# Supplementary material for: The Malacca Strait separates distinct faunas of poorly-flying Cautires net-winged beetles
Source: PeerJ. 2019 Mar 5;7:e6511. doi: 10.7717/peerj.6511 (PMC6407506; doi:10.7717/peerj.6511)
Supplement: Supplemental Information 2 — The aligned data for 406 taxa and three mitochondrial markers. [file peerj-07-6511-s002.txt]

The aligned  3-gene DNA dataset in the phylip format.

406 3243
000105 NNCTCATATTGTCTTACAAGAAAGAGGAAAAAAGGAAGTTTTTGGTCATATAGGAATAATTTATGCTATAGCAGCAATTGGAATTTTAGGATTTATTGTTTGAGCACATCATATATTTACTGTAGGAATAGATGTTGATACACGAGCTTATTTTACTTCAGCTACTATAATTATTGCTGTCCCAACAGGAATTAAAATTTTTAGATGAATTGCTACACTTCATGGAAACCACATATCATTCTCCCCTCAATCTTACTGAACTTTAGGATTTATTTTCTTATTTACAGTAGGAGGATTAACAGGAGTAATTTTAGCAAATTCATCAATTGATATTATTCTTCATGATACATACTATGTAGTAGCCCATTTTCACTATGTTCTATCAATAGGTGCTGTATTCGCAATTATAGCTGGAATTATTAATTGATTTCCATTATTTACAGGAATAACTATAAACAAAAAAATATTAAAAATTCAATTCTTTACTATATTTATTGGAGTAAATACTACATTCTTCCCCCAACACTTTTTAGGATTAAGTGGAATACCACGACGATACTCTGATTATCCTGATGCATACCTTCAATGAAATGTTTTATCATCAGTTGGTAGAATAATCTCAACTATTAGAATTATTTTCTTCTTATTCATTTTATGAAATGCATTCTCGTCCAAAAATAAACCTTTATACAAAAATCAAATAATTACTAATATTGAATGATTACAAAAAACTCCTCCTATAGAACATTCATATAGACACTTACCAATTCTTTCTACATTCTAATGTGACAG-AATAGTGTGATAAATTTAAGATTTATATATAAAGT-TTACTTTCTTTAGAAATAGCAACCTGATCAAGATTCTTACTAATAGACGCATCCTCCCCATTAATAGAACAATTATTATTCTTTCATGATTATACAATTATAATTCTTCTAAGAATCTTATTAATTATTTCCTATGTTATAGGAACAATATTAAATAATAAATTTATTAATAAAATGCTAATAGAAGGTCAAACTATTGAATTAATTTGAACAATTATACCAATAATCACTTTAATTTTTATTGCATCTCCATCATTAAATCTACTATATCTNNNCATGTCC-TTTTG--A-TTATAATTTAAGGTCTAATCTGCTCAATGAT-AAT--TAAATTGCCGCAGTATATTGACTGTGCAAAGGTAGCATAATAATTAGTTTATTAATTATAAACTGGAATGAATGATTGGACAAGAAAATTTCTGTCTCTTTATTAATATTTTTTGAATTTTATTTTTAAGTGAAAAAGCTTAAATTTATGTAAAAGACGAGAAGACCCTATAGAGTTTAATA--TATTTATTTATTTAATATTAGAATGTAAG---TAAAAATTATATATTTAGTTGGGGTGACTTAAAAATTTATAAAATTTTTTAAT-TTTTTAATTGGTGATTTCTAAATAAAATATCTATAGTTTAT-AATTATAAAATAAATTACCTTAGGGATAACAGCGTAATTATTTTTAAAAGATCTTATTTAAAAAATAGTTTGCGACCTCGATGTTGGATTAAAA-TTAATATTTGGTGAAGTAGCTTAAGTATTGGGTCTGTTCGACCTTTAAAATTTTACATGATCTGAGTTTAGACCGGTGTAAACCAGGTCGGATTCTATCTTTAAAAA--AATTA--TATATTTTAGTACGAAAGGACCAAATATATATTAAAT-TAATTGTTATTTTGGCAGATTAGTGTATATGATTTAGAATCATATTAAGTAAA----ATTTATTACAGGTAATATTTG---AATTTAAAGGATTTATTTTTAATATTAATTTGTATACTAATTTTTTTAGTTTTTATTTTAGTGGGTGTTGCATTTTTTACGTTATTGGAACGGAAGGTTCTAGGATATATTCAAATTCGTANNNTTTAGAGTTTCAATAAATTTATGAATTATACTTTTTTTATTATTTATTTCAAGTTTAACAATATTTATATCTGGATTAATTGCAAATTTTGAGTATGATTTAAAAAAAATTATTGCTTTGTCAACTTTAAGTCAATTAGGTTTAATAATAAGTGTATTAGCATTAGGAGAAATAATATTATCATTTTTTCATTTATTAATACATGCATTATTTAAAGCTTTATTGTTTATATGTGCAGGTTGTGTAATTCACAACTTAAATAATTGTCAGGATATTCGATTTATAGGTTCATTAGTTAATTTTATACCATTAACTAGAAGATTTTTTAATATTTGTAATTTATCTTTATGTGGATTACCATTTTTATCAGGATTTTATTCAAAGGATTTAATTTTAGAATTTATATCAATAAATTATATTAATTTATATATTTATTTAATTTTTTATTTGTCTACTGGTTTAACAGTTATATATTCTGTTCGTTTGTTATATTATACAATAATAGGAGAATATAATGGAATTAATTTTTTTTCATTAAGTGATTCTGGTGATAAAATGATAAAAAGAATAAGTGGGTTAATTATTGCAGTAATTTTTGGTGGAGGTATTATAAGATGAATTATATTTCCTACTCCTTATTTTATTTGTTTACCTATAATTATAAAATTAATAGTAATTTTTGTTATTTTAATAGGAATTAATTTAGGATATATGATAACTAGGATTAGTTTTCATGATTTATCTAAAACTTTAAAGTTTTATAATTTTTCTTTTTTTTTAAGTTCAATATTTAATTTAAATTATTTGACTACATTTGGAACAATATTTTATTTTTTAAAATTTGGAGAGAAATTAAATTATAAGGTTGATCAAGGTTGATTTGAATATTATGGAAGGCAACATATTTTTAATAGAATAAAAAATATGTCAATATTTATACAAAGTTTATTTTTTAATAATTTAAAGATATTTTTAACTTTATTTATTTTGTGAATTTGTTTTATTTTGTTTTA-TTTTAATAGCTTATA--TAAAGTATAATATTGAAGATATTAAGAAAGTA--ATT-----T--ACTTTAAAATATTTATAAAAAAT-----AAATTTGATTTTACAATGAAAATGTAATG-----TTTTT-GTTAAACTATAT--AAAT-------------------------------------------------AGAAATATAAACAGTTTAGTGCTTATTTAAAAAGTTAGAAGC-TTTTA----ATAATATTTCTTTNNNNNNNNNNNNNNNNNNNNNNNNNNNNNNNNNNNNNNNNNNN
000121 NNCTCATATTGTTCTACAAGAAAGAGGAAAAAAAGAAGTATTTGGTCATATAGGAATAATTTATGCAATAGCAGCAATTGGAATTTTAGGATTTATTGTATGAGCACATCACATATTTACAGTAGGAATAGATGTTGATACACGAGCATATTTTACATCAGCAACTATAATTATTGCAGTACCAACAGGAATTAAAATTTTTAGTTGAATTGCTACCCTTCATGGAAATCATATAACTTTATCCCCACAATCTTATTGAACCCTAGGATTTATTTTTCTATTTACAGTAGGAGGATTAACTGGAGTAATTCTTGCAAATTCATCAATTGATATTATTTTACATGATACCTATTATGTTGTAGCTCACTTCCATTATGTTTTATCCATAGGAGCAGTATTTGCTATTATAGCAGGAATTATTAACTGATTCCCTTTATTTACTGGAATAACTATAAATAAAAAAATATTAAAAATCCAATTCTTTTCCATATTCATTGGAGTAAACTTAACTTTCTTCCCACAACATTTTTTAGGACTAAGAGGAATACCTCGTCGATATTCAGATTATCCAGATGCATATTTACAATGAAATATCTTATCCTCAATAGGAAGAATAATTTCAACAATTAGAATTATTTTTTTCCTATTTATTTTATGAAATTCATTCTCTTCTAAAAATAAATCAATTTTTAAAAACCAAATAGTTACAAATATTGAATGACTACAAAAAACTCCACCTATAGAACACTCTTATAGAAATCTACCTATTATTTCATTATTCTAATGTGACAG-AATAGTGTGATAAATTTAAGATTTATAAATAAAGT-TATCTTTCTTTAGAAATAGCAACGTGAACAAGATTCTTATTAATAGATGCGTCATCACCATTAATAGAACAATTACTTTATTTCCACGATTATACAATCATAATTCTATTAAGAACCTTAATAATCATTTCATATGTAATAATAATAATAATAAAAAATAAATTTATTAATAAAATATTAATAGAAGGACAAACTATTGAATTAATTTGAACTATTTTACCAATAATTACTTTAATTTTTATTGCATCACCATCATTAAATTTATTATATTTNNNCATGTCC-TTTTG--A-AAATAATTTAAGGTCTGATCTGCTCAATGAA-AAT--TAAATAGCCGCAGTATTTTAACTGTGCAAAGGTAGCATAGTAATTAGTTTATTAATTATAAACTGGAATGAATGATTTGACAAGAAAATTTCTGTCTCTTTATTAGTTTTTTTTAAATTTTATTTTTAAGTGAAAAAGCTTAAATTTATTTAAAAGACGAGAAGACCCTATAGAGTTTAATA--TATTATAATATTTGTTATTAGAATATTTA---TTAATATAATATATTTGGTTGGGGTGATTTAAAAATTTAATTAATTTTTTAAT-TTTTTGATTGGTGATTTCTAAATTTAATATCTATAATTTAT-AATTATAAAATAAATTACCTTAGGGATAACAGCGTAATTATTTTTAAAAGATCTAATTTAAAAAATAGTTTGCGACCTCGATGTTGGATTAAAA-TTAATTTTTGGTGAAGTAGCTAAAATATTTGGTCTGTTCGACCTTTAAAATTTTACATGATCTGAGTTTAGACCGGTGTAAACCAGGTCGGATTCTATCTTTAGGAA--AATTT--TATATTTTAGTACGAAAGGACCAAATATAAATTATAT-TAATTGTTATTTTGGCAGATTAGTGTGTATGATTTAGAATCATTTTAAGTAAT----ATTTATTACAGGTAATATTTG---AATATAAAGGATATATTTTTAATATTATTTTGTATATTAATTTTTTTGTTATTTATTTTAGTAGGAGTAGCTTTTTTTACTTTNNNNNNNNNNNNNNNNNNNNNNNNNNNNNNNNNNNNNNNNNTTTAGAGTTTCAATAAATTTATGAATTATGATTTTTTTATTATTTATTTCAAGATTGACTATATTTATATCTGGATTAATTGCAAATTTTGAATATGATTTAAAAAAAATTATTGCTCTATCAACTTTAAGTCAATTTGGATTAATAATGAGAATTTTAGCTTTAGGTGAAATAATATTATCATTTTTTCATTTGTTAATGCATGCTTTATTTAAAGCATTATTATTTATATGTGCAGGGTGTGTGATTCATAATTTAAATAATTGTCAGGATATTCGTTTTATAGGTTCAATAGTAAATTTTATACCTTTAACAATAAGATTTTTTAATATTTGTAATTTATCTTTATGTGGTTTACCATTTTTATCTGGATTTTATTCAAAGGATTTAATTTTAGAATTTATATCTATAAGATATATTAATATTTATGTTTATTTAATTTTTTATTTATCAACAGGATTAACAGTAGTATATTCAGTACGGTTAATATATTACACTATAATAGGAGATTTTAATGGAACTAATATAATTATATTAAGAGATTCTGGTGAAATAATAATAAAAAGAATAGGTGGTTTAATTGTATTAGTAATTTTTGGGGGGGGAGTAATAAGATGAATTATTTTTCCAACACCTTATTTTATTTGTTTACCAATATTGATAAAATTTATAGTTTTATTGGTAATTATTATAGGAATTAATCTGGGATTTTTAATTACTAGAATTGGATTTATAGATTTATCTAAAACTTTAATTTTTTATAATTTATCTTTTTTTTTAAGTTCAATATTTAATTTAAATTATTTAACTACATTTGGAACATTATTTTATTTTATGAAATTTGGAGAAAAATTAAATTATAGTATGGATCAAGGATGATTAGAATATTATGGTAGACAAAATATTTATTTTTCTATAAAACAAATGTCATTATTTATACAAGATTTATTTTTTAATAATATAAAGATGTTTATAACTTTATTTATTTTATGAATTTGTTTTATTATATTTTA-TTTTAATAGCTTATA--TAAAGTATAATATTGAAGATATTAAGAAAGTA--ATT--------TATTTAAAATATTTATAAA--AATAA--AAATTTAATTTTACAATGAAAATGTAATG-----TTTTT--TAAAACCATAT--AAAT-----------------------------------------------T-AGAAATATAAACATATAAGTGC-TTATTAAAAAGTTAGAAGC-TTTTA----AAAATATTTCTTTNNNNNNNNNNNNNNNNNNNNNNNNNNNNNNNNNNNNNNNNNNN
000199 NNCCCATATTGTTACTCAAGAAAGAGGTAAAAAGGAAATTTTCGGACATATAGGAATAATTTATGCTATAGCAGCAATTGGAATTTTAGGTTTCATTGTTTGAGCACATCACATATTCACTGTAGGAATAGATGTTGATACACGAGCATATTTTACATCAGCAACTATAATTATTGCAGTACCCACAGGAATTAAAATTTTTAGTTGACTAGCAACAATACATGGAACACAAATTTCTTTTTCACCTCAAATAATGTGAGCCCTTGGATTTATTTTCCTTTTTACTTTAGGAGGATTAACAGGAGTGGTTCTAGCTAATTCATCAATTGATATTGTACTACATGATACTTATTATGTAGTAGCACATTTCCATTATGTACTTTCCATAGGAGCCGTATTTGCTATTATAGCAGGACTAGTACACTGATTCCCTCTTTTCACTGGTTTAACAATAAATAATAAGCTTTTAAAAATTCAATTTACTACAATATTTATTGGTGTAAACACAACTTTCTTCCCTCAACACTTTTTAGGATTAAGAGGGATACCCCGACGATACTCAGATTACCCAGATGCCTATCTTCCTTGAAATGTTTTATCCTCAATTGGATCTATAATTTCAACCAGAAGAATTATTTTTTTCATATTCATTATGTGAGATGCATTTGCATCTAAAAACAAATCAGTCTTTTCTAACCAAATAGATACTAACATTGAGTGGTTCCAAAAAACTCCTCCAATAGAGCATAGATATAGAGAACTTCCAATTCTGTCTAACTTCTAATGTGACAG-AATAGTGTGATAAATTTAAGATTTATTTATAAAGTCAATCTTTCTTTAGAAATACCCACATGATCCAATTATATATTAATAGATGCTACATCTCCATTAATAGAATATTTAATATTGTTCCACGATTATACAATATTAATTCTTCTATCTATTTTAATAATAGTAGCATACATCATAACAACAATAATTAAAAATAAATTTATTAATAAAACCTTATTAGAAGGGCAAACCATTGAAATTATTTGAACAATCATTCCAATAATTACATTAATATTTATTGCAACACCATCACTTAATCTATTATACCTNNNCATGTCC-TTTTG--A-GCTTAATTTAAGGTCTAATCTGCTCAATGAA-AAT--TAAATAGCCGCAGTATTTTAACTGTGCAAAGGTAGCATAATAATTAGTTTCTTGATTAGGAACTGGTATGAATGATTGGACAAGAAAATTTCTGTCTCTTTTTTAATATTT-TTGAATTTTATTTTTAAGTGAAAAAGCTTAAATAAATATGAAAGACGAGAAGACCCTATAGAGTTTTATA-TTAATAATCAATTCATAATTAGAATAGAGT-TTTGTTTAATTATTATTTGGTTGGGGTGATTTAAAGATAAGTTTAATTCTTTAAT-ATAAAAATTGGTGATATCTAAATTATAAATCTATATTTTAT-AAATATAAAATAAATTACCTTAGGGATAACAGCGTAATTTTTCTTAAAAGTTCTTATTTAAAGAAAAGTTTGCGACCTCGATGTTGGATTAAAA-TTAATTTTTGGTGCAATAACTTAAAAATTGGGTCTGTTCGACCTTTAAAATTTTACATGATCTGAGTTTAAACCGGTGTGAGCCAGGTTGGATTCTATCTTTAGATT--G-TTA-ATATATTTTAGTACGAAAGGACCAAATATATATTATAT-TAATTGTTATTTTGGCAGATTAGTGTATTTGATTTAGAATCATTTTAAGTAAA---ATTTTATTACAAGTAATATTTG---AATTTATTGGATATAGTTTTAGTTTTTTTTTGTATATTAATTTTTATTATTTTTATTCTTGTTGGTGTAGCATTTTTTACTTTANNNNNNNNNNNNNNNNNNNNNNNNNNNNNNNNNNNNNNNNTTTAGAGATTCTTTAACAAGATGAGTATTAATGTTATTATTATTTATAAGAAGATTGACAATATTTATATCTGGTTTAATTGCTAATTATGAATATGATTTGAAAAAAATTATTGCTCTTTCTACTTTAAGTCAATTAGGTTTAATATTAAGAGTTTTAGCTTTAGGGGAAAGAATATTAGCTTTTTTTCATTTGTTAATACATGCCTTATTTAAGGCTTTATTGTTTATGTGTGCGGGGTGTATTATTCACAATATAAATAATTGTCAAGATATTCGTTATATAGGTTCTTTGGTGAATTTTATTCCTTTAACAAGAAGTTTCTTTAATATTTGTAATTTATCTTTGTGTGGTTTACCTTTTTTATCAGGATTTTATTCAAAGGATTTAATTTTAGAGTTTATGTCAATAAGGTATATAAATTTTTATATTTATTTTATTTTTTATTTTTCTACTGGGTTGACTGTTATATATTCAATACGTTTAGTTTACTATACTATGTTTGGAGATTATAATAGATTAAGATATATATCAATTTTAGATTCAAGAGATAAAATATTAAAGGGAATAGGGGGGTTAATTTTATTAGTAATTTTTGGTGGTAGAATTATAAGATGATTAGTCTTTCCTACTCCATATTTTATTTGTTTACCTTTTTTAATAAAGTTAATGGTTTTATTTACAGTATTTTTAGGGGGATTTTTTGGATTTATAATTTCTAATATTAATTTCAGCGATTTATCGAAGACTTTAAATTTTTATAGTTTATCTTTTTTTTTTAGTTCAATATGAAATTTAAATTATTTATCCACATTTGGGACTTCATTTTATTTTTTAAATATAGGGGAAAAATTCTATTCCTATATTGATCAGGGTTGATCAGAATTTTATGGTAGGCAAAATATATTTATTAGAATTAAATATTCTTCTATTTTTATTCAAAAGATCTTTATAAATAATCTTAAGATTTTTTTAACTTTATTTTTAATTTGAATTTGTTTATTATTTTTTTA-TTTTAATAGCTTATA-ATAAAGTATAATATTGAAGATATTAGGAAAGTA-AATT-----T--ACTTTAAAATATTTATAAAATAATAA---TATTTATTTTTACAATGAAAATGTAATG-----TTTTA-ATTAAACTATAT--AGAT------------------------------------------TAA-AA-AGAAATATAAACATATTAATGC-TTTGTAAAAAGTTAGAAGC-TTTTT-TT-AAAATATTTCTTTNNNNNNNNNNNNNNNNNNNNNNNNNNNNNNNNNNNNNNNNNNN
000248 NNCTCATATTGTTTTACAAGAAAGAGGAAAAAAAGAAGTCTTTGGTCATATAGGAATAATCTATGCAATAGCAGCAATTGGAATTTTAGGATTCATTGTTTGAGCACATCATATATTTACTGTAGGAATAGATGTTGATACACGAGCTTATTTTACTTCAGCTACTATAATTATTGCAGTACCAACAGGAATTAAAATTTTTAGATGAATTGCTACACTTCATGGAAATTATATATCATTTTCTCCTCAATCTTACTGAACTTTAGGATTTATTTTCTTGTTTACAGTAGGGGGATTAACAGGAGTTATTCTAGCAAATTCCTCAATTGATATTATCCTTCATGATACATATTATGTAGTAGCTCACTTTCATTATGTCCTATCAATAGGAGCCGTATTCGCAATCATAGCTGGAATTATTAATTGATTCCCTTTATTTACAGGAATAACTATAAACAAAAAAATACTTAAAATTCAATTCTTTACTATATTTATTGGTGTAAACACTACATTCTTTCCTCAACACTTCCTAGGATTAAGTGGAATACCACGACGATACTCTGACTACCCAGATGCATACCTTCAATGAAATGTTCTATCATCAATTGGTAGAATAATTTCTTCTATTAGAATCATTTTCTTCTTATTCATTTTATGAAATGCATTCTCATCTAAAAATAAACCTCTATACAAAAATCAAATAATTACTAATATTGAATGATTACAAAAGACCCCTCCTATAGAACATTCATATAGACACTTACCAATTCTCTCTACATTCTAATGTGACAG-AATAGTGTGATAAATTTAAGATTTATAAATAAAGT-TTACTTTCTTTAGAAATAGCAACCTGATCAAGATTTTTATTAATAGATGCATCATCTCCATTAATAGAACAATTATTATTCTTTCATGATTATACAATCATAATTCTTCTTAGAACTCTATTAATTATTTCCTATGTTATAGGAACAATAATAAATAATAAATTTATTAATAAAATATTAATAGAAGGCCAAACTATTGAATTAATTTGAACAATTATACCAATAATCACTTTAATTTTTATTGCATCCCCATCTTTAAATCTTTTATATTTNNNCATGTCC-TTTTG--A-GTATAATTTAAGGTCTAATCTGCTCAATGAT-GAT--TAAATTGCCGCAGTATATTGACTGTGCAAAGGTAGCATAATAATTAGTTTATTAATTATAAACTGGAATGAATGATTGGACAAGAAAATTTCTGTCTCTTTATTAATTTTTTTTGAATTTTATTTTTAAGTGAAAAAGCTTAAATTTATATAAAAGACGAGAAGACCCTATAGAGTTTAATA--TATTTATTTATTTAATATTAGAATAAAAG---TGGAAATTATATATTTAGTTGGGGTGACTTAAAAATTTATAAAATTTTTTAAT-TTTTTAATTGGAGATTTCTAAATAAAATATCTATAATTTAT-AATTATAAAATAAATTACCTTAGGGATAACAGCGTAATTATTTTTAAAAGATCTTATTAAAAAAATAGTTTGCGACCTCGATGTTGGATTAAAA-TTAATATTTGGTGTAGTAGCTAAAGTATTGGGTCTGTTCGACCTTTAAAATTTTACATGATCTGAGTTTAGACCGGTGTAAACCAGGTTGGATTCTATCTTTAAAAA--AATTA--GATATTTTAGTACGAAAGGACCAAATATATATTAAAT-TAATTGTTATTTTGGCAGATTAGTGTATATGATTTAGAATCATATTAAGTAAA----ATTTATTACAAGTAATATTTG---AATTTAAAAGATTTATTTTTAATATTAATTTGTATATTAATTTTTTTAATTTTTATTTTAGTAGGTGTTGCCTTTTTTACATTATTAGAACGTAAGGTTCTAGGATATATTCAAATTCGTANNNNNNNNNNNNNNNNNNNNNNNNNNNNNNNNNNNNNNNNNNNNNNNNNNNNCAAGTTTAACAATATTTATATCTGGATTAATTGCAAATTTTGAATATGATTTAAAGAAAATTATTGCTTTATCAACTTTAAGTCAATTAGGTTTAATAATAAGTGTATTGGCATTGGGAGAAATAATATTATCATTTTTTCACTTATTAATACATGCATTATTTAAAGCTTTATTATTTATATGTGCAGGTTGTGTTATTCATAATTTAAATAATTGTCAGGATATTCGATTTATAGGTTCATTAGTAAATTTTATACCTTTAACTAGAAGGTTTTTTAATATTTGCAATTTATCTTTATGTGGGTTACCATTTTTATCTGGATTTTATTCCAAGGATTTAATTTTAGAATTTATATCAATAAATTATATTAATTTATATATTTATTTAATTTTTTATTTGTCAACTGGATTGACTGTTATATATTCTGTACGCTTATTATATTACACAATAATAGGTGAATATAATGGAATAAATTTTATATCATTAAGTGATTCTGGGGATAAAATGATAAAAAGAATAAGAGGTTTAATTATTGCTGTAATTTTTGGAGGAGGAGTTATAAGGTGACTTATTTTTCCTACTCCTTATTTTATTTGTTTACCTATAATAATAAAATTAATAGTAATTTTAGTAATTTTAATAGGGGTTAATTTAGGGTATATAATGACCAGGATTAGTTTTCATGATTTATCTAAGACTTTAAAGTTTTATAATTTTTCTTTTTTTTTAAGTTCAATATTTAATTTAAATTATTTAACTACATTTGGTACAGTATTTTATTTTTTAAAATTTGGGGAAAAGTTAAATCATAGAATTGATCAAGGTTGATTTGAATATTATGGAAGACAACATATTTTTTATAGAATTAAAAATATGTCAGTATTTATACAGAATTTATTTTTTAATAATATAAAGATATTTTTAACTTTATTTATTTTATGAATTTGTTTTATTTTATTTTA-TTTTAATAGCTTATA--TAAAGTATAATATTGAAGATATTAAGAAGGTA--ATT-----T--ACTTTAAAATATTTATAAAAAAT-----AAATTTAATTTTACAATGAAAATGTAATG-----TTTTT-GTTAAACTATAT--AAAT-------------------------------------------------AGAAATATAAACAGTTTAGTGCTTATTTAAAAAGTTAGAAGC-TTTTA----ATAATATTTCTTTNNNNNNNNNNNNNNNNNNNNNNNNNNNNNNNNNNNNNNNNNNN
000372 TTCTCATATTGTTACCCAAGAAAGAGGAAAAAAAGAAATTTTTGGTCATATAGGAATAATTTATGCTATAGCAGCAATTGGAATTCTAGGATTTATTGTATGAGCCCACCATATATTTACTGTAGGAATAGATGTTGATACACGAGCATATTTTACATCAGCAACTATAATTATTGCCGTACCAACTGGTATTAAAATTTTTAGTTGATTAGCAACTATACACGGAACACAAATCAACTTATCACCTCAAATATTATGAGCAATTGGTTTTATTTTCCTTTTCACCGTAGGTGGACTAACAGGAGTAGTTTTAGCTAATTCATCAATTGATATTGTTCTACACGACACCTACTACGTTGTAGCTCATTTCCATTATGTTCTTTCTATGGGAGCTGTATTTGCTATTATAGCAGGACTAGTTCATTGATTCCCCCTTTTTACAGGATTAACTATAAACAATAAATTACTAAAAATTCAATTCGCAACAATATTTATTGGAGTTAATACAACATTTTTCCCTCAACACTTCTTAGGTCTAAGAGGAATACCTCGACGATACTCTGATTACCCAGACGCATATCTTTCATGAAATGTTTTATCCTCAATTGGATCAATAATTTCAACAAGAAGAATTATTTTCTTCATATATATTATATGAGACGCATTCGCATCAAAAAATAAATCTTTATTTTCTAATCAAATAGAAACCAATATTGAATGATTACAAAAAACTCCCCCTATAGAGCACAGATATAGAGAACTTCCAATTCTTTCTATATTCTAATGTGACAG-AAAAGTGTGATAAATTTAAGATTTATTTATAAAGTCAATCTTTCTTTAGAAATAGCCACTTGATCTAATTATATATTAATAGATGCAACTTCACCCTTAATAGAATATCTTATATTGTTTCATGATTACACTATAATAATTCTATTTTCCATTTTAACAATAGTTGCATATATTATAATTACAATAATTAAAAGAAAATACATTAATAAAACATTATTAGAAGGGCAAACAATTGAAATTATTTGAACAATTTTACCTATAATTACCTTAGTTTTTATTGCCACTCCATCACTAAACCTTTTATATTTAATCATGTCC-TTTTG--A-TAATAATTTAAGGTCTAATCTGCTCAATGAAGATT--TAAATTGCCGCAGTATTTTGACTGTGCAAAGGTAGCATAATAATTAGTTCCTTAATTAGGAACTGGAATGAATGATTGGACAAGAAAATTACTGTCTCTTTTTTAATTTTG-TTGAATTTTATTTTTAAGTGAAAAAGCTTAAATGTTTATAAAAGACGAGAAGACCCTATAGAGTTTAATA-TTCTTAATTATTTTAAATTTAGAATCTTTT-TTTAGTTAA-GTTTATTTAGTTGGGGTGATTTAAAGATTAATAAAATTCTTTAAT-AATTTAATTGGTGATTTCTAAATTTTAAATCTAAAGTTTTT-AAAACTAAAATAAATTACCTTAGGGATAACAGCGTAATTTTTCTTAAAAGTTCACATTGAAAGAAAAGTTTGCGACCTCGATGTTGGATTAAAA-TTAATTTTTGGTGCAATAACTTAAAAATTAGGTCTGTTCGACCTTTAAAATTTTACATGATCTGAGTTTAAACCGGTGTAAACCAGGTTGGATTCTATCTTTAGAAG--G-TTA-TTATATTTTAGTACGAAAGGACCAAATATAAGTTAGAT-TAATTGTTATTTTGGCAGATTAGTGTATTTGATTTAGAATCATTTTAAGTAAA---ATTTTATTACAAGTAATATTTG---AATTTTGAAGATTTAATTTTAATTTTTTTTTGTATAGTTGTTTTTGTAATTTTTGTTTTAGTAGGAGTAGCTTTTTTTACATTATTGGAACGAAAGGTTTTAGGATATATTCAAATTCGTACGTTTTAGTGATGGATTGAGATTGTGAGTTTTAATGTTTTTATTATTTATTTCTAGATTGACTATATTTATATCTGGGTTGGTGGCTAATTTTGAGTATGATTTAAAGAAAATTATTGCTTTGTCTACATTAAGACAGTTAGGATTAATAATAAGAATTTTAGCATTAGGTGAAAGAATATTAGCTTTTTTTCATTTGTTAATACATGCTTTGTTTAAGGCTTTACTTTTTTTATGTGCTGGGTGTATTATTCATAATATATCAAATTGTCAAGATATTCGTTATATAGGTTCTTTAGTTAACTTTATTCCTTTAACTAGAACATTTTTTAATATTTGTAATTTATCTCTTTGTGGTTTGCCATTTTTATCAGGGTTTTATTCAAAGGATTTAATTTTAGAATTTATATCTATAGGATATGTGAATTTTTACATTTACGTAATTTTTTATTTGTCAACTGGTTTAACAGTAATATATTCAATTCGTTTAATGTATTATACAATGTTTGGGGATTTTAATGGTTTTAGTTATTTTTCTTTACAGGATTCAAGAGAATTAATATTAAAGGGAATAGGAGGATTAATTTTTCTTGTTATTTTTGGGGGAAGAGTTATAAGGTGACTAGTTTTTCCTACTCCTTATTTTATTTGTTTACCTTTTTCAATAAAATTAATAGTGGTATTAGTTGTTGTATTAGGCGGAGTATTAGGTTATTTAGTTTCAAATATTAGGTATAATGATATTTCTAAGACTTTAAGGTTTTATAGTTTATCATTTTTTTTAAGCTCAATATGAAATTTAAACTATTTATCTACTTTTGGAACAGTTTATTATTTTTTAAGTTTTGGTGAAAAATTTAATTCCTATATTGATCAAGGATGGTCTGAATATTATGGAAGGCAGAATATTTTTGTTAATATAAAATTAGCTTCTTCTTTAATACAGAAGTTTTTCTTAAATAATATTAAAATCTTTTTAACTTTATTCTTAATTTGAATTTGTTTATTATTTTTTTA-TTTTAATAGCTTATAGTTAAAGTATAATATTGAAGATATTAGGAAAGTA-GATT-----T--ACTTTAAAATACTTATAAAATAATAA--ATATTTAATTTTACAATGAAAATGTAATG-----TTTT---TTAAACTATAT--AAAT----------------------------------------------AA-AGAAATATAAACAAATTAATGC-TTTATAAAAAGTTAGAAGC-TTTT--TT-AGGATATTTCTTTAANNNNNNNNNNNNNNNNNNNNNNNNNNNNNNNNNNNNNNNNN
000376 NNCCCATATCGTTACTCAAGAAAGAGGAAAAAAGGAAATTTTTGGCCATATAGGAATAATTTACGCAATAGCAGCTATTGGAATTTTAGGATTTATTGTTTGAGCTCACCATATATTTACTGTAGGAATAGATGTTGACACCCGAGCCTATTTTACTTCAGCAACTATAATTATTGCTGTACCAACAGGAATTAAAATTTTTAGTTGACTAGCAACAATACACGGAACTCAAATTTCATTCTCCCCCCAAATAATATGAGCTTTAGGATTTATTTTCCTTTTTACACTAGGAGGATTAACAGGAGTTGTATTAGCAAATTCATCAATTGATATTGTTCTTCATGATACATATTATGTAGTAGCCCATTTCCATTATGTTCTATCTATAGGAGCTGTATTTGCTATTATAGCAGGACTAGTACATTGATTCCCATTATTTACCGGATTAACAATAAATAATAAACTTCTAAAAATCCAATTCGCTACTATATTCATTGGTGTAAATACTACATTTTTCCCTCAACATTTCCTAGGACTAAGAGGAATACCTCGACGATACTCAGATTACCCTGACGCTTACCTTCCATGAAATGTTTTATCCTCAATTGGATCAATAATTTCTACTAGAAGAATTATTTTTTTTATATACATTATATGAGACGCTTTTACATGTAAAAACAAATCAATCTTTTCAAATCAAATAGATACTAATATTGAATGATTTCAAAAAACACCTCCTATAGAGCATAGCTATAGAGAATTACCAATTCTGTCAAACTTCTAATGTGACAG-AATAGTGTGATAAATTTAAGATTTATTTATAAAGTTAATCTTTCTTTAGAAATACTCACATGATCCAGATATATATTAATAGACGCTACATCCCCATTAATAGAATATTTAATATTATTTCATGACTACACAATATTAATTCTATTATCAATTTTAATAATAGTAGCATATATTATAACAACTATAATTAAAAATAAATTTATCAATAAAACCTTATTAGAAGGACAAACAATCGAAATTATCTGAACAATTATCCCAATAATTACATTAATATTTATTGCAACTCCGTCCCTTAACCTTTTATATTTNNNCACGTCC-TTTTG--A-ATTTGATTTAAGGTCTAATCTGCTCAGTGAA-TTT--TAAATAGCCGCAGTATTTTAACTGTGCAAAGGTAGCATAATAATTAGTTTCTTAATTAGGAACTGGAATGAATGATTGGACAAGAAAATTTCTGTCTCTTTTTTAATATTT-TTGAATTTTATTTTTAAGTGAAAAAGCTTAAATTTTTATAAAAGACGAGAAGACCCTATAGAGTTTAATA-TTATTAACTAATCTAATATTAGAATTGAGC-TTTAGTTTA-CAATATTTAGTTGGGGTGATTTAAAGATAAATTTAATTCTTTAAT-TTAAATATTGGTGATATCTAAATTTTAAATCTATATTTTAT-AAATATAAAATAAATTACCTTAGGGATAACAGCGTAATTTTTCTTAAAAGTTCTTATTGAAAGAAAAGTTTGCGACCTCGATGTTGGATTAAAA-TTAATTTTTGGTGCAATAACTTAAAAATTGGGTCTGTTCGACCTTTAAAATTTTACATGATCTGAGTTTAAACCGGTGTGAGCCAGGTTGGATTCTATCTTTAGATT--G-TTA-ATATATTTTAGTACGAAAGGACCAAATATATATTATAT-TAATTGTTATTTTGGCAGATTAGTGTATTTGATTTAGAATCATTTTAAGTAAA---ATTTTATTACAAGTAATATTTG---AATTTAATAGATATAGTTTTGGTTTTTATTTGTATATTGGTTTTTATTATTTTTATTCTTGTTGGTGTAGCTTTTTTTACTTTAATGGAACGAAAGGTTTNNNNNNNNNNNNNNNNNNNNNNNNTTTAGTGATGCTTTAAGCAGGTGAGTTTTAATATTTTTATTATTTGTGAGAAGATTAACAATATTTATATCTGGTTTAATTGCTAATTATGAATATGATTTAAAAAAAATTATTGCTCTTTCTACATTAAGACAATTAGGTTTAATATTAAGAATTTTGGCTTTAGGAGAAAGAATATTGGCTTTTTTTCATTTATTAATACATGCTTTATTTAAGGCTTTATTATTTATATGTGCGGGCTGTATTATTCATAATATGAATAATTGTCAGGATATTCGTTATATAGGTTCATTAGTAAATTTTATTCCTTTAACTAGAAGATTTTTTAATATTTGTAATTTATCTTTATGTGGTTTACCTTTTTTATCAGGATTTTATTCTAAGGATTTAATTTTAGAATTTATATCTATAGGGTATATAAATTTTTATATTTATTTTATTTTTTATTTTTCTACTGGTTTAACAGTTATGTATTCTATACGTTTAGTATATTATACTATATTTGGGGATTATAATAGACTAAGATTTATATCAATTATAGATTCTGGAGAACAAATATTAAAAGGAATAGGTGGATTAATTTTATTAGTAATTTTCGGAGGAAGAATTATAAGGTGATTGGTTTTTCCTACACCTTATTTTATTTGTTTACCTTTTTTAATAAAATTAATAGTTTTGTTACCAGTATTTTTAGGAGGATTTTTTGGATTTATTATTTCTAATATTAGATTTAACGATTTTTCTAAAACATTAAGTTATTATAATTTATCTTTTTTCTTTAGGTCTATATGAAATTTAAATTATTTGAGAACATTTGGTACTTCTTTCTATTTTTTAAATATAGGAGAAAAATTTTATAGGTTTATTGATCAAGGTTGATCAGAGTATTATGGAAGACAAAATGTCTTTCTAAGAATTAAATATTCTTCCACTTTTATTCAGAAAATCTTTATAAATAATATTAAGATTTTCTTAACTTTATTTCTGATTTGAATTTGTTTATTATTTTTTTA-TTTTAATAGCTTATAGCTAAAGTATAATATTGAAGATATTAGGAAAGTA-GATT-----T--ACTTTAAAATATTTATAAAATAATGA---TATTTAATTTTACAATGAAAATGTAATG-----TTTTA-ATTAAACTATAT--AAAT-----------------------------------------ATAATTA-AGAAATATAAACATATTAATGC-TTTGTAAAAAGTTAGAAGC-TTTTT-TA-GACATATTTCTTTNNNNNNNNNNNNNNNNNNNNNNNNNNNNNNNNNNNNNNNNNNN
000378 CTCTCATATTGTTACCCAAGAAAGAGGAAAAAAAGAAATTTTTGGCCATATGGGAATAATTTATGCAATAGCAGCAATTGGAATTCTTGGATTTATTGTATGAGCTCACCATATATTCACAGTAGGGATAGATGTAGATACTCGAGCATATTTTACCTCAGCTACCATAATCATTGCAGTACCAACCGGAATTAAAATTTTCAGTTGATTAGCAACAATGCACGGAACCCAAATCAATTTTTCACCACAAATAATATGAGCCCTTGGGTTCATTTTTCTTTTCACTCTAGGGGGACTAACAGGAGTAGTTTTAGCAAATTCATCAATTGATATTATTCTACATGACACCTATTACGTAGTAGCCCATTTTCACTACGTTCTTTCTATGGGAGCTGTTTTTGCTATTATAGCAGGACTAGTTCACTGATTCACTCTCTTTACAGGATTATCTATAAACAATAAAATACTAAAAATCCAATTCATAACAATATTCATTGGTGTAAACACAACCTTCTTCCCTCAACACTTTTTAGGTCTTAATGGCATGCCACGACGATACTCAGACTATCCAGACGCATATTTATCATGAAATATTTTATCCTCAATTGGGTCAATAATCTCAGCTAGAAGAATCATTTTCTTCATATACATCATATGAGACGCATTCGTGTCAAAAAATACCGCCTCTTTCTCCAACCAAATAGACACCAGCATCGAATGATTACAAAAAAACCCACCAATAGAACATAGATATAGAGAATTACCTGTTATCTCTATATTCTAATGTGACAG-AAAAGTGTGATAAATTTAAGATTTATTTATAAAGTTTGTCTTTCTTTAGAAATATCCACATGATCAAATTGTATACTAATAGATGCAACATCCCCAATGATAGAATACCTCACGCTATTCCATGACTACACAATACTTGTTCTTCTATCAATTCTTACTATAATTACCTACATCATAGTAAGAATAATCAAAAATAAATTCATCTACAAAACACTTTTAGAAGGACAAACCTTAGAAATCACCTGAACAATTATACCTATAACCACCCTAATATTTATCGCAACACCATCTCTAAACCTTTTATATCTAATCATGTCC-TTTTG--A-TAATAATTTAAGGTCTGGTCTGCTCAGTGATTAGT--TAAATTGCCGCAGTATTTTAACTGTGCAAAGGTAGCATAATAATTAGTTTCTTGATTAGAAACTGGAATGAACGATTGGACGAGAAAATTTCTGTCTCGTTTTTAAATTTT-TTGAATTTTATTTTTAAGTTAAAAAGCTTAAATTATTATAAAAGACGAGAAGACCCTATAGAGTTTAATA-TTTTAAAATAATATAATATTAGTATACTTT-TTTATTGGA-ATTTATTTAGTTGGGGTGACTTAAGGATAGAACAAATTCTTTAAC-TTTTAAATTGGTGATTTCTAAATTTTAAATCTGTAGTTTAT-AATACTAAAACAAATTACCTTAGGGATAACAGCGTAATTTTACTTTAAAGTTCTCATTATAAGTAAAGTTTGCGACCTCGATGTTGGATTAAAA-TTAATTTTTGGTGCAATAACTTAAAAATTAGGTCTGTTCGACCTTTAAAATTTTACATGATCTGAGTTTAAACCGGTGTAAACCAGGTTGGATTCTATCTTTAGAAA--A-TTA-TTATATTTTAGTACGAAAGGACCAATTATAAATTAAAT-TAATTGTTATTTTGGCAGACTAGTGTATTTGATTTAGAATCATTTTAAGTAAA---ATTTTATTACAAGTAATATTTG---AATATTAAGGATTTAATTTTGATTTTTCTTTGTATATTTGTTTTTGTTATTTTTGTTCTTGTTGGGGTTGCTTTTTTTACTTTATTGGAACGAAAGGTTTTAGGATATATTCAAATTCGTANNNNTTAGTGATGCATTAAGAAGTAGGGTTATGCTGTTTTTATTGTTTGTTTCTAGATTGACTATATTTATATCCGGGTTAGTGGCTAATTTTGAGTACGATTTAAAAAAAATTATTGCTCTTTCAACATTAAGGCAATTAGGCTTAATAATAAGTATTCTTGCGTTAGGGGAGAGGATATTGGCTTTTTTTCATTTATTAATACATGCTTTGTTTAAGGCCCTGCTTTTTATATGTGCTGGTTGTATTATTCATAATATATCTAATTGTCAAGATATTCGTTATATGGGTTCATTAGCATTTTTTATTCCTTTAACAAGAACATTTTTTAATATTTGTAATTTGTCTTTATGTGGGTTGCCTTTTTTATCAGGATTTTATTCAAAGGATTTGATTTTAGAATTAATATCAATAAGTTATGTAAATTTTTATGTTTATTTTATTTTTTATCTGTCTACTGGCCTGACGGTGATATACTCAATTCGTTTAATATATTACACTATGTTTGGGGACTTTAATGGGGCAAATTATTTCTGTCTTCAAGACTCTGGTGAGCTTATGTTAAAAGGTATGGGAGGATTAATTTTTTTGGTCATTTTTAGCGGAAGGCTAATAAGATGGTTGGTTTTTCCCACTCCTTATTTTATTTGTTTACCATTAATAATAAAGTTGATAGTTGCATTAGTTGTAATTTTAGGTGGTTGATTAGGGTTCTTGATTTCTAATATTAGTTTTAGTGATTATTCAAAAACTCTAAAACTTTATAATTTAACATGATTTTTTAGTTCTATATGAAATTTAAATTACTTATCTTCTTTTGGGACTGTCTATTATTTTTTAAGTTCGGGTGAAAAATTTAACTTTTATTTAGATCAAGGTTGATCAGAATATTATGGTAGTCAGAACATTTTTATTAATATAAAAATGGCTTCTTCTTTGATACACAAGGTTTTTGTTGATAACATAAAAATATTTTTGACTTTGTTTTTGTTATGAATTTGTTTATTATTTTTTTA-TTTTAATAGCTTATAGTTAAAGTATAATATTGAAGATATTATGAAAGTA--AAT-----T--ACTTTAAAATATTTATAAAATAATAT--ATATATAATTTTACAATGAAAATGTAATG-----TTTT---TTAAACTATAT--AAAT----------------------------------------------AA-AGAAATATAAACAGTTAAATGC-TTTGTAAAAAGTTAGAAGC-TTTTTAT--AAGATATTTCTTTAANNNNNNNNNNNNNNNNNNNNNNNNNNNNNNNNNNNNNNNNN
A00048 NNCNNATATTGTTTCCCAAGAAAGAGGAAAAAAAGAAACATTTGGACATATAGGAATAATTTATGCAATAGCAGCAATTGGAATCCTTGGATTTATTGTCTGAGCTCATCATATATTCACTGTCGGAATAGATGTAGACACTCGAGCATATTTTACATCAGCCACTATAATTATTGCTGTCCCAACAGGAATTAAAATTTTTAGTTGACTAGCAACTATACATGGAGTACAAATTAATTTTTCCCCACAAATAATATGAACCCTTGGATTCATTTTTCTATTCACAATAGGAGGATTGACTGGAGTAATTTTAGCAAACTCATCTATTGATATTATTCTACACGACACATATTACGTTGTAGCCCATTTCCACTATGTTCTATCAATAGGTGCAGTATTCGCAATTATAGCAGGAATTATCCACTGATTCCCCTTATTTACAGGATTAACTATAAATAATAAATTACTAAAAATTCAATTCTTAACTATATTTGTTGGAGTAAATACAACATTCTTCCCACAACACTTTCTAGGATTAATAGGAATACCTCGACGATACTCAGATTATCCTGATGCATACCTTTCATGAAATATTTTATCATCAATTGGATCAATAATCTCAACATGCAGAATTTTTATATTTATATATATTTTATGAGACAGACTAATAATAAAAAATAAATCTATTATATCAAATCAAATAGAAACTCACATTGAATGATTTCAAAAAAATCCTCCTATAGAACACTCTTATAGAGAATTACCAATATTATCATCTTTCTAATGTGACAG-AAAAGTGTGATAAATTTAAGATTTATTTATAAAGTTAATCTTTCTTTAGAAATAACCACTTGATCCAGATTTATACTTATAGACTCAACATCTCCCCTAATAGAACACTTAAATCTTTTTCATGATTACACAATAATTATTTTAATATCAATTTTAACAATTATTGCCTACNCAATAATTATAGGTATAAAAAATAAATTTATTAATAAAATATTATTAGAAGGACAAACTATTGAAATTATTTGAACAATTATNCCAATAATCANNNNNNTTTTTAGTGCNNNNNNNNNNNNNNNNNNNNNNNNNNNNNNCATGTCT-TTTTG--T-TATTAATTTAAGGTCTGGCCTGCTCAATGAG-ATT--TAAATAGCCGCAGTATTTTGACTGTGCAAAGGTAGCATAATAATTAGTTTTTTAATTAAGAACTAGAATGAATGGTTTGACAAGAGAACGACTGTCTCTTTTTAATTTTTA-TTGAATTTTATTTTTAAGTGAAAAAGCTTAAATTTATATAAAAGACGAGAAGACCCTATAGAGTTTAATG-ATTTTTATTAATAATATAATAGTATTTTAA--TTTAAAATGAATCATTTAATTGGGGTGATTGAGAGAAATAATAAATTCTTTTAT-TTTTTAGTTGATTATTTTCAATTTTTTAATCTATTTATAAT-AAAATTAAAATAAATTACCTTAGGGATAACAGCGTAATTTTTCTTTAAAGTTCTTATTAAAAGGAAAGTTTGCGACCTCGATGTTGGATTAAAA-TTAATTTTTGGTGCAGTAACTTAAAAATTGGGTCTGTTCGACCTTTAAAATTTTACATGATCTGAGTTTAAACCGGTGTGAGCCAGGTTGGATTCTATCTTTAGAAT--A-TTA-TTATATTTTAGTACGAAAGGACAAAATATAAATTAAAT-TAATTGTTATTTTGGCAGATTAGTGTATTTGATTTAGAATCATTTTAAGTAAA--TTTTTTATTACAAGTAATATTTG---AATTTTTTGGATTTAATTTTGTTTTTTATTTGTTTATTTATTTTTTTAATTTTTATTTTAGTAGGTGTAGCTTTTTTTACTTTATTGGAACGTAAAGTTTTAGGATATATTCAAATTCGTANNNNNNNNNNNNNNNNNNNNNNNNNNNNNNNTAATAATTATATTATTTTTATCTAGATTAACTATATTTATAGCTGGGTTAGTTGCTAATTTTGAATATGATTTAAAAAAAATTATTGCTTTTTCAACTTTAAGTCAATTGGGATTAATAATAAGAATTCTTAGGTTGGGGGAGAGAAAATTAGCATTTTTTCATTTATTAATACATGCATTATTTAAGGCTTTATTATTTATATGTGCTGGATGTATAATTCATATAATAATTAATTGTCAGGATATTCGTTATATAGGTTGTATAACTAAATTTATTCCTTTAACTAGAAGTTTTTTTAATATTTGTAATTTAGCTTTGTGTGGTTTACCTTTTTTATCTGGATTTTATTCGAAGGATTTAATTTTGGAATTTATGTCTATGAATTATATAAATACTTATATTTATTTTATTTTTTATTTGTCAACAGGTTTAACTGTTATATATTCTTTTCGGTTAATATATTATACTATAATTGGAGATTTTAATATAATATCTTATTTTTCTTTAATAGATTCTAGAGAGCTTATATTAAGAGGTATAAGGGGGTTAATTTTTTTTGTAATTTTTGGTGGTAGAGCTATAACTTGATTAATTTTTCCTACTCCTTATATAATTTGTTTACCTTTAATAATAAAATTAATGGTTTTATTAACTATTTTAATAGGAATGTTTTTAGGTTGATTAATTTCATCAATTAGGTTAATAGATTTTTCAAAAACATTGGAATTTTATAAATTATCTTTTTTTATAAGATCAATTTGAAATTTAAATTTAATTTCTACTTTTGGTTCTACTTATTATGTATTGTATTTAGGTAATATGTATAATAGATATATTGATCAAGGTTGATCTGAATATTACGGTAGTTTAAATATTTTTAATTTTATAAAGATAAGATCATCTTTTTTTTTGAATATCTTTTTAAGTAATATAAAGATTTTTTTATTTTTATTCTTGATTTGAGTTTGTCTTTTGTTTATTAA-TTTTAATAGCTTATTTATAAAGTATAATATTGAAGATATTAAGAGGGC---TTT-----A--GCCTTAAAATATTTATAAAATAATAA--ATATTTAATTTTACAGTGAAAATATAATG-----TTTTT-TTTAAACTATAT--AAAA-----------------------------------------------A-AGAATCATTAACATGTTAATGCTTTTTTTAAAAGTTAGAAGC-TTTT--TA-TGGATGACTCTTTNNNNNNNNNNNNNNNNNNNNNNNNNNNNNNNNNNNNNNNNNNN
A00050 AACAGATATTGTTTCCCAAGAAAGAGGAAAAAAAGAAACATTTGGACATATAGGAATAATTTATGCNATAGCAGCAATTGGAATCCTTGGATTTATTGTCTGAGCTCATCATATATTCACTGTAGGAATAGATGTAGACACTCGAGCATATTTTACATCAGCCACTATAATTATTGCTGTCCCAACAGGAATTAAAATTTTTAGTTGACTAGCAACTATACACGGAGTACAAATTAATTTTTCCCCACAAATAATATGAACCCTTGGATTCATTTTTCTATTCACAATAGGAGGATTGACTGGAGTAATTTTAGCAAACTCATCTATTGATATTATTCTACACGACACATATTACGTTGTAGCCCATTTCCACTATGTTCTATCAATAGGTGCAGTATTCGCAATTATAGCAGGAATTATCCACTGATTCCCCTTATTTACAGGATTAACTATAAATAATAAATTACTAAAAATTCAATTCTTAACTATATTTGTTGGAGTAAATACAACATTCTTCCCACAACACTTTCTAGGATTAATAGGAATACCTCGACGATACTCAGATTATCCTGATGCATACCTTTCATGAAATATTTTATCATCAATTGGATCAATAATCTCAACATGCAGAATTTTTATATTTATATATATTTTATGAGACAGACTAATAATAAAAAATAAATCTATTATATCAAATCAAATAGAAACTCACATTGAATGATTTCAAAAAAATCCTCCTATAGAACACTCTTATAGAGAATTACCAATATTATCATCTTTCTAATGTGACAG-AAAAGTGTGATAAATTTAAGATTTATTTATAAAGTTAATCTTTCTTTAGAAATAACCACTTGATCCAGATTTATACTTATAGACTCAACATCTCCCCTAATAGAACACTTAAATCTTTTTCATGATTACACAATAATTATTTTAATATCAATTTTAACAATTATTNGCTACACAATANNNANAGGTATAAAAAATAAATTTANTAATAAAATNNNNTTAGAAGGGCAAACNNNNNNNNNNNNNNNNNNNNNNNNNNNNNNNNNNNNNNNNNNNNNNNNNNNNNNNNNNNNNNNNNNNNNNNNNNNNNNNNNNNNNNNNNNNNNNNNNNNNNNNNNNNNNNNNNNNNNNNNNNNNNNNNNNNNNNNNNNNNNNNNNNNNNNNNNNNNNNNNNNNNNNNNNNNNNNNNNNNNNNNNNNNNNNNNNNNNNNNNNNNNNNNNNNNNNNNNNNNNNNNNNNNNNNNNNNNNNNNNNNNNNNNNNNNNNNNNNNNNNNNNNNNNNNNNNNNNNNNNNNNNNNNNNNNNNNNNNNNNNNNNNNNNNNNNNNNNNNNNNNNNNNNNNNNNNNNNNNNNNNNNNNNNNNNNNNNNNNNNNNNNNNNNNNNNNNNNNNNNNNNNNNNNNNNNNNNNNNNNNNNNNNNNNNNNNNNNNNNNNNNNNNNNNNNNNNNNNNNNNNNNNNNNNNNNNNNNNNNNNNNNNNNNNNNNNNNNNNNNNNNNNNNNNNNNNNNNNNNNNNNNNNNNNNNNNNNNNNNNNNNNNNNNNNNNNNNNNNNNNNNNNNNNNNNNNNNNNNNNNNNNNNNNNNNNNNNNNNNNNNNNNNNNNNNNNNNNNNNNNNNNNNNNNNNNNNNNNNNNNNNNNNNNNNNNNNNNNNNNNNNNNNNNNNNNNNNNNNNNNNNNNNNNNNNNNNNNNNNNNNNNNNNNNNNNNNNNNNNNNNNNNNNNNNNNNNNNNNNNNNNNNNNNNNNNNNNNNNNNNNNNNNNNNNNNNNNNNNNNNNNNNNNNNNNNNNNNNNNNNNNNNNNNNNNNNNNNNNNNNNNNNNNNNNNNNNNNNNNNNNNNNNNNNNNNNNNNNNNNNNNNNNNNNNNNNNNNNNNNNNNNNNNN-----NNNNNNNNNNNNNNNNNNNNNNNNNNNNTTTAATAGAGCTTTAAATATTGATGTTTTAATAATTATATTATTTTTATCTAGATTAACTATATTTATAGCTGGGTTAGTTGCTAATTTTGAATATGATTTAAAAAAAATTATTGCTTTTTCAACTTTAAGTCAATTGGGATTAATGATAAGAATTCTTAGATTGGGGGAGAGAAAGTTAGCATTTTTTCATTTATTAATACATGCATTATTTAAGGCTTTATTATTTATATGTGCTGGTTGTATAATTCATATAATAATTAATTGTCAGGATATTCGTTATATAGGTTGTATAACTAAATTTATTCCTTTAACTAGAAGTTTTTTTAATATTTGTAATTTAGCTTTGTGTGGTTTACCTTTTTTATCTGGATTTTATTCGAAGGATTTAATTTTGGAATTTATGTCTATGAATTATATAAATACTTATATTTATTTTATTTTTTATTTGTCAACAGGTTTAACTGTTATATATTCTTTTCGGTTAATATATTATACTATAATTGGGGATTTTAATATAATATCTTATTTTTCTTTAATAGATTCTAGAGAGGTTATATTAAGAGGTATAGGGGGGCTAATTTTTTTTGTAATTTTTGGTGGTAGAGTTATAACTTGATTAATTTTCCCTACTCCTTATATAATTTGTTTACCTTTAATAATAAAATTAATGGTTTTATTAACTATTTTAATAGGAATGTTTTTAGGTCGATTAATTTCATCAATTAGGTTAATAGATTTTTCAAAAACATTGGAATTTTATAAATTATCTTTTTTTATAAGATCAATTTGAAATTTAAATTTAATTTCTACTTTTGGTTCTACTTATTATATATTGTATTTAGGTAATATGTATAATAGATATATTGATCAAGGTTGATCTGAATATTACGGTAGTTTAAATATTTTTAATTTTATAAAGATAAGATCATCTTTTTTATTGAATATCTTTTTAAGTAATATAAAGATTTTTTTATTTTTATTCTTGATTTGAGTTTGTCTTTTTGTTTATTAATTTTAATAGCTTATTTATAAAGTATAATATTGAAGATATTAAGAGGGC---TTT-----A--GCCTTAAAATATTTATAAAATAATAA--ATATTTAATTTTACAGTGAAAATATAATG-----TTTTT-TTTAAACTATAT--AAAA-----------------------------------------------A-AGAATCATTAACATGTTAATGC-TTTTTTAAAAGTTAGAAGC-TTTT--TA-TGGATGACTCTTTNNNNNNNNNNNNNNNNNNNNNNNNNNNNNNNNNNNNNNNNNNN
AJ0001 TTCCCATATTGTAACTCAAGAAAGTGGAAAAAATGAAACTTTTGGCCATATAGGAATAATTTATGCCATAGCAGCAATTGGAATACTAGGATTTATCGTTTGAGCTCACCATATATTCACTGTAGGTATAGATGTTGATACTCGCGCTTACTTTACATCAGCAACTATAATTATTGCTGTACCAACAGGAATTAAAATTTTTAGATGATTAGCAACTATACATGGAACCAAAATTAATTTCTCACCTCAAATAATATGATCTATAGGATTTATTTTCCTATTCACAGTAGGTGGATTAACTGGAGTAATCCTAGCAAATTCATCAATTGATATTATTCTTCATGATACCTATTATGTAGTAGCTCATTTTCATTATGTTCTTTCAATAGGAGCTGTATTTGCTATTATAGCAGGAATTATTCATTGATTCCCATTATTTACAGGACTAACAATAAATAACAAAATACTAAAAATCCAATTCTCTACCATATTTATTGGAGTAAACACAACATTTTTTCCGCAACACTTCCTAGGATTAATAGGAATACCTCGACGATATTCTGATTATCCAGATGCCTATTTATCATGAAATATTTTATCCTCCATAGGATCAATAATTTCTACTTGTAGAATCTTTATATTTATATACATTTTATGAGATTCATTAACCTCTAAAAACAAAAGAATCTTTTCCAACCAAATAAAAACAAATATTGAATGACTTCAAAAAACCCCACCTATAGAGCACTCCTATAGTGAACTACCAATTTTATCAAACTTCTAATGTGACAG-AAAAGTGTGATAAATTTAAGATTTATTTATAAAGTATATCTTTCTTTAGAAATTCCCACTTGATCAAATTTTATACTTATAGATGCAGCATCCCCCTTAATAGAACATTTAAATCTATTTCATGATTATACAATATTAATCTTAATCTCAATCTTAATAATAATCTCTTACATAATAATTACAATTATAAAAAATAAACTAATCTATAAAAAATTAATGGAAGGACAAACAATTGAAATTATTTGAACTATTATCCCAATAGTTACCCTAATTTTTATTGCTACACCCTCACTAAATTTATTATATCTAATCATGTCC-TTTTG--A-TTTTAATTTAAGGTTTAACCTGCTCAATGATTTTCAATAAATAGCCGCAGTATTTTGACTGTGCAAAGGTAGCATAATAATTAGTTTCTTAATTAGGAACTGGAATGAATGGTTGGACAAGAAAATTACTGTCTCTTTTTTAATGTTT-TTGAATTTTATTTTTAAGTGAAAAAGCTTAAATTTTTATAAAAGACGAGAAGACCCTATAGAGTTTAATATTGT-TTTTTAATAAGTAGTTAGAAAGTTTATTTAG--AAAAAAATATTTAGTTGGGGTGACCGAGAAAAAGAAATAATTTTTTTAA-GTTTAAATTGATAATTTTCAATTTAATAATCTAAAATTTTT-AAAATTAAAATAAATTACCTTAGGGATAACAGCGTTATTTTTCTTGGAAGTTCTTATTCAAAGGAAAGTTTGCGACCTCGATGTTGGATTAAAA-TTAATTTTTGGTGCAATAACTTAAAAATTAGGTCTGTTCGACCTTTAAAATTTTACATGATCTGAGTTTAAACCGGTGTGAGCCAGGTTGGATTCTATCTTTAAA-T--ATTTA-CTATATTTTAGTACGAAAGGACCAAATATTAATTATAATTAATTGTTATTTTGGCAGATTAGTGTATTTGATTTAGAATCATTTTAAGTAAA----TTTTTTTACAAGTAATATTTG---TTCTTTTTAGATATAGTTTTATATTTGTTGTGTATATTAATATTTGTAATTTTTATTTTAGTTGGAGTGGCTTTTTTTACATTGTTGGAGCGAAAAGTTTTGGGCTATATTCAAATTCGTANNNNNNNNNNNNGGTTTAAGAGATAAAGTTATAATAATTCTATTATTTGTTTCTAGATTTACTATATTTATAGCAGGATTAGTGGCAAATTTTGATTATGATCTAAAAAAAATTATTGCTTTTTCTACTTTAAGTCAATCAGGTTTAATATTAAGAGTATTAAGGTTGGGAGAGAGCGAGTTAGCTTTTTTTCATATATTGATACATGCTTTATTTAAAGCTTTGTTATTTATATGTGCTGGGTTTATAATTCATTCAATACAAAATTGTCAGGATATTCGTGGAATAGGTTCAATATCGAAATTTATTCCTTTAACTAGAAGATTTTTTAATATTTGTAATTTAGCTTTATGTGGTTTGCCATTTTTATCTGGGTTTTATTCTAAGGACTTGATTTTAGAATTTATATCAATAAGTTATATAAATTTTTATGTTTATTTAATTTTTTATATTTCTACAGGTTTAACAGTTATGTATACAACTCGACTACTATATTATACTATATTAGGAGATTTTAATAGAGTAACTTATTTTTCAATAGTTGAGTCAAGAGATTTAATATTAAAGGGTATAGGTGGATTAATTTTATTAGTAATTTTTGGCGGAAGAGTTATTATTTGATTAATTTTTCCTACTCCTATTATGATTTGTTTACCAATAATAATAAAGTTTATAGTTTTAGTTGTTATTGCAATAGGGGCTTATTTAGGTTATTTAATTTCATTAGTTAGTTTTAATGATAAGTCTAAGATTTTAATATTTTATAATACATCATTTTTTATTTCATTAATTTTTAATTTAAATTTTCTTTCAACATTTGGAGTTAATTATTATTTCTTAAATTTTGGTAATAAATATAATTTTGTTTTAGATCAAGGTTGATCTGAATATTTTGGAAGTCAAAATATTTTTATTTTAATGAAAAGAACTTCATCTTTTTTAGAAAAATTATTTTTTAATAATATTAAGATTTTTTTAACATTATTTTTGTTTTGGATTTGTATTTTATTTATTTA-TTTTAATAGCTTATT-TTAAAGTGTAATATTGAAGATATTAAGAAGGC---ATT-----A--GTCTTAAAATATTTAAAAAATAATTA--TTATTTATTTTTACAGTGAAAATGTAATG-----TTTTA-TTTAAACTATAT--AAAA-----------------------------------------------GAAGAATCATAAACATGGTAATGC-TTTAGTAAAAGTTAGAAGC-TTTT--TT-NNNNNNNNNNNNNNNNNNNNNNNNNNNNNNNNNNNNNNNNNNNNNNNNNNNNNNNN
AJ0002 TTCCCATATTGTAACTCAAGAAAGTGGAAAAAATGAAACTTTTGGCCATATAGGAATAATTTATGCCATAGCAGCAATTGGAATACTAGGATTTATCGTTTGAGCTCACCATATATTCACTGTAGGTATAGATGTTGATACTCGCGCTTACTTTACATCAGCAACTATAATTATTGCTGTACCAACAGGAATTAAAATTTTTAGATGATTAGCAACTATACATGGAACCAAAATTAATTTCTCACCTCAAATAATATGATCTATAGGATTTATTTTCCTATTCACAGTAGGTGGATTAACTGGAGTAATCCTAGCAAATTCATCAATTGATATTATTCTTCATGATACCTATTATGTAGTAGCTCATTTTCATTATGTTCTTTCAATAGGAGCTGTATTTGCTATTATAGCAGGAATTATTCATTGATTCCCATTATTTACAGGACTAACAATAAATAACAAAATACTAAAAATCCAATTCTCTACCATATTTATTGGAGTAAACACAACATTTTTTCCGCAACACTTCCTAGGATTAATAGGAATACCTCGACGATATTCTGATTATCCAGATGCCTATTTATCATGAAATATTTTATCCTCCATAGGATCAATAATTTCTACTTGTAGAATCTTTATATTTATATACATTTTATGAGATTCATTAACCTCTAAAAACAAAAGAATCTTTTCCAACCAAATAAAAACAAATATTGAATGACTTCAAAAAACCCCACCTATAGAGCACTCCTATAGTGAACTACCAATTTTATCAAACTTCTAATGTGACAG-AAAAGTGTGATAAATTTAAGATTTATTTATAAAGTATATCTTTCTTTAGAAATTCCCACTTGATCAAATTTTATACTTATAGATGCAGCATCCCCCTTAATAGAACATTTAAATCTATTTCATGATTATACAATATTAATCTTAATCTCAATCTTAATAATAATCTCTTACATAATAATTACAATTATAAAAAATAAACTAATCTATAAAAAATTAATGGAAGGACAAACAATTGAAATTATTTGAACTATTATCCCAATAGTTACCCTAATTTTTATTGCTACACCCTCACTAAATTTATTATATCTAATCATGTCC-TTTTG--A-TTTTAATTTAAGGTTTAACCTGCTCAATGATTTTCAATAAATAGCCGCAGTATTTTGACTGTGCAAAGGTAGCATAATAATTAGTTTCTTAATTAGGAACTGGAATGAATGGTTGGACAAGAAAATTACTGTCTCTTTTTTAATGTTT-TTGAATTTTATTTTTAAGTGAAAAAGCTTAAATTTTTATAAAAGACGAGAAGACCCTATAGAGTTTAATATTGT-TTTTTAATAAGTAGTTAGAAAGTTTATTTAG--AAAAAAATATTTAGTTGGGGTGACCGAGAAAAAGAAATAATTTTTTTAA-GTTTAAATTGATAATTTTCAATTTAATAATCTAAAATTTTT-AAAATTAAAATAAATTACCTTAGGGATAACAGCGTTATTTTTCTTGGAAGTTCTTATTCAAAGGAAAGTTTGCGACCTCGATGTTGGATTAAAA-TTAATTTTTGGTGCAATAACTTAAAAATTAGGTCTGTTCGACCTTTAAAATTTTACATGATCTGAGTTTAAACCGGTGTGAGCCAGGTTGGATTCTATCTTTAAA-T--ATTTA-CTATATTTTAGTACGAAAGGACCAAATATTAATTATAATTAATTGTTATTTTGGCAGATTAGTGTATTTGATTTAGAATCATTTTAAGTAAA----TTTTTTTACAAGTAATATTTG---TTCTTTTTAGATATAGTTTTATATTTGTTGTGTATATTAATATTTTTAATTTTTATTTTAGTTGGAGTGGCTTTTTTTACATTGTTGGAGCGAAAAGTTTTGGGCTATATTCAAATTCGTACGATTTAATGAAGGTTTAAGAGATAAAGTTATAATAATTCTATTATTTGTTTCTAGATTTACTATATTTATAGCAGGATTAGTGGCAAATTTTGATTATGATCTAAAAAAAATTATTGCTTTTTCTACTTTAAGTCAATTAGGTTTAATATTAAGAGTATTAAGGTTGGGAGAGAGCGAGTTAGCTTTTTTTCATATATTGATACATGCTTTATTTAAAGCTTTGTTATTTATATGTGCTGGGTTTATAATTCATTCAATACAAAATTGTCAGGATATTCGTGGAATAGGTTCAATATCGAAATTTATTCCTTTAACTAGAAGATTTTTTAATATTTGTAATTTAGCTTTATGTGGTTTGCCATTTTTATCTGGGTTTTATTCTAAGGACTTGATTTTAGAATTTATATCAATAAGTTATATAAATTTTTATGTTTATTTAATTTTTTATATTTCTACAGGTTTAACAGTTATGTATACAACTCGACTACTATATTATACTATATTAGGAGATTTTAATAGAGTAACTTATTTTTCAATAGTTGAGTCAAGAGATTTAATATTAAAGGGTATAGGTGGATTAATTTTATTAGTAATTTTTGGCGGAAGAGTTATTATTTGATTAATTTTTCCTACTCCTATTATGATTTGTTTACCAATAATAATAAAGTTTATAGTTTTAGTTGTTATTGCAATAGGGGCTTATTTAGGTTATTTAATTTCATTAGTTAGTTTTAATGATAAGTCTAAGATTTTAATATTTTATAATACATCATTTTTTATTTCATTAATTTTTAATTTAAATTTTCTTTCAACATTTGGAGTTAATTATTATTTCTTAAATTTTGGTAATAAATATAATTTTGTTTTAGATCAAGGTTGATCTGAATATTTTGGAAGTCAAAATATTTTTATTTTAATGAAAAGAACTTCATCTTTTTTAGAAAAATTATTTTTTAATAATATTAAGATTTTTTTAACATTATTTTTGTTTTGGATTTGTATTTTATTTATTTA-TTTTAATAGCTTATT-TTAAAGTGTAATATTGAAGATATTAAGAAGGC---ATT-----A--GTCTTAAAATATTTAAAAAATAATTA--TTATTTATTTTTACAGTGAAAATGTAATG-----TTTTA-TTTAAACTATAT--AAAA-----------------------------------------------GAAGAATCATAAACATGGTAATGC-TTTAGTAAAAGTTAGAAGC-TTTT--TT-TGGANNNNNNNNNNNNNNNNNNNNNNNNNNNNNNNNNNNNNNNNNNNNNNNNNNNN
AJ0003 TTCCCATATTGTAACTCAAGAAAGTGGAAAAAATGAAACTTTTGGCCATATAGGAATAATTTATGCCATAGCAGCAATTGGAATACTAGGATTTATCGTTTGAGCTCACCATATATTCACTGTAGGTATAGATGTTGATACTCGCGCTTACTTTACATCAGCAACTATAATCATTGCTGTACCAACAGGAATTAAAATTTTTAGATGATTAGCAACTATACATGGAACCAAAATTAATTTCTCACCTCAAATAATATGATCTATAGGATTTATTTTCCTATTCACAGTAGGTGGATTAACTGGAGTAATCCTAGCAAATTCATCAATTGATATTATTCTTCATGATACCTATTATGTAGTAGCTCATTTTCATTATGTTCTTTCAATAGGAGCTGTATTTGCTATTATAGCAGGAATTATTCATTGATTCCCATTATTTACAGGACTAACAATAAATAACAAAATACTAAAAATCCAATTCTCTACCATATTTATTGGAGTAAACACAACATTTTTTCCGCAACACTTCCTAGGATTAATAGGAATACCTCGACGATATTCTGATTATCCAGATGCCTATTTATCATGAAATATTTTATCCTCCATAGGATCAATAATTTCTACTTGTAGAATCTTTATATTTATATACATTTTATGAGATTCATTAACCTCTAAAAACAAAAGAATCTTTTCCAACCAAATAAAAACAAATATTGAATGACTTCAAAAAACCCCACCTATAGAGCACTCCTATAGTGAACTACCAATTTTATCAAACTTCTAATGTGACAG-AAAAGTGTGATAAATTTAAGATTTATTTATAAAGTATATCTTTCTTTAGAAATTCCCACTTGATCAAATTTTATACTTATAGATGCAGCATCCCCCTTAATAGAACATTTAAATCTATTTCATGATTATACAATATTAATCTTAATCTCAATCTTAATAATAATTTCTTACATAATAATTACAATTATAAAAAATAAACTAATCTATAAAAAATTAATGGAAGGACAAACAATTGAAATTATTTGAACTATTATCCCAATAGTTACCCTAATTTTTATTGCTACACCCTCACTAAATTTATTATATCTAATCATGTCC-TTTTG--A-TTTTAATTTAAGGTTTAACCTGCTCAATGATTTTCAATAAATAGCCGCAGTATTTTGACTGTGCAAAGGTAGCATAATAATTAGTTTCTTAATTAGGAACTGGAATGAATGGTTGGACAAGAAAATTACTGTCTCTTTTTTAATGTTT-TTGAATTTTATTTTTAAGTGAAAAAGCTTAAATTTTTATAAAAGACGAGAAGACCCTATAGAGTTTAATATTGT-TTTTTAATAAGTAGTTAGAAAGTTTATTTAG--AAAAAAATATTTAGTTGGGGTGACCGAGAAAAAGAAATAATTTTTTTAA-GTTTAAATTGATAATTTTCAATTTAATAATCTAAAATTTTT-AAAATTAAAATAAATTACCTTAGGGATAACAGCGTTATTTTTCTTGGAAGTTCTTATTCAAAGGAAAGTTTGCGACCTCGATGTTGGATTAAAA-TTAATTTTTGGTGCAATAACTTAAAAATTAGGTCTGTTCGACCTTTAAAATTTTACATGATCTGAGTTTAAACCGGTGTGAGCCAGGTTGGATTCTATCTTTAAA-T--ATTTA-CTATATTTTAGTACGAAAGGACCAAATATTAATTATAATTAATTGTTATTTTGGCAGATTAGTGTATTTGATTTAGAATCATTTTAAGTAAA----TTTTTTTACAAGTAATATTTG---TTCTTTTTAGATATAGTTTTATATTTGTTGTGTATATTAATATTTGTAATTTTTATTTTAGTTGGAGTGGCTTTTTTTACATTGTTGGAGCGAAAAGTTTTAGGCTATATTCAAATTCGTANNNNNNNNNNNNNNNNNNNNNNNNNNNNNNNNNNNNNNNNNNNNNNNNNNNNNTAGATTTACTATATTTATAGCAGGATTAGTGGCAAATTTTGATTATGATCTAAAAAAAATTATTGCTTTTTCTACTTTAAGTCAATTAGGTTTAATATTAAGAGTATTAAGGTTGGGAGAGAGCGAGTTAGCTTTTTTTCATATATTGATACATGCTTTATTTAAAGCTTTGTTATTTATATGTGCTGGGTTTATAATTCATTCAATACAAAATTGTCAGGATATTCGTGGAATAGGTTCAATATCGAAATTTATTCCTTTAACTAGAAGATTTTTTAATATTTGTAATTTAGCTTTATGTGGTTTGCCATTTTTATCTGGGTTTTATTCTAAGGACTTGATTTTAGAATTTATATCAATAAGTTATATAAATTTTTATGTTTATTTAATTTTTTATATTTCTACAGGTTTAACAGTTATGTATACAACTCGACTACTATATTATACTATATTAGGAGATTTTAATAGAGTAACTTATTTTTCAATAGTTGAGTCAAGAGATTTAATATTAAAGGGTATAGGTGGATTAATTTTATTAGTAATTTTTGGCGGAAGAGTTATTGTTTGATTAATTTTTCCTACTCCTATTATGATTTGTTTACCAATAATAATAAAGTTTATAGTTTTAGTTGTTATTGCAATAGGGGCTTATTTAGGTTATTTAATTTCATTAGTTAGTTTTAATGATAAGTCTAAGATTTTAATATTTTATAATACATCATTTTTTATTTCATTAATTTTTAATTTAAATTTTCTTTCAACATTTGGAGTTAATTATTATTTCTTAAATTTTGGTAATAAATATAATTTTGTTTTAGATCAAGGTTGATCTGAATATTTTGGAAGTCAAAATATTTTTATTTTAATGAAAAGAACTTCATCTTTTTTAGAAAAATTATTTTTTAATAATATTAAGATTTTTTTAACATTATTTTTGTTTTGGATTTGTATTTTATTTATTTA-TTTTAATAGCTTATT-TTAAAGTGTAATATTGAAGATATTAAGAAGGC---ATT-----A--GTCTTAAAATATTTAAAAAATAATTA--TTATTTATTTTTACAGTGAAAATGTAATG-----TTTTA-TTTAAACTATAT--AAAA-----------------------------------------------GAAGAATCATAAACATGGTAATGC-TTTAGTTAAAGTTAGAAGC-TTTT--TT-TGGATGATTCTTTAATTGGAAAATAATTCAATCATATTATTAACAGTAATATACCN
AJ0004 CTCTCACATTGTTACCCAAGAAAGAGGGAAAAAAGAAACCTTTGGCCATATAGGAATAATTTATGCTATAGCAGCAATCGGAATTTTAGGATTCATTGTTTGAGCTCACCACATATTCACAGTCGGTATAGATGTCGACACACGAGCCTACTTCACATCAGCAACAATAATTATTGCAGTACCAACAGGAATTAAAATTTTTAGTTGATTAGCAACTATACATGGAACCCAAATTAACTTCTCACCACAAATATTATGAGCTGTAGGATTTATCTTTCTTTTCACTATAGGAGGATTAACTGGAGTAATTCTAGCAAATTCATCAATTGATATCATCCTACATGACACTTACTACGTAGTAGCACACTTTCATTACGTACTTTCTATGGGAGCTGTATTTGCTATTATAGCAGGAATTATTCACTGATTCCCACTCTTCACTGGGCTAACTATAAACAATAAAATACTCAAAATCCAATTTGCAACTATATTTATTGGAGTTAATACAACATTTTTTCCTCAACACTTCTTAGGATTAATGGGCATACCTCGACGATACTCAGATTACCCTGACGCATACCTGCCATGAAATGTCCTATCATCTATGGGATCAATAATTTCAACATGCAGAATTTTTATATTCATATACATTTTATGAGATGCATTCTCATGTAAAACCAAATCAATCTTCTCAAATCAAATAGAAACATATATTGAATGATTTCAAAAAACTCCCCCTATAGAACATAGCTATAGAGAACTACCAATTTTATCAACTTTCTAATGTGACAG-AAAAGTGTGATAAATTTAAGATTTATTTATAAAGTTTATCTTTCTTTAGAAATTCCCACTTGATCAAGGTTTTTACTAATAGACGCTATGTCACCTTTAATAGAATATTTAAACCTATTTCATGATTACACCATACTAATTCTAATCTCAATCTTAATAATCATTTCCTATACAATAATCATAATCATAAACAATAAATTTATTAACAAAAACCTCCTAGAGGAACAAACTATTGAAATCGTCTGAACAATTATTCCTATAATCACCCTTCTATTTATCGCAACTCCCTCACTTAATTTACTATACCTAATCATGTCC-TTTTG--A-TAATAATTTAAGGTCTGACCTGCTCAATGAA-ATT--TAAATAGCCGCAGTATTTTGACTGTGCAAAGGTAGCATAATAATTAGTTTCTTAATTAGAAGCTGGAATGAATGGTTTGACAAGAAAATTACTGTCTCTTTCCTAATTTTG-TTGAATTTTATTTTTAAGTGAAAAAGCTTAAATTTTTATAAAAGACGAGAAGACCCTATAGAGTTTGATA-GTTTATTATGTTTATAAATTAGAATTTTTTTTATAT-AAAAAATTATTTGGTTGGGGTGACTGGAAGATTTGAGAAATTCTTTTAAAATTTAAATTGATGATTTTCAAATTGTTGATCTATAGTTTAT-AAAACTAAAATAAATTACCTTAGGGATAACAGCGTAATTTTTCTTTAAAGTTCTTATTGTAAGGAAAGTTTGCGACCTCGATGTTGGATTAAAA-TAAATTTTTGGTGCAATAACTAAAAAATTAGGTCTGTTCGACCTTTAAAATTTTACATGATCTGAGTTTAAACCGGTGTGAGCCAGGTTGGATTCTATCTTTAGAAA--T-TTA-TTATATTTTAGTACGAAAGGACCAAATATAAGTTAAAT-TAATTGTTATTTTGGCAGATTAGTGTATTTGATTTAGAATCATTTTAAGTAAAG-AATTTTATTACAAGTAATATTTG---AATTTTTTTGATATATTTTTAATATTTTTGTGTTTAATTATTTTTTTAATTTTTGTCTTAGTAGGTGTCGCTTTTTTTACGTTATTGGAGCGTAAGGTGTTAGGCTATATTCAAATTCGTANNNNNNNNNNNNNNNNNNNNNNNNNNNNNNNNNNNNNNNNNNNNNNNNNNNNNNNNNNNNNNNNNNNNNNNNNNNNNNNNNNNNNNNNNNNNNNNNNNNNNNNNNNNNNNNNNNNNNNNNNNNNNNNNNNNNNNNNNNNNNNNNNNNNNNNNNNNNNNNNNNNNNNNNNNNNNNNNNNNNNNNNNNNNNNNNNNNNNNNNNNNNNNNNNNNNNNNNNNNNNNNNNNNNNNNNNNNNNNNNNNNNNNNNNNNNNNNNNNNNNNNNNNNNNNNNNNNNNNNNNNNNNNNNNNNNNNNNNNNNNNNNNNNNNNNNNNNNNNNNNNNNNNNNNNNNNNNNNNNNNNNNNNNNNNNNNNNNNNNNNNNNNNNNAGCAGGGTTTTATTCTAAGGACTTAATTTTGGAGTTTGTATCGATAAGTTATACAAATTTTTATATTTACTTTATTTTTTATGTTTCTATTGGCTTGACTGTTATATATACTTTTCGTTTAATATATTACACTATAGTAGGCGATTACGGTGGAGTTAGTTTTTTTTCGCTTAGTGATTCGAGAGAGTTAATATTAAAGGGAATGGGGGGTTTAATTTTTTTTGTTATTTTTGGTGGAAGAGCCATAAGATGGTTAATTTTTCCAACTCCATATATAATTTGTTTACCTTTGTCAATAAAGCTGATGGTATTAGTTTCCATTATTGTTGGGATATATTTAGGGTATTTAATATCTCTAGTGAGATTAAACGATTTTTTAAAAACTTTAAAATCTGAAAAATTATTATTTTATTTTAGGTCAATTTGGAATTTAAACTATTTATCAACTTTTGGGGTGAATTATTATTTTTTAATTTTTGGTGAAAAGTATAATTCTATGATTGATCAAGGTTGGCTTGAATATTATGGTACTCAAAATATTTATATGTTAAATAAAAGTTCTTCTTCTTTTATTCAAAAATTGTTTTACAATAACATTAAGATTTTTTTAACTTTATTTTTGATTTGAATTTGTATGTTGTTTATTTA-TTTTAATAGCTTATATTTAAAGTGTAATATTGAAGATATTAAGAAAGC-TTTTT-----T--GTTTTAAAATATTTATAAAATACGGG---TATTTAATTTTACAATGAAAAAGTAGAG----TTTTTT-ATTAAACTATAT--AAATATCTATTTTTGAAAAAA--GGAAAATTTA-TTTTTTTTATATAGGAAA-AGAAACGCAAACATGTTAATGC-TTTTTAAAAAGTTAGAAGC-TTTTCTAA-TAGGAGTTTCTTTAATTGGAANNNNNNNNNNNNNNNNNNNNNNNNNNNNNNNNNNN
AJ0005 TTCCCATATTGTATCGCAAGAAAGAAGTAAAAAAGAAACTTTTGGGCATATAGGAATAATTTATGCAATAGCAGCCATTGGTATTTTAGGATTTATTGTTTGAGCTCATCATATATTCACAGTAGGAATAGATGTTGATACTCGAGCCTATTTCACCTCTGCAACTATGATCATTGCAGTACCAACTGGTATTAAAATCTTCAGATGATTAGCAACCCTCCATGGAACACAAATTAATTTTTCCCCCCAAATATTATGATCTCTTGGCTTTATCTTCTTATTTACTGTTGGGGGCTTAACTGGAATCATCCTAGCTAATTCCTCCCTTGATATTATCCTTCACGATACCTACTATGTTGTAGCACATTTTCACTACGTTTTATCTATAGGAGCAGTATTTACAATTATAGCCGGAATAATCCACTGATTTCCCCTATTTACAGGTCTAACATTAAACACCAAACTATTAAAAATTCAATTTACCGTTATATTTCTAGGAGTAAACACAACCTTTTTTCCTCAACATTTCCTCGGACTAATAGGAATACCTCGACGCTACTCAGATTACCCAGATGCCTATCTAACATGAAATATTTTATCCTCAATAGGATCAATAATATCAACTTGTAGAATCCTAATATTACTGTATATTTTTTGAGATAGCCTAGTATCAAAAAATAAATTGATTTTTTCTAACCAAATAGAAACTAGTATTGAATGAATACAAAAATTCCCTCCCATAGACCACTCATATGAGGAATTACCAGCACTATCTGCCTTCTAATGTGGCAG-AAAAGTGTGATAAATTTAAGATTTATCTATAAAGTTTATCTTTCTTTAGAAATCCCTACTTGATCTAGTTTTACATTAATAGATTCTGCCTCCCCACTAATAGAACATTTAAACTTATTCCATGATTATACTATACTTATTTTAATAGCAATTATAACAATAATTTCTTACATAATAATTATAATTATAAAAACTAACTTCATTAATAAAAGATTGTTAGAAGAACAAACAATTGAAATTATATGAACTATTGTACCAATAATTACACTACTATTTATTGCTACACCATCCCTAAACTTATTATATTTAATCATGGCC-TTTTGATA-AAAAAATTTAAGGTCTTACCTGCTCAATGAA-ATT--TAAATAGCCGCAGTATTTTGACTGTGCAAAGGTAGCATAATAATTAGTTTCTTAATTAGGAACTAGAATGAATGGTTGGACAAGAAAATTACTGTCTCTTTTTTAAACTTT-TTGAATTTTATTTTTAAGTGAAAAAGCTTAAATAATTATAAAAGACGAGAAGACCCTATAGAGTTTAATA-TTTTTTTTAAATAAAAGGTTAGAATATTAA--TTTAATAAAAAATATTTAATTGGGGTGATTGGAAGAAAAGCATAATTCTTTAAA--TTTTAATTGATTATTTTCAATTTAATAATCTATAATTTGT-AAAAATAAAATAAATTACCTTAGGGATAACAGCGTAATTTTTTTTTAAAGCTCTTATTTAAAGAAAAGTTTGCGACCTCGATGTTGGATTAAAA-TTAATTTTTGGTGCAATAACTTAAAAATTAGGTCTGTTCGACCTTTAAAATTTTACATGATCTGAGTTTAAACCGGTGTGAGCCAGGTTGGATTCTATCTTTAGAAA--G-TTT-TTATATTTTAGTACGAAAGGACCAAATATAAATTAAAT-TAATTGTTATTTTGGCAGATTAGTGTATTTGATTTAGAATCATTTTAAGTAAA---GTTTTATTACAAGTAATATTTG---ACATTTTTTGATATAGTGTTGTTTTTTTTATGTTTATTTATTTTTATTGTTTTTATTTTAGTAGGAGTTGCCTTTTTTACTTTATTGGAACGTAAGGTTTTAGGCTATATTCAAATTCGTANNNNNNNNNNNNNNNNNNNNNNNNNNNNNNNNNNNNNNNNNNNNNNNNNNNNNNNNNNNNNNNNNNNNNNNNNNNNNNNNNNNNNNNNNNNNNNNNNNNNNNNNNNNNNNNNNNNNNNNNNNNNNNNNNNNNNNNNNNNNNNNNNNNNNNNNNNNNNNNNNNNNNNNNNNNNNNNNNNNNNNNNNNNNNNNNNNNNNNNNNNNNNNNNNNNNNNNNNNNNNNNNNNNNNNNNNNNNNNNNNNNNNNNNNNNNNNNNNNNNNNNNNNNNNNNNNNNNNNNNNNNNNNNNNNNNNNNNNNNNNNNNTTATTCCTTTAACTAGTAGATTTTTTAATATTTGTAATTTATCTTTATGTGGTTTACCTTTTTTATCAGGCTTTTATTCTAAAGATTTAATTTTGGAGGCTATATCAATGAGATATATAAATTTATATATTTATTTAATTTTTTATATTTCTACAGGTTTAACTGTTATATATAGTTTTCGATTATTATATTATACTATGTTTGGGTCTTATAATAATTTTTCTTATACTTCACTTTTGGATTCTGGGACTGAAATATTAAAAAGTATAGGAGGTTTAATTTTTTTTGTTGTTTTTGGCGGGAGTAGAATAGTTTGATTAATGTTTCCAACTCCATATTTGATTTGTTTACCTTTTAATATAAAGCTAATAGTATTATTTACGATTTTAATGGGGGTTTACGTGGGGTATTTGGTTTCATGTGTCAAATTTGGTAATTCTTTTAAAACTTCTTTTTATATTAAAATATTTTATGGTGTAAGATCTATTTGAAATTTGAATTTTTTATCTACTTTTGGTGTTACTTATTCTTTTTTATTTTTTGGTAGTAAATATGTTGATAAAATTGATCAAGGGTGGTGTGAATACTATGGTAGTCAAAATATTTATTATTTAATAAGAAAAGCTTCCTTTTTTGTTCAGCAAATAGTTTATAATAATCTTAATATTTTCTTGTTTTTGTTTTTGATTTGGATTTGTGTATTGCTTTTATA-TTTTAATAGCTTATTATTAAAGTATAATATTGAAGATATTAAGAAGAC---TTT-----G--GTCTTAAAATGTTTACAAAATAGTAA--TAATTTAATTTTACAGTGAAAATGTAATG-----TTTTA-TTTAAACTATAT-AAAAA-----------------------------------------------A-AGAGGCCTAAACTTGTTCATGC-TTGTAATAAAGTTAGAAGC-TTTT--TA-TGGAGGACTCTTTAATTGGAATATAATTCATTAGTATTATTAACAGTAATATACCN
AJ0006 CTCTCACATTGTTACTCAAGAAAGAGGGAAAAAGGAAACCTTTGGCCATATAGGCATAATTTATGCTATAGCAGCGATCGGAATTTTAGGATTCATTGTTTGAGCTCACCACATATTCACAGTCGGTATAGATGTCGACACACGAGCCTACTTCACATCAGCAACAATAATTATTGCAGTACCAACAGGAATTAAAATTTTTAGTTGATTAGCAACTATACATGGAACCCAAATTAACTTCTCACCACAAATATTATGAGCTGTAGGATTTATCTTTCTTTTCACTATAGGAGGATTAACTGGAGTAATTCTAGCAAATTCATCAATTGATATCATCCTACATGACACTTACTACGTAGTAGCACACTTTCATTACGTACTTTCTATGGGAGCTGTATTTGCTATTATAGCAGGAATTATTCACTGATTCCCACTCTTCACTGGACTAACTATAAACAATAAAATACTCAAAATCCAATTTGCAACTATATTTATTGGAGTTAATACAACATTTTTTCCTCAACACTTCTTAGGATTAATGGGTATACCTCGACGATACTCAGATTACCCTGACGCATACCTGCCATGAAATGTCCTATCATCTATGGGATCAATAATTTCAACATGCAGAATTTTTATATTCATATACATTTTATGAGATGCATTCTCATGTAAAACCAAATCAATCTTCTCAAATCAAATAGAAACATATATTGAATGATTTCAAAAAACTCCCCCTATAGAACATAGCTATAGAGAACTACCAATTTTATCAACTTTCTAATGTGACAG-AAAAGTGTGATAAATTTAAGATTTATTTATAAAGTTTATCTTTCTTTAGAAATTCCCACTTGATCAAGGTTTTTACTAATAGACGCTATGTCACCTTTAATAGAATATTTAAACCTATTTCATGATTACACCATACTAATTCTAATATCAATCTTAATAATCATTTCCTATACAATAATCATAATCATAAACAATAAATTTATTAACAAAAACCTCCTAGAAGAACAAACTATTGAAATCGTCTGAACAATTATTCCTATAATCACCCTTCTATTTATCGCAACTCCCTCACTTAATTTACTATACCTAATCATGTCC-TTTTG--A-TAATAATTTAAGGTCTGACCTGCTCAATGAA-ATT--TAAATAGCCGCAGTATTTTGACTGTGCAAAGGTAGCATAATAATTAGTTTCTTAATTAGAAGCTGGAATGAATGGTTTGACAAGAAAATTACTGTCTCTTTCCTAATTTTG-TTGAATTTTATTTTTAAGTGAAAAAGCTTAAATTTTTATAAAAGACGAGAAGACCCTATAGAGTTTGATA-GTTTCTTATGTTTATAAATTAGAA-TTTTTTTATAT-AAAAAATTATTTGGTTGGGGTGACTGGAAGATTTGAGAAATTCTTTTAAAATTTAAATTGATGATTTTCAAATTGTTGATCTATAGTTTAT-AAAACTAAAATAAATTACCTTAGGGATAACAGCGTAATTTTTCTTTAAAGTTCTTATTGTAAGGAAAGTTTGCGACCTCGATGTTGGATTAAAA-TAAATTTTTGGTGCAATAACTAAAAAATTAGGTCTGTTCGACCTTTAAAATTTTACATGATCTGAGTTTAAACCGGTGTGAGCCAGGTTGGATTCTATCTTTAGAAA--T-TTA-TTATATTTTAGTACGAAAGGACCAAATATAAGTTAAAT-TAATTGTTATTTTGGCAGATTAGTGTATTTGATTTAGAATCATTTTAAGTAAAG-AATTTTATTACAAGTAATATTTG---AATTTTTTTGATATATTTTTAATATTTTTGTGTTTAATTATTTTTTTAATTTTTGTCTTAGTAGGTGTCGCTTTTTTTACGTTATTGGAGCGTAAGGTGTTAGGCTATATTCAAATTCGTANNNNNNNNNNNNNNNNNNNNNNNNNNNNNNNNNNNNNNNNNNNNNNNNNNNNNNNNNNNNNNNNNNNNNNNNNNNNNNNNNNNNNNNNNNNNNNNNNNNNNNNNNNNNNNNNNNNNNNNNNNNNNNNNNNNNNNNNNNNNNNNNNNNNNNNNNNNNNNNNNNNNNNNNNNNNNNNNNNNNNNNNNNNNNNNNNNNNNNNNNNNNNNNNNNNNNNNNNNNNNNNNNNNNNNNNNNNNNNNNNNNNNNNNNNNNNNNNNNNNNNNNNNNNNNNNNNNNNNNNNNNNNNNNNNNNNNNNNNNNNNNNNNNNNNNNNNNNNNNNNNNNNNNNNNNNNNNNNNNNNNNNNNNNNNNTGTGGTTTACCATTTTTAGCAGGGTTTTATTCTAAGGACTTAATTTTGGAGTTTGTATCGATAAGTTATACAAATTTTTATATTTACTTTATTTTTTATGTTTCTATTGGCTTGACTGTTATATATACTTTTCGTTTAATATATTACACTATAGTAGGCGATTACGGTGGAGTTAGTTTTTTTTCGCTTAGTGATTCGAGAGAGTTAATATTAAAGGGAATGGGGGGTTTAATTTTTTTTGTTATTTTTGGCGGAAGAGCCATAAGATGGTTAATTTTTCCAACTCCATATATAATTTGTTTACCTTTGTCAATAAAGCTGATGGTATTAGTTTCCATTATTGTTGGGATATATTTGGGGTATTTAATATCTCTAGTGAGATTAAACGATTTTTTAAAAACTTTAAAATCTGAAAAATTATTATTTTATTTTAGGTCAATTTGGAATTTAAACTATTTATCAACTTTTGGGGTGAATTATTATTTTTTAATTTTTGGTGAAAAGTATAATTCTATGATTGATCAAGGTTGGCTTGAATATTATGGTACTCAAAATATTTATATGTTAAATAAAAGTTCTTCTTCTTTTATTCAAAAATTGTTTTACAATAACATTAAAATTTTTTTAACTTTATTTTTGATTTGAATTTGTATGTTGTTTATTTA-TTTTAATAGCTTATTTTTAAAGTGTAATATTGAAGATATTAAGAAAGC--TTTT-----T--GTTTTAAAATATTTATAAAATACGGG---TATTTAATTTTACAATGAAAAAGTAGAG---TTTTTTT-ATTAAACTATAT--AAATATCTATTTTTGAAAAAAA-GGAAAATTTA-TTTTTTTTATATAGGAAA-AGAAACGCAAACATGTTAATGC-TTTTTAAAAAGTTAGAAGC-TTTTCTAA-TAGGAGTTTCTTTAATTGGAATATAATTCAATAGTATTATTAACAGTAATATACCN
AJ0007 NNCCCATATTGTAACTCAAGAAAGTGGAAAAAATGAAACTTTTGGCCATATAGGAATAATTTATGCCATAGCAGCAATTGGAATACTAGGATTTATCGTTTGAGCTCACCATATATTCACTGTAGGTATAGATGTTGATACTCGCGCTTACTTTACATCAGCAACTATAATTATTGCTGTACCAACAGGAATTAAAATTTTTAGATGATTAGCAACTATACATGGAACCAAAATTAATTTCTCACCTCAAATAATATGATCTATAGGATTTATTTTTCTATTCACAGTAGGTGGATTAACTGGAGTAATCCTAGCAAATTCATCAATTGATATTATTCTTCATGATACCTATTATGTAGTAGCTCATTTTCATTATGTTCTTTCAATAGGAGCTGTATTTGCTATTATAGCAGGAATTATTCATTGATTCCCATTATTTACAGGACTAACAATAAATAACAAAATACTAAAAATCCAATTCTTTACCATATTTATTGGAGTAAACACAACATTTTTTCCGCAACACTTCCTAGGCTTAATAGGAATACCTCGACGATACTCTGATTATCCAGATGCCTATTTATCATGAAATATTTTATCCTCCATAGGATCAATAATTTCTACTTGTAGAATCTTTATATTTATATACATTTTATGAGATTCATTAACCTCTAAAAACAAAAGAATCTTTTCCAACCAAATAAAAACAAATATTGAATGACTTCAAAAAACCCCACCTATAGAGCACTCCTATAGTGAACTACCAATTTTATCAAACTTCTAATGTGACAG-AAAAGTGTGATAAATTTAAGATTTATTTATAAAGTATATCTTTCTTTAGAAATCCCCACTTGATCAAATTTTATACTTATAGATGCAGCATCCCCCTTAATAGAACATTTAAATCTATTTCATGATTATACAATATTAATCTTAATCTCAATCTTAATAATAATTTCTTACATAATAATTACAATTATAAAAAATAAACTAATCTATAAAAAATTAATGGAAGGACAAACAATTGAAATTATTTGAACTATTATCCCAATAGTTACCCTAATTTTTATTGCTACACCCTCACTAAATTTATTATATCTAATCATGTCC-TTTTG--A-TTTTAATTTAAGGTTTAACCTGCTCAATGATTTTCAATAAATAGCCGCAGTATTTTGACTGTGCAAAGGTAGCATAATAATTAGTTTCTTAATTAGGAACTGGAATGAATGGTTGGACAAGAAAATTACTGTCTCTTTTTTAATGTTT-TTGAATTTTATTTTTAAGTGAAAAAGCTTAAATTTTTATAAAAGACGAGAAGACCCTATAGAGTTTAATATTGT-TTTTTAATAAGTAGTTAGAAAGTTTATTTAG-AAAAAAAATATTTAGTTGGGGTGACCGAGAAAAAGAAATAATTTTTTTAA-GTTTAAATTGATAATTTTCAATTTAATAATCTAAAATTTTT-AAAATTAAAATAAATTACCTTAGGGATAACAGCGTTATTTTTCTTGGAAGTTCTTATTCAAAGGAAAGTTTGCGACCTCGATGTTGGATTAAAA-TTAATTTTTGGTGCAATAACTTAAAAATTAGGTCTGTTCGACCTTTAAAATTTTACATGATCTGAGTTTAAACCGGTGTGAGCCAGGTTGGATTCTATCTTTAAA-T--ATTTA-CTATATTTTAGTACGAAAGGACCAAATATTAATTATAATTAATTGTTATTTTGGCAGATTAGTGTATTTGATTTAGAATCATTTTAAGTAAA----TTTTTTTACAAGTAATATTTG---TTCTTTTTAGATATAGTTTTATATTTGTTGTGTATATTAATATTTGTAATTTTTATTTTAGTTGGAGTGGCTTTTTTTACATTGTTGGAGCGAAAAGTTTTGGGCTATATTCAAATTCGTANNNNNNNNNNNNNNNNNNNNNNNNNNNNNNNNNNNNNNNNNNNNNNNNNNNNNNNNNNNNNNNNNNNNNNNNNNNNNNNNNNNNNNNNNNNNNNNNTATGATCTAAAAAAAATTATTGCTTTTTCTACTTTAAGTCAATTAGGTTTAATATTAAGAGTATTAAGGTTGGGAGAGAGCGAGTTAGCTTTTTTTCATATATTGATACATGCTTTATTTAAAGCTTTGTTATTTATATGTGCTGGGTTTATAATTCATTCAATACAAAATTGTCAGGATATTCGTGGAATAGGTACAATATCAAAATTTATTCCTTTAACTAGAAGATTTTTTAATATTTGTAATTTAGCTTTATGTGGTTTGCCATTTTTATCTGGGTTTTATTCTAAGGACTTGATTTTAGAATTTATATCAATAAGTTATATAAATTTTTATGTTTATTTAATTTTTTATATTTCTACAGGTTTAACAGTTATGTATACAACTCGACTACTATTTTATACTATATTAGGAGATTTTAATAGAGTAACTTATTTTTCAATAGTTGAGTCGAGAGATTTAATATTAAAGGGTATAGGTGGATTAATTTTATTAGTAATTTTTGGCGGAAGAGTTATTATTTGATTAATTTTTCCTACTCCTATTATGATTTGTTTACCAATAATAATAAAGTTTATAGTTTTAGTTGTTATTGCAATAGGGGCTTATTTAGGTTATTTAATTTCATTATTTAGTTTTAATGATAAGTCTAAGATTTTAATATTTTATAATACATCATTTTTTATTTCATTAATTTTTAATTTAAATTTTCTTTCAACATTTGGAGTTAATTATTATTTCTTAAATTTTGGTAATAAATATAATTTTGTTTTAGATCAAGGTTGATCTGAATATTTTGGAAGTCAAAATATTTTTATTTTAATGAAAAGAACTTCATCTTTTTTAGAAAAATTATTTTTTAATAATATTAAGATTTTTTTAACATTATTTTTGTTTTGGATTTGTATTTTATTTATTTA-TTTTAATAGCTTATT-TTAAAGTGTAATATTGAAGATATTAAGAAGGC---ATT-----A--GTCTTAAAATATTTAAAAAATAATTA--TTATTTATTTTTACAGTGAAAATGTAATG-----TTTTA-TTTAAACTATAT--AAAA-----------------------------------------------GAAGAATCATAAACATGGTAATGC-TTTAGTAGAAGTTAGAAGC-TTTT--TT-TGGATGATTCTTTAATTGGAAAATAATTCAATCATATTATTAACAGTAATATACCN
AJ0008 NNCGCATATTGTTACTCAAGAAAGAGGAAAAAAAGAAACTTTTGGACATATTGGAATAATTTATGCTATAGCAGCAATTGGAATATTAGGATTTATTGTATGAGCACACCATATATTTACAGTAGGAATAGATGTTGATACACGAGCCTATTTTACTTCAGCAACAATAATTATTGCGGTACCAACAGGAATTAAAATTTTTAGATGATTAGCAACTATACACGGATGTAAAATTAATTTTTCTCCACAAATATTATGATCAATAGGATTTATTTTCCTATTCACAGTCGGAGGATTAACAGGTGTAATTTTAGCAAATTCATCAATTGATATTATTTTACATGATACATACTATGTAGTAGCCCATTTTCATTATGTACTATCTATAGGAGCTGTTTTTGCTATTATAGCAGGAATAATTCATTGATTTCCTCTTTTTACTGGAATAACAATAAACAATAATTTATTAAAAATTCAATTTCTATCTATATTTATTGGAGTAAATACAACCTTCTTCCCTCAACATTTCCTTGGACTAATAGGGATACCACGACGATACTCTGATTATCCAGATGCATATTTATCATGAAATATTTTATCCTCAATAGGAAGAATAATATCCACATGCAGAATTTTTATATTCATATATATTGTATGAGATGCTTTAATTTCAAAAAACAAAAGAATTTTCTCTAATCAAATAAAAACTAATATTGAATGATTCCAAAAAACACCTCCTATAGAACACTCCTATAGAGAACTCCCAATTTTATCTAACTTCTAATGTGACAG-AAAAGTGTGATAAATTTAAGATTTATATATAAAGTATATCTTTCTTTAGAAATACCCACTTGGTCAAATTTTATATTAATAGATTCATCCTCCCCATTAATAGAACATTTAAACTTATTTCATGATTATACAATACTAATCTTAATTTCAATTTTAATAATAATTTCCTATATAATAATTATAATTACAAAAAACAAATTTATTCATAAAACACTTATAGAAAGACAAACTATAGAAATTATTTGAACTATTATTCCAATAGTAACTCTACTTTTTATTGCAACACCTTCATTAAATTTACTTTACTTAATCATGTCC-TTTTG--A-TTTTAATTTAAGGTTTAACCTGCTCAATGAT-TTA--TAAAATGCCGCAGTATTTTGACTGTGCAAAGGTAGCATAATAATTAGTTTCTTGATTAGGAACTGGAATGAATGGTTGGACAAGAAAATTACTGTCTCTTTTTTAATATTT-TTGAATTTTATTTTTAAGTGAAAAAGCTTAAATTTTTATAAAAGACGAGAAGACCCTATAGAGTTTAATATTTTTTTATTAATAAATTATTAGTA-ATTAAATTTTTATAATGAATATTTGATTGGGGTGATTAATAGAAAAATATAATTCTCTTAA-AATTTAATTGATAATTTTCAATTTTTATATCTAAATTTTTT-AAAATTAAAACAAATTACCTTAGGGATAACAGCGTAATTTTTCTTTAAAGTTCTTATTAAAAGGAAAGTTTGCGACCTCGATGTTGGATTAAAA-TTAATTTTTGGTGCAGTAACTGAAAAATTAGGTCTGTTCGACCTTTAAAATTTTACATGATCTGAGTTTAAACCGGTGTGAGCCAGGTTGGATTCTATCTTTAGAAA--T-TTA-TTATATTTTAGTACGAAAGGACCAAATATAAATTAGAA-TAATTGTTATTTTGGCAGATTAGTGTATTTGATTTAGAATCATTTTAAGTAAT---TATTTATTACAGGTAATATTTG---TGATTTTTTGATATAGTTTTATTATTGATATGTATACTTATTTTTTTAATTTTTATTTTAGTTGGGGTAGCTTTTTTTACATTATTAGAACGTAAAGTTTTAGGCTATATTCAAATTCGTANNNNNNNNNNNNNNNNNNNNNNNNNNNNNNNNNNNNNNNNNNNNNNTTATTTCTAGTTTTACAATATTTATAGCAGGATTAGTAGCTAATTTTGATTATGATTTAAAAAAAATTATTGCTTTTTCTACTTTAAGTCAATTAGGTTTAATATTAAGAATTCTTAGATTAGGAGAAAGTAAATTAGCTTTTTTTCATTTATTAATACATGCTTTATTTAAGGCATTACTTTTTATATGTGCTGGTTTTATAATTCATGCTTTAATGAATTGTCAAGATATTCGTTATATAGGTTCAATAATAAAATTTATTCCTTTAACAAGAAGGTTTTTTAATATTTGTAATTTGTCTTTATGTGGTTTACCTTTTTTATCAGGATTTTATTCAAAGGATTTAATTTTGGAATTTATATCAATGAGTTATATTAACTTATATATTTATTTTATTTTTTATATTTCTACAGGATTAACTGTTATATATACAGTACGTTTATTATATTATACTATAATTGGAGATTTTAATATAATTTCTTATTTTTCTTTAGAAGAATCATATGATTTAATAGTTAAAGGAATAGGTGGATTAATTTTATTAGTTATTTTTGGTGGTAGAATAATAATTTGATTAATTTTTCCTACACCTTATATAATTTGTTTACCTTTTATAATAAAGATAATAGTTTTATTAGTTATTTCTTTTGGAATTTATTGTGGATATTTAATTATATTAGTTAGTTTTAATAATGGTTCTAGAATTTTAATATTTTACAATTTATCTTTTTTTATTAGTTCAATTTTTAATTTGAATTATTTATCAACATTTGGATTGGTATATTATTTTTTAAGATTTGGTAATAAGTATTATTTTATTTTTGATCAAGGTTGATCAGAATATTATGGAACTCAAAATGTTTTTAAGTTAATAAAAAGAACTTCAATATTTATAGAGAAATTATTCTTTAATAATATTAAAATTTTTTTAGTTTTATTCTTGTTATGAATTTGTGTTTTATTTATTTA-TTTTAATAGCTTATA-TAAAAGTATAATATTGAAGATATTAAGAAGGC---AAT-----A--GCTTTAAAATATTTAAAAAATAATAA---TATTTAATTTTACATTGAAAATGTAATG-----TTTTT-TTTAAACTATAT--AAAA-----------------------------------------------A-AGAATCATAAACATATTAATGTTTTTATTTAAAGTTAGAAGC-TTTT--TT-ATTATGATTCTTTAATTGGAATATAATTCAATAGTATCATTAACAATAATATACCN
AJ0009 NNCGCATATTGTTACTCAAGAAAGAGGAAAAAAAGAAACTTTTGGACATATTGGAATAATTTATGCTATAGCAGCAATTGGAATATTAGGATTTATTGTATGAGCACACCATATATTTACAGTAGGAATAGATGTTGATACACGAGCCTATTTTACTTCAGCAACAATAATTATTGCGGTACCAACAGGAATTAAAATTTTTAGATGATTAGCAACTATACACGGATGTAAAATTAATTTTTCTCCACAAATATTATGATCAATAGGATTTATTTTCCTATTCACAGTCGGAGGATTAACAGGTGTAATTTTAGCAAATTCATCAATTGATATTATTTTACATGATACATACTATGTAGTAGCCCATTTTCATTATGTACTATCTATAGGAGCTGTTTTTGCTATTATAGCAGGAATAATTCATTGATTTCCTCTTTTTACTGGAATAACAATAAACAATAATTTATTAAAAATTCAATTTCTATCTATATTTATTGGAGTAAATACAACCTTCTTCCCTCAACATTTCCTTGGACTAATAGGGATACCACGACGATACTCTGATTATCCAGATGCATATTTATCATGAAATATTTTATCCTCAATAGGAAGAATAATATCCACATGCAGAATTTTTATATTCATATATATTGTATGAGATGCTTTAATTTCAAAAAACAAAAGAATTTTCTCTAATCAAATAAAAACTAATATTGAATGATTCCAAAAAACACCTCCTATAGAACACTCCTATAGAGAACTCCCAATTTTATCTAACTTCTAATGTGACAG-AAAAGTGTGATAAATTTAAGATTTATATATAAAGTATATCTTTCTTTAGAAATACCCACTTGGTCAAATTTTATATTAATAGATTCATCCTCCCCATTAATAGAACATTTAAACTTATTTCATGATTATACAATACTAATCTTAATTTCAATTTTAATAATAATTTCCTATATAATAATTATAATTACAAAAAACAAATTTATTCATAAAACACTTATAGAAAGACAAACTATAGAAATTATTTGAACTATTATTCCAATAGTAACTCTACTTTTTATTGCAACACCTTCATTAAATTTACTTTACTTAATCATGTCC-TTTTG--A-TTTTAATATAAGGTTTAACCTGCTCAATGAT-TTA--TAAATAGCCGCAGTATTTTGACTGTGCAAAGGTAGCATAATAATTAGTTTCTTGATTAGGAACTGGAATGAATGGTTGGACAAGAAAATTACTGTCTCTTTTTTAATATTT-TTGAATTTTATTTTTAAGTGAAAAAGCTTAAATTTTTATAAAAGACGAGAAGACCCTATAGAGTTTAATATTTTTTTATTAATAAATTATTAGTA-ATTAAATTTTTATAATGAATATTTGATTGGGGTGATTAATAGAAAAATATAATTCTCTTAA-AATTTAATTGATAATTTTCAATTTTTATATCTAAATTTTTT-AAAATTAAAACAAATTACCTTAGGGATAACAGCGTAATTTTTCTTTAAAGTTCTTATTAAAAGGAAAGTTTGCGACCTCGATGTTGGATTAAAA-TTAATTTTTGGTGCAGTAACTGAAAAATTAGGTCTGTTCGACCTTTAAAATTTTACATGATCTGAGTTTAAACCGGTGTGAGCCAGGTTGGATTCTATCTTTAGAAA--T-TTA-TTATATTTTAGTACGAAAGGACCAAATATAAATTAGAA-TAATTGTTATTTTGGCAGATTAGTGTATTTGATTTAGAATCATTTTAAGTAAT---TATTTATTACAGGTAATATTTG---TGATTTTTTGATATAGTTTTATTATTGATATGTATACTTATTTTTTTAATTTTTATTTTAGTTGGGGTAGCTTTTTTTACATTATTAGAACGTAAAGTTTTAGGCTATATTCAAATTCGTACGATTTAGTGAAGGATTAGGAGATGGAGTTATAATAACTTTGTTATTTATTTCTAGTTTTACAATATTTATAGCAGGATTAGTAGCTAATTTTGATTATGATTTAAAAAAAATTATTGCTTTTTCTACTTTAAGTCAATTAGGTTTAATATTAAGAATTCTTAGATTAGGAGAAAGTAAATTAGCTTTTTTTCATTTATTAATACATGCTTTATTTAAGGCATTACTTTTTATATGTGCTGGTTTTATAATTCATGCTTTAATGAATTGTCAAGATATTCGTTATATAGGTTCAATAATAAAATTTATTCCTTTAACAAGAAGGTTTTTTAATATTTGTAATTTGTCTTTATGTGGTTTACCTTTTTTATCAGGATTTTATTCAAAGGATTTAATTTTGGAATTTATATCAATGAGTTATATTAACTTATATATTTATTTTATTTTTTATATTTCTACAGGATTAACTGTTATATATACAGTACGTTTATTATATTATACTATAATTGGAGATTTTAATATAATTTCTTATTTTTCTTTAGAAGAATCATATGATTTAATAGTTAAAGGAATAGGTGGATTAATTTTATTAGTTATTTTTGGTGGTAGAATAATAATTTGATTAATTTTTCCTACACCTTATATAATTTGTTTACCTTTTATAATAAAGATAATAGTTTTATTAGTTATTTCTTTTGGAATTTATTGTGGATATTTAATTATATTAGTTAGTTTTAATAATGGTTCTAGAATTTTAATATTTTACAATTTATCTTTTTTTATTAGTTCAATTTTTAATTTGAATTATTTATCAACATTTGGATTGGTTTATTATTTTTTAAGATTTGGTAATAAGTATTATTTTATTTTTGATCAAGGTTGATCAGAATATTATGGAACTCAAAATGTTTTTAAGTTAATAAAAAGAACTTCAATATTTATAGAGAAATTATTCTTTAATAATATTAAAATTTTTTTAGTTTTATTCTTGTTATGAATTTGTGTTTTATTTATTTA-TTTTAATAGCTTATA-TAAAAGTATAATATTGAAGATATTAAGAAGGC---AAT-----A--GCTTTAAAATATTTAAAAAATAATAA---TATTTAATTTTACATTGAAAATGTAATG-----TTTTT-TTTAAACTATAT--AAAA-----------------------------------------------A-AGAATCATAAACATATTAATGTTTTTATTTAAAGTTAGAAGC-TTTT--TT-ATTNNNNNNNNNNNNNNNNNNNNNNNNNNNNNNNNNNNNNNNNNNNNNNNNNNNNN
AJ0010 TTCTCACATTGTAGCACAAGAAAGAGGAAAAAAAGAAACATTTGGCCATATAGGAATAATTTATGCAATAGCAGCAATTGGTATTCTTGGATTTATTGTGTGAGCACACCACATATTCACTGTCGGGATAGACGTTGACACCCGAGCCTATTTTACATCAGCAACAATAATCATTGCAGTTCCAACAGGAATTAAAATCTTTAGATGACTAGCAACAATACATGGAACCCAAATTAACTTTTCTCCGCAAATATTATGATCATTAGGATTCATTTTCTTATTCACTGTAGGAGGATTAACTGGAGTAATTCTAGCAAATTCATCAATTGATATTATTCTTCACGATACTTATTATGTAGTAGCTCACTTCCACTACGTACTATCAATAGGTGCTGTTTTCGCAATTATAGCGGGAATTATTCACTGATTCCCCTTATTCACAGGACTAACAATAAATAATAAAATATTAAAAATTCAATTTATCACAATATTTATTGGCGTAAACACCACATTCTTCCCACAACACTTCCTAGGACTAATGGGAATACCACGACGATACTCGGACTATCCAGATGCCTACCTACCATGAAATATCCTTTCATCAATTGGATCCCTAATCTCAACCTGTAGAATCTTTATATTCATATACATTGTATGAAACACACTAACATCAAAAAACAAATCAATTATATCAAATCATATAGAAACCAATATTGAATGATTACAAAAAAATCCACCTATAGAACATAGCTATAGCGAACTTCCAATTTTATCAGCTTTCTAATGTGACAG-AAAAGTGTGATAAATTTAAGATTTATTTATAAAGAAAATCTTTCTTTAGAAATAACCACTTGATCAAGACACCTACTAATAAACCCCACCTCGCCAATCATGGAACATTTAACTTTATTCCATGACTACACAATATTAATCCTAATCTCCATCATAATAATATTATCCTACATTATAGTAATAATACTAAAAAATGGATTCATTAATAAAACCTTAATAGAAGGTCAAACAATTGAAATTATTTGAACACTAATCCCAATATCAACTTTAATTTTTATTGCAACACCATCATTAAACCTATTATACTTAATCATGTCCTTATTG--A-TAATAATTTAAGGTCTAATCTGCTCAATGAA-TAT--TAAATAGCCGCAGTATTTTGACTGTGCGAAGGTAGCATAATAATTAGTTTCTTAATTAGAAACTGGAATGAATGATTGGACAAGAAAGTTACTGTCTCTTTTTTAA--TTA-TTGAATTTTATTTTTAAGTGAAAAAGCTTAAATGTTTGTAAAAGACGAGAAGACCCTATAGAGTTTAATA-TTTTTTTTTAATTTTCTATTAGTATAATTT-TTTAAA-AAAAAGTATTTGGTTGGGGTGATTGGAAGATAAAATTAATTCTTTTAT-AATTTAATTAAATATTTTTAAATTTTTAATCTATAATTTGT-AAAATTAAAACAAATTACCTTAGGGATAACAGCGTAATTTTTCTTTAAAGTTCTTATTGTAAGGAAAGTTTGCGACCTCGATGTTGGATTAAAA-TAAATTTTTGGTGCAATAACTGAAAAATTAGGTCTGTTCGACCTTTAAAATTTTACATGATCTGAGTTTAGACCGGTGTGAACCAGGTTGGATTCTATCTTTATATA--TATTT-TTATATTTTAGTACGAAAGGACCAAATATAAGTTAAAT-TAATTGTTATTTTGGCAGATTAGTGTATTTGATTTAGAATCATTTTAAGTAAG---AATTTATTACAGGTAATATTTG---AATTTTTTTGATTTGTTTTTATTATTTTTTTGTATACTAATTTTTATTATTTTTGTTTTAGTGGGTGTTGCGTTTTTTACGTTATTGGAGCGCAAGGTTCTAGGCTATATTCAAATTCGTACGGTTTAGAAGAGCGCTCAGAAATGAGGTTGTTTTAGTTTTATTATTTACTTCTAGTTTAACAATATTTATGGCCGGCTTAGTGGCTAATTTTGAGTATGATTTAAAAAAAATTATTGCTCTTTCTACGTTAAGGCAGCTTGGTTTAATGATGAGAATTTTAAGGTTGGGAGATAGAATATTAGCTTTTTTTCATTTATTAATGCACGCTTTATTTAAAGCTTTGCTTTTTATATGTGCTGGCTGTATAATTCATAGGTTAATAAATTGTCAAGATATTCGTTTTATGGGGTCATTAGTAAATTTTCTTCCCTTAACAAGTAGGTTTTTTAATATTTGTAATTTATCTTTATGTGGGTTGCCCTTTTTATCTGGATTTTACTCAAAGGATTTAATTTTAGAGAGTGTCTCTATGAGGTATATAAATTTTTATATTTATTTTATTTTTTATATTTCTACGGGTTTAACTGTGATATATACTTTTCGTTTAATATATTATACGATAATCACTAACTATAATGGGATTTCTTATTTTTCTTTATTAGACTCTAGAGAATTAATATTGAAGGGTATAGGCGGGTTAATTATGTTTGTTATTTTTGGCGGGAGAGTTGTAAGGTGGTTAATTTTTCCTACCCCATATTTAATTTGTTTGCCAATAATAATAAAGTTAATAGTTTTATTGGTAATCTTATTTGGGGCAGGATTAGGGTATTTGATCTCTTTAGTTAGATTAAGTGATTTTTCTAATACCTTGAAGTTTAATAATTTATCTTTTTTTTTTAGTTCTATGTGGAATTTAAATTATTTATCTACCTTTGGGGTGGTTTATTACTTTTTATTTTTTGGTGAGAAGTATAATTCTTTAATTGATCAAGGGTGATCGGAGTTTTATGGAAGACAAAATATTTTTATAAATTTAAGAAAGACTTCTTCTCTAACACAAAAATTATTTTTTAACAATATTAAGATTTTTTTAACATTATTTTTAATCTGGATTTGTTTGATATTTATTTAATTTTAATAGCTTATTTTTAAAGTGTGATATTGAAGATATTAAGAAGACA-TTAA-----T--GTTTTAAAATATTTGTAAAATAATTA--TTATTTAATTTTTCAATGAAAATGAAATG--TTTTTTTT-ATTAAACTATAC--AAAT-----------------------------------------------T-AGAAATATAAACATTATTATGC-TTTATAAAAAGTTAGAAGC-TTTTTT---ANNNNNNNNNNNNNNNNNNNNNNNNNNNNNNNNNNNNNNNNNNNNNNNNNNNNNNN
AJ0011 TTCTCATATCGTTACTCAAGAGAGAGGAAAAAAAGAAACCTTTGGTCATATTGGGATAATTTATGCTATAACAGCAATTGGTATTTTAGGTTTCATTGTATGAGCACACCACATATTCACTGTAGGAATAGATGTTGATACACGAGCTTATTTTACATCAGCCACTATAATTATTGCTGTTCCAACAGGAATTAAAATTTTTAGCTGACTAGCAACAATAAATGGGACTCAAATCAACTTTTCTCCCCAAATACTATGAACAATAGGATTTATTTTTCTATTTACCATAGGTGGATTAACAGGAGTTATTTTAGCAAATTCATCAATTGACATTATTCTTCATGATACATACTACGTTGTAGCCCATTTCCATTATGTTTTATCTATAGGCGCAGTATTTGCTATTATAGCAGGAATTATCCACTGATTCCCTTTATTTACCGGAATAACAATAAATAACAAACTATTAAAAATTCAATTTGCAACCATATTTATTGGAGTAAATACAACATTCTTCCCGCAACATTTTCTTGGATTAATAGGAATACCACGACGTTACTCAGATTACCCAGACGCTTATCTTCCATGAAATATTCTATCATCAATAGGATCAATAATCTCAACATGCAGAATTTTTATATTCATATACATTTTATGAAACGCTTTATCATCTAAAAATAAATCTATTTTCTCTAATCATTCAGAAACTATAATTGAATGATTACAAAAAACTCCCCCAATAGAGCACTCCTACAGTGAACTTCCAATTTTATCATCCTTCTAATGTGACAGAAAAAGTGTGATAAATTTAAGATTTATATATAAAGA-TATCTTTCTTTAGAAATATCCACCTGAACAACAATTCTATTAATAGACTCAACATCACCATTAATAGAAAATTTAAATCTATTCCATGACTATACAATAATTATCCTAATCTCTATTATAATAATTATCGCATACATTATAATTAAAATTATAAATAATAAGTTTATTAATAAAACATTAGTTGAAGGACAAACAATTGAAATTATTTGAACAATTATTCCTATAATCACCCTTCTATTTATTGCAACACCATCACTAAATTTACTATATTTAATCATGTCC-TTTTG--T-GATAAATTAAAGGTTTGGCCTGCTCAATGAA-TTT--TAAATAGCCGCAGTATATTGACTGTGCAAAGGTAGCATAATAATTAGTTTCTTGATTAGAAACTGGAATGAATGGCTGGACAAGAAAATTTCTGTCTCTTTTTTAATATTA-TTGAACTTTATTTTTAAGTGAAAAAGCTTAAATTTTTATAAAAGACGAGAAGACCCTATAGAGTTTAATA-TTTATTTTAAATGATATGTTAGAATATTA--TTTTTTTATTAAATATTTGGTTGGGGTGATTGAAAGAAATAAATAATTCTTTTAA-TATTTAATTGATAATTTTCAATTTTTAGATTTATAATTTAT-AGAATTAAAATAAATTACCTTAGGGATAACAGCGTAATTTTTCTTTAAAGTTCTTATTAAAAGGAAAGTTTGCGACCTCGATGTTGGATTAAAA-TTAATTTTTGGTGCAGTAACTTAAAAATTAGGTCTGTTCGACCTTTAAAATTTTACATGATCTGAGTTTAAACCGGTGTGAGCCAGGTTGGATTCTATCTTTAGAAA--T-ATT-TTATATTTTAGTACGAAAGGACCAAATATAAATTAAAT-TAATTGTTATTTTGGCAGATTAGTGTGATTGATTTAGAATCAATTTAAGTAAG----GTTTTTTACAGGTAATATTTG---AATTTTTTAGATATAATTTTATTTTTTTTATGTATATTTATTTTTATTATTTTTATTTTAGTTGGTGTAGCTTTTTTTACTTTATTGGAACGTAGAATTTTAGGCTATATTCAAATTCGTACGGTTTAGTAATTCATTAAGAAATAGAGTCTTATTAATTTTATTATTTATTTCTAGATTTACTATATTTATAGCTGGATTAGTTGCAAATTTTGAATTCGATTTAAAAAAGATTATTGCTTTTTCGACTTTAAGACAGCTAGGATTAATAATTAGAGTATTAAGTTTAGGGGAAAGAAAGTTAGCTTTTTTTCATTTATTAATACATGCTTTGTTTAAGGCTTTATTATTTATATGTGCTGGTTGTATGATTCATATAATAAATAATTGTCAAGATATTCGATATATAGGTTCGATAATTAAATTTATTCCTTTGACTAGAAGATTTTTTAATATTTGTAATTTGTCTTTATGTGGTTTACCATTTTTATGTGGATTTTATTCAAAGGATTTAATTTTAGAATTTATATCTATAAATTATATTAATTTTTATATTTATATAATTTTTTATATTTCTACTGGTTTAACAGTAATATACACATTACGTTTAATTTATTATACTATGATTAGAGATTTAAATAGAATTTCTTATTTTTCATTAGTTGATTCTAGAGATAAAATATTAAAAGGAATAGGGGGTTTAATTTTATTAGTAATTTTTTGTGGGAGAATTACAATGTGATTGATTTTTCCTACTCCTTTTATAATTTGTTTACCTTTATTAATAAAATTAATGGTTTTATTTACAATTTTTTCTGGGATTTTTTTAGGTTATTTTATTTCTTTGTTTAGGTTAATAGATAAATCAAAAATTATAATTTTTTATAACTTATCTTTTTGTGTTTCAAGAATTATAAATATAAATTTCTTATCAACTTTTGGGGTAAACTATTATTTTTTATATTTTGGGAATAAATATAATATTGTTATTGATCAAGGTTGATCAGAATATTATGGAAGTCAAAATATATTTAATATAATAAAAAATTCTTGTGTTTTTTTACAAAATTTATTTTTTAATAATATAAAAATTTTTCTAGTATTGTTTTTAATTTGAATTTTTATTTTACTTTTTTA-TTTTAATAGCTTATATTTAAAGTTTAATATTGAAGATATTAAGAGGAT---ATT-----ATTATCTTAAAATATTTATAAAA-AATAA--GTATTTATTTTTATATTGAAAATATAATG-----TTTTA-ATTAAACTATAT--AAAA-----------------------------------------------A-AGAATCATAAACATGTTAATGC-TTTATTAAAAGTTAGAAAC-TTTT--TA-NNNNNNNNNNNNNNNNNNNNNNNNNNNNNNNNNNNNNNNNNNNNNNNNNNNNNNNN
AJ0012 TTCCCACATTGTTGCACAAGAAAGAGGAAAAAAAGAAACATTTGGCCACATAGGAATAATTTATGCAATAGCAGCAATTGGTATTTTAGGGTTTATCGTATGAGCTCACCACATATTCACTGTTGGGATAGATGTTGATACACGAGCATACTTTACATCAGCCACAATAATCATTGCTGTACCAACTGGAATTAAGATTTTTAGATGACTAGCAACAATACATGGAACACAAATTAATTTCTCCCCACAAATACTATGAGCATTAGGATTTATTTTCCTATTCACAATTGGTGGATTAACAGGTGTAATTCTAGCAAACTCCTCAATTGATATTATTTTACACGACACCTATTACGTAGTAGCTCATTTTCACTATGTATTATCAATAGGTGCTGTTTTCGCAATTATAGCAGGAATCATTCACTGATTTCCTTTATTCACAGGACTAACAATAAATAAAAAATTATTAAAAATTCAATTTACCACAATATTTATTGGAGTAAACATTACATTCTTCCCACAACACTTCCTTGGTTTAATAGGAATACCACGACGATACTCAGACTACCCAGACGCCTACCTACCATGAAATATGCTTTCATCAATTGGATCAATAATCTCCACCTGTAGAATCTTTATATTTATATATATTGTATGAAACGCTTTAACATCAAAAAATAAATCTATTATATCAAACCATATACAAACCAATATTGAGTGATTTCAAAAAACTCCCCCTATAAGACACAGCTATAGAGAACTGCCAATTTTATCAACTTTCTAATGTGACAG-AAAAGTGTGATAAATTTAAGATTTATTTATAAAGAAAGCCTTTCTTTAGAAATAACCACTTGATCAAGCGCCCTACTAATAAATCCAAACTCCCCAACTATGGAACAATTAACATTATTCCACGACTACACAATACTAATCCTAACCTCCATTATAATAATATTATCTTACATTATAATAAAAATATTAAAAAATAAATTTATTAATAAAACATTAATAGAAGGACAAACAATCGAAATCATTTGAACATTAATTCCCATATCAACCTTAATTTTTATTGCAACCCCATCACTTAACCTCCTATACCTAATCATGGCCTTATTG--A-TAATAATTTAAGGTCTGATCTGCTCAATGAA-TTT--TAAATAGCCGCAGTATTTTGACTGTGCGAAGGTAGCATAATAATTAGTTTCTTAATTAGGAACTGGAATGAATGATTGGACAAGAAAATTACTGTCTCTTTTTTAG--TTG-TTGAATTTTATTTTTAAGTGAAAAAGCTTAAATGTTTATAAAAGACGAGAAGACCCTATAGAGTTTAATA-TTTTTTTTTAATTTGTTATTAGTATAA-TT-TTTTAGACAAAATTATTTGGTTGGGGTGATTGAAAGATATAATTAATTCTTTTAA-ATTTTAATTAAAAATTTTTAAATTTTTAATCTATAATTTGT-AAAATTAAAATAAATTACCTTAGGGATAACAGCGTAATTTTTCTTAAAAGTTCTTATTGTAAGGAAAGTTTGCGACCTCGATGTTGGATTAAAA-TAAATTTTTGGTGCAATAACTGAAAAATTGGGTCTGTTCGACCTTTAAAATTTTACATGATCTGAGTTTAGACCGGTGTGAACCAGGTTGGATTCTATCTTTATATT--TATTTCTTATATTTTAGTACGAAAGGACCAAATATGAATTAAAT-TAATTGTTATTTTGGCAGATTAGTGTATTTGATTTAGAATCATTTTAAGTAAA-----TTTATTACAAGTAATATTTG---ACTTTTTTTGATTTGTTTTTATTATTTTTTTGTATACTAGTTTTTATTATTTTTGTTTTAGTGGGTGTTGCCTTTTTTACGTTATTGGAGCGCAAGATTTTAGGCTATATTCAAATTCGTACGATTTAGTAGGTCGTTAACAAATGAAGTTGTTTTAGTTCTATTATTTACTTCTAGACTTACTATGTTTATGGCTGGGTTAGTAGCTAATTTTGAGTACGATTTAAAGAAAATCATTGCTCTTTCTACTCTTAGTCAGCTTGGTTTAATAATAAGAGTTTTAAGGTTAGGTGAGAGAATACTAGCTTTTTTTCATTTATTAATGCATGCTTTATTTAAAGCTTTGCTTTTTATATGTGCTGGCTGTATAATTCATAGTTTAATAAATTGTCAAGATATTCGTTTTATAGGTTCATTAGTGAATTTTCTTCCTTTAACAAGTAGATTTTTTAATATTTGTAATTTATCTTTATGTGGATTGCCTTTTTTATCGGGATTTTATTCAAAGGACTTAATTTTAGAGAGAGTTTCTATGAGATACATAAATTTTTATATTTATTTTATTTTTTATATTTCTACAGGTTTAACTATAATATATACTTTTCGTTTAATATATTATACTATAATTTTAAATTATAATGGGGTTTCTTATTTTTCTTTGTTAGATTCTAGGGAGTTAATATTGAAGGGTATGGGGGGTTTAATTTTTTTTGTTATCTTTGGTGGCAGATTAATTAGGTGATTAGTTTTTCCTACTCCTTATTTAATTTGTTTACCTATAATAATAAAGTTAATAGTATTATTAGTAATTTTATTAGGGGCTTGATTAGGGTATTTAGTTTCTTTAGTTAGTCTAAGTGATTTTTCTAATACTTTAAAGTTTAATAATTTATCTTTTTTTTTTAGGTCTCTGTGGAATTTGAATTATTTATCTACTTTTGGGGTAGTTTATTATTTTTTATCTTTTGGTGAGAAGTATAATTCTTTAATTGATCAAGGTTGATCAGAATACTTCGGTAGACAAAATATTTATTTAAATTTAAGGAGAACTTCCTCTTTAGCTCAAAAATTATTCTTTAATAATATTAAGATTTTTTTAACATTGTTTTTAATTTGAATTTGTTTAATATTTATTTAATTTTAATAGCTTATTTTTAAAGTGTGATATTGAAGATATTAAGAAGACA-TTTA-----T--GTTTTAAAATATTTATAAAATAATTA--ATATTTAATTTTGCAATGAAAATGGAATG--TTTTTTTT-ATTAAACTATAT--AAAT-----------------------------------------------T-AGAAATATAAACATTAATATGC-TTTGTTAAAAGTTAGAAGC-TTTTTTAA-AANNNNNNNNNNNNNNNNNNNNNNNNNNNNNNNNNNNNNNNNNNNNNNNNNNNNNN
AJ0013 CTCTCACATTGTTACTCAAGAAAGAGGGAAAAAGGAAACCTTTGGCCATATAGGAATAATTTATGCTATAGCAGCAATCGGAATCTTAGGATTCATTGTTTGAGCTCACCACATATTCACAGTCGGTATAGATGTCGACACACGAGCCTACTTCACATCAGCAACAATAATTATTGCAGTACCAACAGGGATTAAAATTTTTAGTTGATTAGCAACTATACATGGAACCCAAATCAACTTCTCACCACAAATATTATGAGCCGTAGGATTTATCTTTCTTTTCACTATAGGTGGATTAACTGGAGTAATTCTAGCAAATTCATCAATTGATATCATCCTACATGACACTTACTACGTAGTAGCACACTTTCATTACGTACTTTCAATGGGAGCTGTATTTGCTATTATAGCAGGAATTATTCACTGATTCCCACTCTTCACTGGACTAACTATAAACAATAAAATACTCAAAATCCAATTTGCAACTATATTTATTGGAGTTAATACAACATTTTTTCCCCAACACTTCTTAGGATTAATAGGGATACCTCGACGATACTCAGATTACCCTGACGCATATCTGCCATGAAATGTCCTATCATCTATAGGATCAATAATTTCAACATGCAGAATTTTTATATTCATATACATTTTATGAGATGCATTCTCATGTAAAACCAAATCAATCTTCTCAAATCAAATAGAAACATATATTGAATGATTTCAAAAAACTCCCCCTATAGAACATAGCTATAGAGAACTACCAATTTTATCAACTTTCTAATGTGACAG-AAAAGTGTGATAAATTTAAGATTTATTTATAAAGTTTATATTTCTTTAGAAATTCCCACTTGATCAAGGTTTTTACTAATAGACGCTATGTCACCTTTAATAGAATATTTAAACCTATTTCATGATTACACCATACTAATTCTAATCTCAATCTTAATAATCATTTCCTATACAATAATCATAATCATAAATAATAAATTTATTAACAAAAACCTCCTAGAAGAACAAACTATTGAAATCGTCTGAACAATTATTCCTATAATCACCCTTCTATTTATCGCAACTCCCTCACTTAATTTACTATACCTAATCATGTCC-TTTTG--A-TAATAATTTAAGGTCTGACCTGCTCAATGAA-ATT--TAAATAGCCGCAGTATTTTGACTGTGCAAAGGTAGCATAATAATTAGTTTCTTAATTAGAAGCTGGAATGAATGGTTTGACAAGAAAATTACTGTCTCTTTCCTAATTTTG-TTGAATTTTATTTTTAAGTGAAAAAGCTTAAATTTTTATAAAAGACGAGAAGACCCTATAGAGTTTGATA-GTTTCTTATGTTTATAAATTAGAATTTTTTTTATAT-AAAAAATTATTTGGTTGGGGTGACTGGAAGATTTGAGAAATTCTTTTAAAATTTAAATTGATGATTTTCAAATTGTTGATCTATAGTTTAT-AAAACTAAAATAAATTACCTTAGGGATAACAGCGTAATTTTTCTTTAAAGTTCTTATTGTAAGGAAAGTTTGCGACCTCGATGTTGGATTAAAA-TAAATTTTTGGTGCAATAACTAAAAAATTAGGTCTGTTCGACCTTTAAAATTTTACATGATCTGAGTTTAAACCGGTGTGAGCCAGGTTGGATTCTATCTTTAGAAA--T-TTA-TTATATTTTAGTACGAAAGGACCAAATATAAGTTAAAT-TAATTGTTATTTTGGCAGATTAGTGTATTTGATTTAGAATCATTTTAAGTAAAG-AATTTTATTACAAGTAATATTTG---AATTTTTTTGATATATTTTTAATATTTTTGTGTTTAATTATTTTTTTAATTTTTGTCTTAGTAGGTGTCGCTTTTTTTACGTTATTGGAGCGTAAGGTGTTAGGCTATATTCAAATTCGTANNNNNNNNNNNNNNNNNNNNNNNNNNNNNNNNNNNNNNNNNNNNNNNNNNNNNNNNNNNNNNNNNNNNNNNNNNNNNNNNNNNNNNNNNNNNNNNNNNNNNNNNNNNNNNNNNNNNNNNNNNNNNNNNNNNNNNNNNNNNNNNNNNNNNNNNNNNNNNNNNNNNNNNNNNNNNNNNNNNNNNNNNNNNNNNNNNNNNNNNNNNNNNNNNNNNNNNNNNNNNNNNNNNNNNNNNNNNNNNNNNNNNNNNNNNNNNNNNNNNNNNNNNNNNNNNNNNNNNNNNNNNNNNNNNNNNNNNNNNNNNNNNNNNNNNNNNNNNNNNNNNNNNNNNNNNNNNNNNNNNNNNNNNNNNNNNNGGTTTACCATTTTTAGCAGGGTTTTATTCTAAGGACTTAATTTTGGAGTTTGTATCGATAAGTTACACAAATTTTTATATTTACTTTATTTTTTATGTTTCTATTGGCTTGACTGTTATATATACTTTTCGTTTAATATATTACACTATAGTAGGCGATTACGGTGGAGTTAGTTTTTTTTCGCTTAGCGATTCGAGAGAGTTAATATTAAAGGGAATGGGGGGTTTAATTTTTTTTGTTATTTTTGGTGGAAGAGCCATAAGATGGTTAATTTTTCCAACTCCATATATAATTTGTTTACCTTTGTCAATAAAGCTGATGGTATTAGTTTCTATTATTGTTGGGATATATTTAGGGTATTTAATATCTCTAGTGAGATTAAACGATTTTTTAAAAACTTTAAAATCTGAAAAATTATTATTTTATTTTAGGTCAATTTGGAATTTAAACTATTTATCAACTTTTGGGGTGAATTATTATTTTTTAATTTTTGGTGAAAAGTATAATTCTATGATTGATCAAGGTTGGCTTGAATATTATGGTACTCAAAATATTTATATGTTAAATAAAAGTTCTTCTTCTTTTATTCAAAAATTGTTTTACAATAACATTAAAATTTTTTTAACTTTATTTTTGATTTGAATTTGTATGTTGTTTATTTA-TTTTAATAGCTTATATTTAAAGTGTAATATTGAAGATATTAAGAAAGCTTTTTT-----T--GTTTTAAAATATTTATAAAATACGGG---TATTTAATTTTACAATGAAAAAGTAGAG---TTTTTTT-ATTAAACTATAT--AAATATCTATTTTTGAAAAAA--GGAAAATTTATTTTTTTTTATATAGGAAA-AGAAACGCAAACATGTTAATGC-TTTTTAAAAAGTTAGAAGC-TTTTCTAA-TAGGAGTTTCTTTAATTGGAATATAATTCAATAGTATTATTAACAGTAATATACCN
AJ0014 TTCTCATATTGTAACTCAAGAAAGAGGAAAAAAAGAAACTTTTGGCCATATTGGTATAATCTACGCAATAGCAGCTATTGGTATATTAGGATTTATTGTATGAGCTCACCATATATTTACAGTAGGAATAGATGTTGATACTCGAGCTTACTTCACCTCAGCCACAATAATTATTGCAGTTCCAACAGGCATTAAAATTTTTAGTTGACTAGCAACTATACATGGTTGCAAAATTAATTTTTCTCCTCAAATACTATGATCTATAGGATTTATTTTTCTTTTTACAGTTGGGGGATTAACTGGTGTAATCCTTGCAAATTCATCAATTGACATTATTTTACATGATACATATTATGTTGTAGCCCATTTCCATTATGTTCTATCTATAGGAGCTGTATTTGCTATTATAGCAGGAATAATCCATTGATTTCCTTTATTCACTGGAATAACAATAAATAACAAATTATTAAAAATCCAATTCACTTCAATATTTATTGGAGTTAACACTACATTCTTCCCTCAACATTTTCTTGGTTTAATAGGAATACCACGACGATACTCAGACTATCCAGACGCCTACCTATCATGAAATATTTTATCCTCAATAGGAAGAATAATATCTACATGCAGAATTTTTATATTCATATATATTGTATGAGACTCATTAATTTCTAAAAACAAAAGAATTTTCTCCAATCAAATAAATACTAATATTGAATGATTCCAAAAAACTCCACCTATAGAGCACTCATATAGAGAACTTCCTATTTTATCACATTTCTAATGTGACAG-AAAAGTGTGATAAATTTAAGATTTATATATAAAGTTTATCTTTCTTTAGAAATCCCTACTTGATCAAATTATATACTAATAGATTCTGCATCCCCACTTATAGAACACTTAAATCTTTTCCATGATTATACTATACTAATTCTTGCCTCAATTTTAACATTAATTTCTTATATAATAATCATAATTACAAAAAATAAATTTATTCATAAAACACTAATAGAAGGACAAACTATTGAAATCATCTGAACCATTATTCCAATAGTAACCCTTCTATTTATTGCAACACCCTCATTAAATCTATTATACTTAATCATGTCC-TTTTG--A-TTTTAATTTAAGGTTTAACCTGCTCAATGAT-AAA--TAAATAGCCGCAGTATTTTGACTGTGCAAAGGTAGCATAATAATTAGTTTCTTAATTAGGAACTGGTATGAATGGTTGGACAAGAAAATTTCTGTCTCTTTTTTAATATTT-TTGAATTTTATTTTTAAGTGAAAAAGCTTAAATTTTTATAAAAGACGAGAAGACCCTATAGAGTTTAATA-TTGAATTACAATAAATAATTAGTA-ATTGTTTTTTTA-ATAAAATATTTGATTGGGGTGATTGATAGAAATATATAATTCTCTTAA-AGTTAAGTTGATAATTTTCAATTTTTTAATCTAAAGTTTTT-AAAATTAAAATAAATTACCTTAGGGATAACAGCGTAATTTTTCTTTAAAGTTCTTATTAAAAGGAAAGTTTGCGACCTCGATGTTGGATTAAAA-TTAATTTTTGGTGCAGTAACTGAAAAATTAGGTCTGTTCGACCTTTAAAATTTTACATGATCTGAGTTTAAACCGGTGTGAGCCAGGTTGGATTCTATCTTTAGAAA--T-TTA-TTATATTTTAGTACGAGAGGACCAAATATAAGTTAAAA-TAATTGTTATTTTGGCAGATTAGTGTATTTGATTTAGAATCATTTTAAGTAAT---TTTTTATTACAGGTAATATTTG---TGGTTTTTTGATATTATTATTTTATTATGTGTAATAGCAATTTTTTTAGTATTTATTTTAGTTGGTGTAGCTTTTTTTACATTATTGGAACGTAAAGTTCTAGGCTATATTCAAATTCGTANNNNNNNNNNNNNNNNNNNNNNNNNNNNNNNNNNNNNNNNNNNNNNNNNNNNCTAGATTTACTATATTTATAGCAGGATTAGTAGCTAATTTTGATTATGATTTAAAAAAAATTATTGCTTTTTCTACATTAAGTCAATTAGGATTAATATTGAGAATTTTAAGATTAGGTGAAAGAAAGTTAGCTTTTTTTCATTTATTAATACATGCTTTATTTAAAGCTTTATTATTTATATGTGCAGGGTTTATAATTCATTCTGTATTGAATTGTCAAGATATTCGTTATATAGGTTCAATATTTAAATTTATTCCTTTAACAAGAAGATTTTTTAATATTTGTAATTTATCTTTATGTGGATTACCTTTTTTATCAGGATTTTATTCTAAAGATTTAATTTTGGAAATTATATCTATAAGTTATATTAATTTTTATATTTATTTTATTTTTTATATTTCTACAGGTTTAACTGTTATATATACATTACGTTTGATGTATTATACAATAGTTGGAGATTTTAATAGAATTTCTTATTTTTCTTTAGGCGAATCTTATGATTTAATAGTAAAAGGTATAGGAGGATTGATTTTATTTGTTATTTTTGGCGGAAGAGTTATAATTTGATTAATCTTTCCTACTCCTTATATAATTTGTTTACCATTAATAATAAAGTTAATAGTTTTATTAATTATCTCTTTAGGAATTTACTTTGGCTATTTAATAATGTTGATTAGATTTAATAATAGGTCTTATATTTTAATATATTATAATATATCTTTTTTTATTAGTTCTATTTTTAATTTAAATTATTTATCTACATTTGGTTTAATTTATTATTTTTTGAGTTTTGGGAATAAATATTATTATATAATGGATCAAGGTTGATCAGAATATTATGGAAGTCAAAATTTATTTAAATTAGTAAAAAATACTTCATTATTTATAGAAAAACTAATTTTTAATAATTTAAAAATTTTTTTGGTTTTATTCTTATTATGAATTTGTATTTTATTTATTTA-TTTTAATAGCTTATT-TTAAAGTGTAATATTGAAGATATTAAGAAGGT---AAA-----A--ACCTTAAAATATTTAAAAAATAG-AA---TATTTAATTTTACATTGAAAATGTAATG-----TTTTT-ATTAAACTATAT--AAAA-----------------------------------------------A-AGAATCATAAACATATTAATGTTTTTATTTAAAGTTAGAAGC-TTTT--TT--TAATGATTCTTTAATTGGAATATAATTCAATTATATTATTAACAATAATATACCN
AJ0015 TTCCCATATTGTAACTCAAGAAAGTGGAAAAAATGAAACTTTTGGCCATATAGGAATAATTTATGCCATAGCAGCAATTGGAATACTAGGATTTATCGTTTGAGCTCACCATATATTCACTGTAGGTATAGATGTTGATACTCGCGCTTACTTTACATCAGCAACTATAATTATTGCTGTACCAACAGGAATTAAAATTTTTAGATGATTAGCAACTATACATGGAACCAAAATTAATTTCTCACCTCAAATAATATGATCTATAGGATTTATTTTCCTATTCACAGTAGGTGGATTAACTGGAGTAATCCTAGCAAATTCATCAATTGATATTATTCTTCATGATACCTATTATGTAGTAGCTCATTTTCATTATGTTCTTTCAATAGGAGCTGTATTTGCTATTATAGCAGGAATTATTCATTGATTCCCATTATTTACAGGACTAACAATAAATAACAAAATACTAAAAATCCAATTCTCTACCATATTTATTGGAGTAAACACAACATTTTTTCCGCAACACTTCCTAGGATTAATAGGAATACCTCGACGATATTCTGATTATCCAGATGCCTATTTATCATGAAATATTTTATCCTCCATAGGATCAATAATTTCTACTTGTAGAATCTTTATATTTATATACATTTTATGAGATTCATTAACCTCTAAAAACAAAAGAATCTTTTCCAACCAAATAAAAACAAATATTGAATGACTTCAAAAAACCCCACCTATAGAGCACTCCTATAGTGAACTACCAATTTTATCAAACTTCTAATGTGACAG-AAAAGTGTGATAAATTTAAGATTTATTTATAAAGTATATCTTTCTTTAGAAATTCCCACTTGATCAAATTTTATACTTATAGATGCAGCATCCCCCTTAATAGAACATTTAAATCTATTTCATGATTATACAATATTAATCTTAATCTCAATCTTAATAATAATTTCTTACATAATAATTACAATTATAAAAAATAAACTAATCTATAAAAAATTAATGGAAGGACAAACAATTGAAATTATTTGAACTATTATCCCAATAGTTACCCTAATTTTTATTGCTACACCCTCACTAAATTTGTTATATCTAATCATGTCC-TTTTG--A-TTTTAATTTAAGGTTTAACCTGCTCAATGATTTTCAATAAATAGCCGCAGTATTTTGACTGTGCAAAGGTAGCATAATAATTAGTTTCTTAATTAGGAACTGGAATGAATGGTTGGACAAGAAAATTACTGTCTCTTTTTTAATGTTT-TTGAATTTTATTTTTAAGTGAAAAAGCTTAAATTTTTATAAAAGACGAGAAGACCCTATAGAGTTTAATATTGT-TTTTTAATAAGTAGTTAGAAAGTTTATTTAG--GAAAAAATATTTAGTTGGGGTGACCGAGAAAAAGAAATAATTTTTTTAA-GTTTAAATTGATAATTTTCAATTTAATAATCTAAAATTTTT-AAAATTAAAATAAATTACCTTAGGGATAACAGCGTTATTTTTCTTGGAAGTTCTTATTCAAAGGAAAGTTTGCGACCTCGATGTTGGATTAAAA-TTAATTTTTGGTGCAATAACTTAAAAATTAGGTCTGTTCGACCTTTAAAATTTTACATGATCTGAGTTTAAACCGGTGTGAGCCAGGTTGGATTCTATCTTTAAA-T--ATTTA-CTATATTTTAGTACGAAAGGACCAAATATTAATTATAATTAATTGTTATTTTGGCAGATTAGTGTATTTGATTTAGAATCATTTTAAGTAAA----TTTTTTTACAAGTAATATTTG---TTCTTTTTAGATATAGTTTTATATTTGTTGTGTATATTAATATTTGTAATTTTTATTTTAGTTGGAGTGGCTTTTTTTACATTGTTGGAGCGAAAAGTTTTGGGCTATATTCAAATTCGTANNNNNNNNNNNNNGTTTAAGAGATAAAGTTATAATAATTCTATTATTTGTTTCTAGATTTACTATATTTATAGCAGGATTAGTGGCAAATTTTGATTATGATCTAAAAAAAATTATTGCTTTTTCTACTTTAAGTCAATTAGGTTTAATATTAAGAGTATTAAGGTTGGGAGAGAGCGAGTTAGCTTTTTTTCATATATTGATACATGCTTTATTTAAAGCTTTGTTATTTATATGTGCTGGGTTTATAATTCATTCAATACAAAATTGTCAGGATATTCGTGGAATAGGTTCAATATCGAAATTTATTCCTTTAACTAGAAGATTTTTTAATATTTGTAATTTAGCTTTATGTGGTTTGCCATTTTTATCTGGGTTTTATTCTAAGGACTTGATTTTAGAATTTATATCAATAAGTTATATAAATTTTTATGTTTATTTAATTTTTTATATTTCTACAGGTTTAACAGTTATGTATACAACTCGACTACTATATTATACTATATTAGGAGATTTTAATAGAGTAACTTATTTTTCAATAGTTGAGTCAAGAGATTTAATATTAAAGGGTATAGGTGGATTAATTTTATTAGTAATTTTTGGCGGAAGAGTTATTATTTGATTAATTTTTCCTACTCCTATTATGATTTGTTTACCAATAATAATAAAGTTTATAGTTTTAGTTGTTATTGCAATAGGGGCTTATTTAGGTTATTTAATTTCATTAGTTAGTTTTAATGATAAGTCTAAGATTTTAATATTTTATAATACATCATTTTTTATTTCATTAATTTTTAATTTAAATTTTCTTTCAACATTTGGAGTTAATTATTATTTCTTAAATTTTGGTAATAAATATAATTTTGTTTTAGATCAAGGTTGATCTGAATATTTTGGAAGTCAAAATATTTTTATTTTAATGAAAAGAACTTCATCTTTTTTAGAAAAATTATTTTTTAATAATATTAAGATTTTTTTAACATTATTTTTGTTTTGGATTTGTATTTTATTTATTTA-TTTTAATAGCTTATT-TTAAAGTGTAATATTGAAGATATTAAGAAGGC---ATT-----A--GTCTTAAAATATTTAAAAAATAATTA--TTATTTATTTTTACAGTGAAAATGTAATG-----TTTTA-TTTAAACTATAT--AAAA-----------------------------------------------GAAGAATCATAAACATGGTAATGC-TTTAGTAAAAGTTAGAAGC-TTTT--TT-TGGATGATTCTTTAATTGGAAAATAATTCAATCATATTATTAACAGTAATATACCN
AJ0016 TTCCCACATTGTTGCACAAGAAAGAGGAAAAAAAGAAACATTTGGCCACATAGGAATAATTTATGCAATAGCAGCAATTGGTATTTTAGGGTTTATTGTATGAGCTCACCACATATTCACTGTTGGAATAGATGTTGATACACGAGCATACTTTACATCAGCCACAATAATCATTGCTGTACCAACTGGAATTAAGATTTTTAGATGACTAGCAACAATACATGGAACACAAATTAATTTCTCCCCACAAATACTATGAGCATTAGGATTTATTTTCCTATTCACAATTGGTGGATTAACAGGTGTAATTCTAGCAAACTCCTCAATTGATATTATTTTACACGACACCTATTACGTAGTAGCTCATTTTCACTATGTATTATCAATAGGTGCTGTTTTCGCAATTATAGCAGGAATCATTCACTGATTTCCTTTATTCACAGGACTAACAATAAATAAAAAATTATTAAAAATTCAATTTACCACAATATTTATTGGAGTAAACATTACATTCTTCCCACAACACTTCCTTGGTTTAATAGGAATACCACGACGATACTCAGACTACCCAGACGCCTACCTACCATGAAATATGCTTTCATCAATTGGATCAATAATCTCCACCTGTAGAATCTTTATATTTATATATATTGTATGAAACGCTTTAACATCAAAAAATAAATCTATTATATCAAACCATATACAAACCAATATTGAGTGATTTCAAAAAACTCCCCCTATAAGACACAGCTATAGAGAACTGCCAATTTTATCAACTTTCTAATGTGACAG-AAAAGTGTGATAAATTTAAGATTTATTTATAAAGAAAGCCTTTCTTTAGAAATAACCACTTGATCAAGCGCCCTACTAATAAATCCAAACTCCCCAACTATGGAACAATTAACATTATTCCACGACTACACAATACTAATCCTAACCTCCATTATAATAATATTATCTTACATTATAATAAAAATATTAAAAAATAAATTTATTAATAAAACATTAATAGAAGGACAAACAATCGAAATCATTTGAACATTAATTCCCATATCAACCTTAATTTTTATTGCAACCCCATCACTTAACCTCCTATACCTAATCATGGCCTTATTG--A-TAATAATTTAAGGTCTGATCTGCTCAATGAA-TTT--TAAATAGCCGCAGTATTTTGACTGTGCGAAGGTAGCATAATAATTAGTTTCTTAATTAGGAACTGGAATGAATGATTGGACAAGAAAATTACTGTCTCTTTTTTAG--TTG-TTGAATTTTATTTTTAAGTGAAAAAGCTTAAATGTTTATAAAAGACGAGAAGACCCTATAGAGTTTAATA-TTTTTTTTTAATTTGTTATTAGTATAA-TT-TTTTAGACAAAATTATTTGGTTGGGGTGATTGAAAGATATAATTAATTCTTTTAA-ATTTTAATTAAAAATTTTTAAATTTTTAATCTATAATTTGT-AAAATTAAAATAAATTACCTTAGGGATAACAGCGTAATTTTTCTTAAAAGTTCTTATTGTAAGGAAAGTTTGCGACCTCGATGTTGGATTAAAA-TAAATTTTTGGTGCAATAACTGAAAAATTGGGTCTGTTCGACCTTTAAAATTTTACATGATCTGAGTTTAGACCGGTGTGAACCAGGTTGGATTCTATCTTTATATT--TATTTCTTATATTTTAGTACGAAAGGACCAAATATGAATTAAAT-TAATTGTTATTTTGGCAGATTAGTGTATTTGATTTAGAATCATTTTAAGTAAA-----TTTATTACAAGTAATATTTG---ACTTTTTTTGATTTGTTTTTATTATTTTTTTGTATACTAGTTTTTATTATTTTTGTTTTAGTGGGTGTTGCCTTTTTTACGTTATTGGAGCGCAAGATTTTAGGCTATATTCAAATTCGTACGATTTAGTAGGTCGTTAACAAATGAAGTTGTTTTAGTTCTATTATTTACTTCTAGACTTACTATGTTTATGGCTGGGTTAGTAGCTAATTTTGAGTACGATTTAAAGAAAATCATTGCTCTTTCTACTCTTAGTCAGCTTGGTTTAATAATAAGAGTTTTAAGTTTAGGTGAGAGAATACTAGCTTTTTTTCATTTATTAATGCATGCTTTATTTAAAGCTTTGCTTTTTATATGTGCTGGCTGTATAATTCATAGTTTAATAAATTGTCAAGATATTCGTTTTATAGGTTCATTAGTGAATTTTCTTCCTTTAACAAGTAGATTTTTTAATATTTGTAATTTATCTTTATGTGGATTGCCTTTTTTATCGGGATTTTATTCAAAGGACTTAATTTTAGAGAGAGTTTCTATGAGATATATAAATTTTTATATTTATTTTATTTTTTATATTTCTACAGGTTTAACTATAATATATACTTTTCGTTTAATATATTATACTATAATTTTAAATTATAATGGGGTTTCTTATTTTTCTTTGTTAGATTCTAGGGAGTTAATATTGAAGGGTATGGGGGGTTTAATTTTTTTTGTTATCTTTGGTGGCAGATTAATTAGGTGATTAGTTTTTCCTACTCCTTATTTAATTTGTTTACCTATAATAATAAAGTTAATAGTATTATTAGTAATTTTATTAGGGGCTTGATTAGGGTATTTAGTTTCTTTAGTTAGTCTAAGTGATTTTTCTAATACTTTAAAGTTTAATAATTTATCTTTTTTTTTTAGGTCTCTGTGGAATTTGAATTATTTATCTACTTTTGGGGTAGTTTATTATTTTTTATCTTTTGGTGAGAAGTATAATTCTTTAATTGATCAAGGTTGATCAGAATACTTCGGTAGACAAAATATTTATTTAAATTTAAGGAGAACTTCCTCTTTAGCTCAAAAATTATTCTTTAATAATATTAAGATTTTTTTAACATTGTTTTTAATTTGAATTTGTTTAATATTTATTTAATTTTAATAGCTTATTTTTAAAGTGTGATATTGAAGATATTAAGAAGACA-TTTA-----T--GTTTTAAAATATTTATAAAATAATTA--ATATTTAATTTTGCAATGAAAATGGAATG--TTTTTTTT-ATTAAACTATAT--AAAT-----------------------------------------------T-AGAAATATAAACATTAATATGC-TTTGTTAAAAGTTAGAAGC-TTTTTTAA-AAAATATTTCTTTAATTGGAATATAATTCATTAATATTATTAACAGTAATATACCN
AJ0018 TTCTCACATTGTTACTCAAGAAAGAGGAAAAAAAGAAACATTTGGTCATATAGGAATAATTTATGCAATAGCAGCAATTGGAATTTTAGGATTCATTGTTTGAGCTCATCACATATTTACAGTTGGAATAGATGTTGATACCCGAGCATATTTTACTTCAGCAACAATAATTATTGCTGTACCAACAGGAATCAAAATTTTTAGTTGACTTGCAACAATACACGGAACACAAATTAGATTTTCCCCACAAATATTATGAACAATAGGATTTATTTTTTTGTTTACAATAGGAGGGTTAACAGGAGTAATTCTAGCTAATTCATCCATCGATATTGTTTTACATGACACATATTATGTAGTAGCCCACTTCCACTATGTTCTTTCTATAGGAGCGGTATTTGCTATTATAGCAGGAATCATTCACTGATTCCCTTTATTTACAGGTCTAACAATAAATAATAAAATATTAAAAATTCAATTTTCAACAATATTTATTGGAGTAAACACAACTTTCTTCCCTCAACATTTTTTAGGATTAATAGGAATACCTCGACGATACTCCGATTATCCAGATGCCTACCTATCCTGAAATGTCCTATCTTCTATTGGATCAATAATTTCTACTTGTAGAGTTTTTATATTCTTATACATCCTTTGAGACGCCTTCACCTCAAAAAACAAAGCAATTTTTTCAAATCAAATATCTACAAATATTGAATGACTACAAAAATATCCTCCTATAGAGCATAGCTATAGAGAACTCCCAATTCTATCAACTTTCTAATGTGACAG-AAAAGTGTGATAAATTTAAGATTTATTTATAAAGATTATCTTTCTTTAGAAATTGCCACTTGATCTAATGCATTTCTTATAGATGCATCCTCCCCATTAATAGAGCACCTTTCATTATTTCATGATTACACTATACTAATTTTAATTGTGATCCTAACAATTATTTCATACACAATAATTATAATCATAAAAAATAAATTAATTAATAAAACCTTAATAGAAGGACAAACTATTGAAATTTTATGAACAATTATTCCAATAATCACTCTATTATTTATCGCTACACCCTCACTAAATTTATTATATTTAANCATGTCC-TTTTG--A-ATTTAATTTAAGGTCTAATCTGCTCAATGAT-ATT--TAAATAGCCGCAGTATTTTGACTGTGCAAAGGTAGCATAATAATTAGTTTCTTAATTGGGAGCTGGAATGAATGATTGGACAAGAAAATTTCTGTCTCTTTCTTAA-TTTTATTGAATTTTATTTTTAAGTGAAAAAGCTTAAATTTTTATAAAAGACGAGAAGACCCTATAGAGTTTAATAA-TTAATTTTAATAAGAGTTTAGTATTATTA-TTTAGGATTAAATTATTTGGTTGGGGTGATTAAAAGATTAAAAAAATTCTTTTAAAAATTTAATTGAATATTTTCAATTTTTAAATCTATAATTTAT-AAAATTAAAATAAATTACCTTAGGGATAACAGCGTAATTTTTCTTTAAAGTTCTTATTAATAGAAAAGTTTGCGACCTCGATGTTGGATTAAAA-TTAATTTTTGGTGCAGTAACTAAAAAATTAGGTCTGTTCGACCTTTAAAATTTTACATGATCTGAGTTTAGACCGGTGTGAGCCAGGTCGGATTCTATCTTTAGAAA--TT-TT-TTATATTTTAGTACGAAAGGACCAAATATAAATTAAAT-TAATTGTTATTTTGGCAGATTAGTGTATTTGATTTAGAATCATTTTAAGTAAA---ATTTTATTACAAGTAATATTTG---AATATTTTAGATTTATTAATAATAGTGGTTTGTTTATTAATTTTGGTTGTTTTTGTTTTAATTGGGGTTGCTTTTTTTACATTGTTGGAGCGAAAGATTTTAGGCTATATTCAAATTCGTACGTTTTAGAAGTTTAATGAGAGGTTGAGTTTTATTTTTTTTATTATTTGTGTCTAGTCTAACAATGTTTATAGCTGGATTAGTTGCTAATTTTGAATATGATTTAAAAAAAATTATTGCTTTATCTACTTTAAGTCAATTAGGATTAATAATAAGAATTTTAGGATTAGGAGAGAGATTACTTGCTTTTTTTCATTTATTAATACATGCATTATTTAAGGCATTACTTTTTATATGTGCAGGGTCAATAATTCATAGATTAAGAAACTGTCAGGATATTCGTTATATGGGTTCATTAATTATATTTATTCCTTTAACAAGAAGATTTTTTAATATTTGTAATTTATCATTATGTGGTTTACCTTTTTTGTCTGGATTTTATTCAAAGGATTTAATTTTAGAATATATATCTATAAATTATATAAATCTTTATATTTATTTTATTTTTTATATTTCTATTGGGTTAACTGTAATGTATTCTTTTCGTTTAGTTTATTATACTATATTAGGTGAATATAATGGATTTTCTTATTTTTCTTTAGCTGATACAAGAGTTAAAATGTTAAAGGGGATAGGTGGATTGATTTTTTTAGTTATTTTTGGGGGTAGAATATTAAGATGATTAATTTTTCCAACTCCTTATCTAGTTTGTTTGCCAATTTTTATAAAATTGTTGGTTTTATTTTGTATTTTTATAGGAATTATGTTAGGGTATTTAATATCATTAGTAAGGTTAAGAGATTATTCTAAGTCTTTAAAATTTTTCAATGTTTCTTATTTTTTAGGTTCTATATGAAATTTACATTATTTATCTACTTTTGGAGTTAACTATGGTTTTTTATTTGTTGGTAATAAATATAATGTTCTTCTCGATCAAGGGTGATCAGAATATTTTGGTAGACAAAATATATTTTTAATTATTAAAAATAAGTCTATTTATTTACAGAAAATATTTTTAAATAATTTAAAACTTTTTTTAACTTTATTTTTAATTTGGATTTGTTTATTATTTTTTTA-TTTTAATAGCTTATTTATAAAGTTTAATATTGAAGATATTAAGAAAGCG--TTT-----A--GCTTTAAAANNNNNNNNNNNNNNNN----NNNNNNNNNNNNNNNNNNNNNNNNNNNN----NNNNNN-NNNNNNNNNNNN--NNNN-------------------------------------------NNNNN-NNNNNNNNNNNNNNNNNNNNNN-NNNNNNNNNNNNNNNNNNN-NNNN--NN-NNNNNNNNNNNNNNNNNNNNNNNNNNNNNNNNNNNNNNNNNNNNNNNNNNNNNNNN
AJ0019 CTCTCACATTGTAACTCAAGAAAGAGGTAAAAAAGAAACTTTTGGTCACATAGGAATAATCTACGCAATAGCAGCCATTGGTATTCTTGGTTTCATTGTTTGAGCACACCATATATTTACTGTAGGAATAGATGTTGATACACGAGCATACTTCACATCAGCTACAATAATCATTGCTGTACCTACAGGAATTAAAATTTTCAGATGACTAGCAACAATACATGGAACTCAAATTAACTTTTCACCGCAAATACTTTGAGCTATTGGATTCATTTTCCTTTTCACTGTTGGAGGATTGACAGGAGTTATTCTAGCTAATTCATCTATTGATATTATCCTACATGATACTTATTATGTAGTTGCCCACTTTCATTATGTTCTATCAATAGGAGCCGTATTCGCAATTATAGCAGGAATTATTCACTGATTTCCCCTATTTACTGGACTAACAATAAATAATAAATTACTAAAAATTCAATTCGCAACTATATTTATTGGAGTAAATACCACATTCTTTCCCCAACACTTCTTAGGATTAATAGGAATACCACGACGATACTCAGACTATCCTGACGCATATATACCATGAAACATTTTATCTTCAGTAGGTTCAATAATTTCAACGTGCAGAATTTTCATATTTATATATATCATATGAGATGCATTCGCATCAAAAAACAAATCAATCTTTTCTAATCAAATAGAAACTAATATTGAATGATTACAAAAAACCCCACCTATAGAGCACAGCTATAGAGAACTACCAATTCTATCAACTTTCTAATGTGACAG-AAAAGTGTGATAAATTTAAGATTTATTTATAAAGTTTATCTTTCTTTAGAAATAACCACCTGATCAAGATTTCTACTAATGGATTCCACCTCACCTTTAATAGAACACCTATCATTATTTCACGATTACACAATACTAATCCTATTTTCAATTCTAGCAATAATCTCTTATACCATAATTATAATCATAAAAAATAAATTAATTTATAAAACACTAATAGAAGGACAAATAATTGAAATTATTTGAACAATTATTCCAATAATCACCTTATTATTTATTGCAACACCATCCTTAAACCTACTATACTTAATNNNNNNN-NNNNN--N-NNNNNNNNNNNNATCTGGCCTGCTCACTGAG-TAT--TAAATAGCTGCAGTATTTTGACTGTACAAAGGTAGCATAATAATTAGTTTCTTAATTAGAAGCTGGAATGAATGGTTTGACAAGAAAATTACTGTCTCCTTCTTAATTTTG-TTGAATTTTATTTTTAAGTGAAAAAGCTTAAATTTTTATAAAAGACGAGAAGACCCTATAGAGTTTGATA-TTTTTATTTAATCTAATTTTAGAATAATTG--TTTAATTAAATTTATTTGATTGGGGTGATTGAAAGATTAAGAAAATTCTTTTAG-TTTTTAATTGAAGATTATCAAATTTTTAATCTATAATTTAT-AAAGTTAATATAAATTACCTTAGGGATAACAGCGTAATTTTTCTTAAAAGTTCATATTACAAGGAAAGTTTGCGACCTCGATGTTGGATTAAAA-TTAATTTTTGGTGCAGTAACTAAAAAATTGGGTCTGTTCGACCTTTAAAATTTTACATGATCTGAGTTTAGACCGGCGTGAGCCAGGTTGGATTCTATCTTTAGAAT--T-ATA-CTATATTTTAGTACGAAAGGACCAAGTATGGATTAAAT-TAATTGTTATTTTGGCAGATTAGTGTATTTGATTTAGAATCATTTTAAGTAAT----TTTTATTACAAGTAATATTTG---TTTGTAAAGGATTTAATTTTAGTTTTTATATGTATACTTATTTTTATTATTTTTATTTTAGTTGGGGTAGCTTTTTTTACTTTACTTGAGCGTAAGGTTNNNNNNNNNNNNNNNNNNNNNNCGATTTAGGGTTGCTTTAAGAGGTAGGGTTGTATTAATTTTAATATTTATTTCGAGGTTAACAATGTTTATAGCGGGTTTAGTGGCAAATTATGAATATGATTTAAAAAAAATTATTGCTTTTTCTACTTTAAGTCAATTAGGTTTAATAATAAGAATTTTAAGTTTAGGAGAAAGAATATTAGCATTTTTTCATTTATTAATGCATGCATTATTTAAGGCTCTTCTTTTCATGTGTGCAGGTTGTATAATTCATACTATAAATAATTGTCAAGATATTCGTTATATGGGTTCATTAGTGAGTTTTATTCCTTTAACAAGTAGCTTTTTTAATATTTGTAATTTATCTTTATGTGGATTACCTTTTTTAGCAGGATTTTATTCAAAGGATTTAATTTTAGATTTTATATCAATAAATTATGTAAATTTTTATATTTATTTTATTTTTTATATTTCTACTGGGTTAACAGTAATATATACTGTTCGTTTAATGTATTACACAATATTAGGTGAATATAATGGTATGACTTATTTTTCTTTAAGTGATTCAAGTGAATTAATGTTGAAGGGTATAGGAGGATTAATTTTTTTAGTGATTTTTGGTGGAAGAACTATTAGATGATTAATTTTTCCTACTCCCTATTTAATTTGTTTACCTTTACTAATAAAATTAATGGTAGTAGTAGTTATTTCTTTAGGGGTTTTATTAGGTATATTAATTTCAAATGTTAGATTTAATGATTTATCTAAGACTATAAAATTTTATAAGATATCTTTTTTTTTTAGATCGATTTGAAATTTAAATTATTTATCTACTTTAGGTGTTTCTTATTATTTTTTATTTTTTGGTGAAAAGTATAGAACTTTAGTTGATCAGGGTTGATTAGAATATTATGGAAGATATAATATTTTTATATCTATAAAGAATACTTCTTCTTTAATGCAAAAGTTTTTTTTAAACAATATTAAGATTTTTTTAACTTTGTTTTTAATTTGAATTTGTATTATATTTTTATAGTTTTAATAGCTTATT--TAAAGTTTAATATTGAAGATATTAAGAAGGT---TTT-----T--ACCTTAAAATATTTATAAAAT-ATAA--ATATTTAATTTTACAATGAAAAAGTAACG-----TTTTT--TTAAACTATAT--AAAT-------------------------------------------------AGAAATATAAACATATTATTGC-TTTGTAAAAAGTTAGAAGC-TTTTTTAAAAAANNNNNNNNNNNNNNNNNNNNNNNNNNNNNNNNNNNNNNNNNNNNNNNNNNNNN
AJ0020 CTCTCACATTGTAACTCAAGAAAGAGGTAAAAAAGAAACTTTTGGTCACATAGGAATAATCTACGCAATAGCAGCCATTGGTATTCTTGGTTTTATTGTTTGAGCACACCATATATTTACTGTAGGAATAGATGTTGATACACGAGCATATTTCACATCAGCTACAATAATCATTGCTGTACCTACAGGAATTAAAATTTTCAGATGACTAGCAACAATACATGGAACTCAAATTAACTTTTCACCGCAAATACTTTGAGCTATTGGATTCATTTTCCTTTTCACTGTTGGAGGACTGACAGGAGTTATTCTAGCTAATTCATCTATTGATATTATCCTACATGATACTTATTATGTAGTTGCCCACTTTCATTATGTTCTATCAATAGGAGCCGTATTCGCAATTATAGCAGGAATTATTCACTGATTTCCCCTATTTACTGGACTAACAATAAATAATAAATTACTAAAAATTCAATTCGCAACTATATTTATTGGAGTAAATACCACATTCTTTCCCCAACACTTCTTAGGATTAATAGGAATACCACGACGATACTCAGACTATCCTGACGCATATCTACCATGAAACATTTTATCTTCAGTAGGTTCAATAATTTCAACGTGCAGAATTTTCATATTTATATATATCATATGAGATGCATTCGCATCAAAAAACAAATCAATCTTTTCTAATCAAATAGAAACTAATATTGAATGATTACAAAAAACCCCACCTATAGAGCACAGCTATAGAGAACTACCAATTCTATCAACTTTCTAATGTGACAG-AAAAGTGTGATAAATTTAAGATTTATTTATAAAGTTTATCTTTCTTTAGAAATAACCACCTGATCAAGATTTCTACTAATGGATTCCACCTCACCTTTAATAGAACACCTATCATTATTTCACGATTACACAATACTAATCCTATTTTCAATTCTAGCAATAATCTCTTATACCATAATTATAATCATAAAAAATAAATTAATTTATAAAACACTAATAGAAGGCCAAATAATTGAAATTATTTGAACAATTATTCCAATAATCACCTTATTATTCATTGCAACACCATCCTTAAACCTACTATACTTAATCATGTCC-TTTTG--A-TAATTATTTAAGGTCTGGCCTGCTCACTGAG-TAT--TAAATAGCTGCAGTATTTTGACTGTACAAAGGTAGCATAATAATTAGTTTCTTAATTAGAAGCTGGAATGAATGGTTTGACAAGAAAATTTCTGTCTCTTTCTTAATTTTG-TTGAATTTTATTTTTAAGTGAAAAAGCTTAAATTTTTATAAAAGACGAGAAGACCCTATAGAGTTTGATA-TTTTTATTTAATCTAATTTTAGAATAATTG--TTTAATTAAATTTATTTGATTGGGGTGATTGAAAGATTAAGAAAATTCTTTTAG-TTTTTAATTGAAGATTATCAAATTTTTAATCTATAATTTAT-AAAATTAATATAAATTACCTTAGGGATAACAGCGTAATTTTTCTTAAAAGTTCATATTACAAGGAAAGTTTGCGACCTCGATGTTGGATTAAAA-TTAATTTTTGGTGCAGTAGCTAAAAAATTGGGTCTGTTCGACCTTTAAAATTTTACATGATCTGAGTTTAGACCGGCGTGAGCCAGGTTGGATTCTATCTTTAGAAT--T-ATA-CTATATTTTAGTACGAAAGGACCAAGTATGGATTAAAT-TAATTGTTATTTTGGCAGATTAGTGTATTTGATTTAGAATCATTTTAAGTAAT----TTTTATTACAAGTAATATTTG---TTTGTAAAGGATTTAATTTTAGTTTTTATATGTATACTTATTTTTATTATTTTTATTTTAGTTGGGGTAGCTTTTTTTACTTTACTTGAGCGTAAGGTTTTGGGCTATATTCAAATTCGTACGATTTAGGGTTGCTTTAAGAGGTAGGGTTGTATTAATTTTAATATTTATTTCGAGGTTAACAATGTTTATAGCAGGTTTAGTGGCAAATTATGAATATGATTTAAAAAAAATTATTGCTTTTTCTACTTTAAGTCAATTAGGTTTAATAATGAGAATTTTAAGTTTAGGAGAAAGAATATTAGCATTTTTTCATTTATTAATGCATGCATTATTTAAGGCTCTTCTTTTCATGTGTGCAGGTTGTATAATTCATACTATAAATAATTGCCAAGATATTCGTTATATGGGTTCATTAGTGAGTTTTATTCCTTTAACAAGTAGCTTTTTTAATATTTGTAATTTATCTTTATGTGGATTACCTTTTTTAGCAGGATTTTATTCAAAGGATTTAATTTTAGATTTTATATCAATAAATTATGTAAATTTTTATATTTATTTTATTTTTTATATTTCTACTGGGTTAACAGTAATATATACTGTTCGTTTAATGTATTACACAATATTAGGTGAATATAATGGTATGACTTATTTTTCTTTAAGTGATTCAAGTGAATTAATGTTGAAGGGTATAGGAGGATTAATTTTTTTAGTGATTTTTGGTGGAAGAACTATTAGATGATTAATTTTTCCTACTCCCTATTTAATTTGCTTACCTTTATTAATAAAATTAATGGTAGTAGTAGTTATTTCTTTAGGGGTTTTATTAGGTATATTAATTTCAAATGTTAGATTTAATGATTTATCTAAGACTATAAAATTTTATAAGATATCTTTTTTTTTTAGATCGATTTGAAATTTAAATTATTTATCTACTTTAGGTGTTTCTTATTATTTTTTATTTTTTGGTGAAAAGTATAGAACTTTAGTTGATCAGGGTTGATTAGAATATTATGGAAGATATAATATTTTTATATCTATAAAGAATACTTCTTCTTTAATGCAAAAGTTTTTTTTAAACAATATTAAGATTTTTTTAACTTTGTTTTTAATTTGAATTTGTATTATATTTTTATAGTTTTAATAGCTTATT--TAAAGTTTAATATTGAAGATATTAAGAAGGT---TTT-----T--ACCTTAAAATATTTATAAAAT-ATAA--ATATTTAATTTTACAATGAAAAAGTAACG-----TTTT---TTAAACTATAT--AAAT-------------------------------------------------AGAAATATAAACATATTATTGC-TTTGTAAAAAGTTAGAAGC-TTTTTTAAAAANNNNNNNNNNNNNNNNNNNNNNNNNNNNNNNNNNNNNNNNNNNNNNNNNNNNNN
AJ0021 CTCTCACATTGTAACTCAAGAAAGAGGTAAAAAAGAAACTTTTGGTCACATAGGAATAATCTACGCAATAGCAGCCATTGGTATTCTTGGTTTCATTGTTTGAGCACACCATATATTTACTGTAGGAATAGATGTTGATACACGAGCATACTTCACATCAGCTACAATAATCATTGCTGTACCTACAGGAATTAAAATTTTCAGATGACTAGCAACAATACATGGAACTCAAATTAACTTTTCACCGCAAATACTTTGAGCTATTGGATTCATTTTCCTTTTCACTGTTGGAGGATTGACAGGAGTTATTCTAGCTAATTCATCTATTGATATTATCCTACATGATACTTATTATGTAGTTGCCCACTTTCATTATGTTCTATCAATAGGAGCCGTATTCGCAATTATAGCAGGAATTATTCACTGATTTCCCCTATTTACTGGACTAACAATAAATAATAAATTACTAAAAATTCAATTCGCAACTATATTTATTGGAGTAAATACCACATTCTTTCCCCAACACTTCTTAGGATTAATAGGAATACCACGACGATACTCAGACTATCCTGACGCATATATACCATGAAACATTTTATCTTCAGTAGGTTCAATAATTTCAACGTGCAGAATTTTCATATTTATATATATCATATGAGATGCATTCGCATCAAAAAACAAATCAATCTTTTCTAATCAAATAGAAACTAATATTGAATGATTACAAAAAACCCCACCTATAGAGCACAGCTATAGAGAACTACCAATTCTATCAACTTTCTAATGTGACAG-AAAAGTGTGATAAATTTAAGATTTATTTATAAAGTTTATCTTTCTTTAGAAATAACCACCTGATCAAGATTTCTACTAATGGATTCCACCTCACCTTTAATAGAACACCTATCATTATTTCACGATTACACAATACTAATCCTATTTTCAATTCTAGCAATAATCTCTTATACCATAATTATAATCATAAAAAATAAATTAATTTATAAAACACTAATAGAAGGACAAATAATTGAAATTATTTGAACAATTATTCCAATAATCACCTTATTATTTATTGCAACACCATCCTTAAACCTACTATACTTAATCATGTCC-TTTTG--A-TAATTATTTAAGGTCTGGCCTGCTCACTGAG-TAT--TAAATAGCTGCAGTATTTTGACTGTACAAAGGTAGCATAATAATTAGTTTCTTAATTAGAAGCTGGAATGAATGGTTTGACAAGAAAATTTCTGTCTCTTTCTTAATTTTG-TTGAATTTTATTTTTAAGTGAAAAAGCTTAAATTTTTATAAAAGACGAGAAGACCCTATAGAGTTTGATA-TTTTTATTTAATCTAATTTTAGAATAATTG--TTTAATTAAATTTATTTGATTGGGGTGATTGAAAGATTAAGAAAATTCTTTTAG-TTTTTAATTGAAGATTATCAAATTTTTAATCTATAATTTAT-AAAATTAATATAAATTACCTTAGGGATAACAGCGTAATTTTTCTTAAAAGTTCATATTACAAGGAAAGTTTGCGACCTCGATGTTGGATTAAAA-TTAATTTTTGGTGCAGTAACTAAAAAATTGGGTCTGTTCGACCTTTAAAATTTTACATGATCTGAGTTTAGACCGGCGTGAGCCAGGTTGGATTCTATCTTTAGAAT--T-ATA-CTATATTTTAGTACGAAAGGACCAAGTATGGATTAAAT-TAATTGTTATTTTGGCAGATTAGTGTATTTGATTTAGAATCATTTTAAGTAAT----TTTTATTACAAGTAATATTTG---TTTGTAAAGGATTTAATTTTAGTTTTTATATGTATACTTATTTTTATTATTTTTATTTTAGTTGGGGTAGCTTTTTTTACTTTACTTGAGCGTAAGGTTTTGGGCTATATTCAAATTCGTANNNNNNNNNNNNNNNNNNNNNNNNNGGGTTGTATTAATTTTAATATTTATTTCGAGGTTAACAATGTTTATAGCGGGTTTAGTGGCAAATTATGAATATGATTTAAAAAAAATTATTGCTTTTTCTACTTTAAGTCAATTAGGTTTAATAATAAGAATTTTAAGTTTAGGAGAAAGAATATTAGCATTTTTTCATTTATTAATGCATGCATTATTTAAGGCTCTTCTTTTCATGTGTGCAGGTTGTATAATTCATACTATAAATAATTGTCAAGATATTCGTTATATGGGTTCATTAGTGAGTTTTATTCCTTTAACAAGTAGCTTTTTTAATATTTGTAATTTATCTTTATGTGGATTACCTTTTTTAGCAGGATTTTATTCAAAGGATTTAATTTTAGATTTTATATCAATAAATTATGTAAATTTTTATATTTATTTTATTTTTTATATTTCTACTGGGTTAACAGTAATATATACTGTTCGTTTAATGTATTACACAATATTAGGTGAATATAATGGTATGACTTATTTTTCTTTAAGTGATTCAAGTGAATTAATGTTGAAGGGTATAGGAGGATTAATTTTTTTAGTGATTTTTGGTGGAAGAACTATTAGATGATTAATTTTTCCTACTCCCTATTTAATTTGTTTACCTTTACTAATAAAATTAATGGTAGTAGTAGTTATTTCTTTAGGGGTTTTATTAGGTATATTAATTTCAAATGTTAGATTTAATGATTTATCTAAGACTATAAAATTTTATAAGATATCTTTTTTTTTTAGATCGATTTGAAATTTAAATTATTTATCTACTTTAGGTGTTTCTTATTATTTTTTATTTTTTGGTGAAAAGTATAGAACTTTAGTTGATCAGGGTTGATTAGAATATTATGGAAGATATAATATTTTTATATCTATAAAGAATACTTCTTCTTTAATGCAAAAGTTTTTTTTAAACAATATTAAGATTTTTTTAACTTTGTTTTTAATTTGAATTTGTATTATATTTTTATAGTTTTAATAGCTTATT--TAAAGTTTAATATTGAAGATATTAAGAAGGT---TTT-----T--ACCTTAAAATATTTATAAAAT-ATAA--ATATTTAATTTTACAATGAAAAAGTAACG-----TTTTT--TTAAACTATAT--AAAT-------------------------------------------------AGAAATATAAACATATTATTGC-TTTGTAAAAAGTTAGAAGC-TTTTTTAAAAAAATATTTCTTTAATTGGAAATTTATTCATTAATATTATTAACAGTAATATACCN
AJ0022 CTCTCACATTGTAACTCAAGAAAGAGGTAAAAAAGAAACTTTTGGTCACATAGGAATAATCTACGCAATAGCAGCCATTGGTATTCTTGGTTTCATTGTTTGAGCACACCATATATTTACTGTAGGAATAGATGTTGATACACGAGCATACTTCACATCAGCTACAATAATCATTGCTGTACCTACAGGAATTAAAATTTTCAGATGACTAGCAACAATACATGGAACTCAAATTAACTTTTCACCGCAAATACTTTGAGCTATTGGATTCATTTTCCTTTTCACTGTTGGAGGATTGACAGGAGTTATTCTAGCTAATTCATCTATTGATATTATCCTACATGATACTTATTATGTAGTTGCCCACTTTCATTATGTTCTATCTATAGGCGCCGTATTCGCAATTATAGCAGGAATTATTCACTGATTTCCCCTATTTACTGGACTAACAATAAATAATAAATTACTAAAAATTCAATTCGCAACTATATTTATTGGAGTAAATACCACATTCTTTCCCCAACACTTCTTAGGATTAATAGGAATACCACGACGATACTCAGACTATCCTGACGCATATCTACCATGAAACATTTTATCTTCAGTAGGTTCAATAATTTCAACGTGCAGAATTTTCATATTTATATATATCATATGAGATGCATTCACATCAAAAAACAAATCAATCTTTTCTAATCAAATAGAAACTAATATTGAATGATTACAAAAAACCCCACCTATAGAGCACAGCTATAGAGAACTACCAATTCTATCAACTTTCTAATGTGACAG-AAAAGTGTGATAAATTTAAGATTTATTTATAAAGTTTATCTTTCTTTAGAAATAACCACCTGATCAAGATTTCTACTAATGGATTCCACCTCACCTTTAATAGAACACCTATCATTATTTCACGATTACACAATACTAATCCTATTTTCAATTCTAGCAATAATCTCTTATACCATAATTATAATCATAAAAAATAAATTAATTTATAAAACACTAATAGAAGGACAAATAATTGAAATTATTTGAACAATTATTCCAATAATCACCTTATTATTTATTGCAACACCATCCTTAAACCTACTATACTTAATCATGTCC-TTTTG--A-TAATTATTTAAGGTCTGGCCTGCTCCCTGAG-TAT--TAAATAGCTGCAGTATTTTGACTGTACAAAGGTAGCATAATAATTAGTTTCTTAATTAGAAGCTGGAATGAATGGTTTGACAAGAAAATTTCTGTCTCTTTCTTAATTTTG-TTGAATTTTATTTTTAAGTGAAAAAGCTTAAATTTTTATAAAAGACGAGAAGACCCTATAGAGTTTGATA-TTTTTATTTAATTTAATTTTAGAATAATTG--TTTAATTAAATTTATTTGATTGGGGTGATTGAAAGATTAAGAAAATTCTTTTAG-TTTTTAATTGAAGATTATCAAATTTTTAATCTATAATTTAT-AAAATTAATATAAATTACCTTAGGGATAACAGCGTAATTTTTCTTAAAAGTTCATATTACAAGGAAAGTTTGCGACCTCGATGTTGGATTAAAA-TTAATTTTTGGTGCAGTAACTAAAAAATTGGGTCTGTTCGACCTTTAAAATTTTACATGATCTGAGTTTAGACCGGCGTGAGCCAGGTTGGATTCTATCTTTAGAAT--T-ATA-CTATATTTTAGTACGAAAGGACCAAGTATGGATTAAAT-TAATTGTTATTTTGGCAGATTAGTGTATTTGATTTAGAATCATTTTAAGTAAT----TTTTATTACAAGTAATATTTG---TTTGTAAAGGATTTAATTTTAGTTTTTATATGTATACTTATTTTTATTATTTTTATTTTAGTTGGGGTAGCTTTTTTTACTTTACTTGAGCGTAAGGTTTTGGGCTATATTCAAATTCGTANNNNNNNNNNNNNNNNNNNNNNNNNNNNNNNNNNNNNNNNTAATATTTATTTCGAGGTTAACAATGTTTATAGCGGGTTTAGTGGCAAATTATGAATATGATTTAAAAAAAATTATTGCTTTTTCTACTTTAAGTCAATTAGGTTTAATAATGAGAATTTTAAGTTTAGGAGAAAGAATATTAGCATTTTTTCATTTATTAATGCATGCATTATTTAAGGCTCTTCTTTTCATGTGTGCAGGTTGTATAATTCATACTATAAATAATTGTCAAGATATTCGTTATATGGGTTCATTAGTGAGTTTTATTCCTTTAACAAGTAGCTTTTTTAATATTTGTAATTTATCTTTATGTGGATTACCTTTTTTAGCAGGATTTTATTCAAAGGATTTAATTTTAGATTTTATATCAATAAATTATGTAAATTTTTATATTTATTTTATTTTTTATATTTCTACTGGGTTAACAGTAATATATACTGTTCGTTTAATGTATTACACAATATTAGGTGAATATAATGGTATGACTTATTTTTCTTTAAGTGATTCAAGTGAATTAATGTTGAAGGGTATAGGAGGATTAATTTTTTTAGTGATTTTTGGTGGAAGAACTATTAGATGATTAATTTTTCCTACTCCCTATTTAATTTGTTTACCTTTACTAATAAAATTAATGGTAGTAGTAGTTATTTCTTTAGGGGTTTTATTAGGTATATTAATTTCAAATGTTAGATTTAATGATTTATCTAAGACTATAAAATTTTATAAGATATCTTTTTTTTTTAGATCGATTTGAAATTTAAATTATTTATCTACTTTGGGTGTTTCTTATTATTTTTTATTTTTTGGTGAAAAGTATAGAACTTTAGTTGATCAGGGTTGATTAGAATATTATGGAAGATATAATATTTTTATATCTATAAAGAATACTTCTTCTTTAATGCAAAAGTTTTTTTTAAACAATATTAAGATTTTTTTAACTTTGTTTTTAATTTGAATTTGTATTATATTTTTATAGTTTTAATAGCTTATT--TAAAGTTTAATATTGAAGATATTAAGAAGGT---TTT-----T--ACCTTAAAATATTTATAAAAT-ATAA--ATATTTAATTTTACAATGAAAAAGTAACG-----TTTT---TTAAACTATAT--AAAT-------------------------------------------------AGAAATATAAACATATTATTGC-TTTGTAAAAAGTTAGAAGC-TTTTTTAA-AAAATATTTCTTTAATTGGAAATTTATTCATTAATATTATTAACAGTAATATACCN
AJ0023 TTCCCATATTGTAACTCAAGAAAGAGGAAAAAAAGAAACTTTTGGTCATTTAGGAATAATCTATGCCATAGCAGCAATTGGAATTTTAGGATTTATTGTATGAGCTCACCATATATTTACTGTAGGTATAGATGTTGACACACGAGCTTACTTTACATCTGCTACTATAATTATTGCTGTTCCTACAGGAATTAAAATTTTTAGTTGACTAGCAACTATACATGGAACACAAATCAACTTCTCACCTCAAATATTATGAACTATAGGATTTATTTTTCTATTTACTGTTGGAGGTCTTACAGGTGTAATTCTTGCTAACTCCTCTATTGATATTATCCTTCACGATACTTATTATGTAGTTGCTCATTTCCATTATGTTCTTTCTATAGGAGCAGTTTTTGCTATTATAGCAGGTATTATCCACTGATTTCCATTATTCACAGGCCTAAACCTGAACCCAAAATTACTTAAAATTCAATTTGCATCTATATTTATTGGAGTAAATACCACATTCTTCCCGCAACATTTTCTTGGTTTAAGAGGTATACCACGACGTTACTCTGATTACCCAGATGCTTATCTTTCATGAAATATTTTATCATCATTAGGATCTATAATCTCCACCTGTAGAATTATTTTATTTATATATATCCTTTGGGATAGATTAACATCAAAAAATAAATCAATCTTCTCTAATCAATTAGAAACTAGTATTGAATGACTTCAAAAAACCCCTCCTATAGAGCATAGCTACAGAGAATTAACAATTTTATCAGCTTTCTAATGTGACAG-AATAGTGTGATAAATTTAAGATTTATTTATAAAGTCCAGCTTTCTTTAGAAATACCGACATGATCCAGGTTCTTACTACTAGATTCAAACTCACCGCTAATAGAACAATTAATATTATTCCATGACCATACAATATTAATTCTTTTATCAATTTTAATAATAATTGCTTACACAATAATATTAATTATAAAAAATAAATTTATTAATAAAACCCTAATTGAAGGTCAAACTATTGAAATCATTTGAACAATTATTCCAATAATCACTTTAATATTTATTGCAACCCCATCATTAAATTTACTTTACCTAATCATGGCT-TTTTG--A-TAATAATTTAAGGTCTGATCTGCTCAATGAG-TAT--TAAATAGCCGCAGTATTTTGACTGTGCAAAGGTAGCATAATAATTAGTTTCTTAATTAGAAACTGGAATGAATGATTGGACAAGAAAATTACTGTCTCTATTTTAATAGTTTTTGAATTTTATTTTTAAGTGAAAAAGCTTAAATATTTATAAAAGACGAGAAGACCCTATAGAGTTTAATATTTTTAATTTAATTTGTATTTAGAATTTT---TTTTAAATTAATTTATTTGGTTGGGGTGATGTAAAGATTAAAATAATTCTTTAAA-TAATTAATTAAAAATTTTTAAATTTTAAAGCTATATTTTAT-AAAATTAAAATAAATTACCTTAGGGATAACAGCGTGATTTTTCTTTAAAGTTCATATTAAAAGAAAAGTTTGCGACCTCGATGTTGGATTAAAA-TTAATTTTTGGTGCAATAACTTAAAAATTAGGTCTGTTCGACCTTTAAAATTTTACATGATCTGAGTTTAGACCGGTGTGAGCCAGGTTGGATTCTATCTTTAGAAA--GTATT-TTATATTTTAGTACGAAAGGACCAAGTATAAGTTAAAT-TAATTGTTATTTTGGCAGATTAGTGTATTTGATTTAGAATCATTTTAAGTAAA----ATTTATTACAAGTAATATTTG---AATATAATTGAGTTAATTTTAATTTTTTTATGTATATTAATATTAGTTATTTTTGTTTTAGTGGGTGTGGCTTTTTTTACATTATTGGAGCGTAAAATTTTGGGCTATATTCAAATTCGTANNNNNNNNNNNNNNNNNNNNNNNNNNNNNNNNNNNNNNNNNNNNNNNNNNNNNNNNNNNNNNNNNNNNNNNNNNNNGCTTGGTTGCTAATTTTGAGTTTGATCTAAAAAAAATTATTGCTTTATCTACTTTAAGACAGTTAGGTTTAATAATGAGAATTTTGGCCCTAGGAGAAACAATATTGGCTTTTTTTCATTTATTAATACATGCATTATTTAAGGCATTACTATTTATGTGTGCTGGTTGCATGATTCATAATATATTGAATTGTCAAGATATTCGTTATATAGGTTCATTGGTAAATTTAATTCCTTTAACTAGAAGATTTTTTAATATTTGTAATTTATCTTTATGTGGATTACCTTTTCTCTCAGGATTTTATTCAAAGGATTTAATTTTAGAATCAATATCTATAGGGGTTTTTAATATATATATTTATATAATTTTTTATGTATCAACAGGTTTAACAGTGATATATAGAATTCGTCTTGTTTATTACACAATATTTGGAGATTTAAATTTAATGCCTTATTTTTCAATTATAGATTCAGAAGAGCCTATATTAAAAGGTATAGGTGGATTAATTTTTTTTGTTATTTTTGGTGGTGGGGTTATAAGTTGATTAGTTTTTCCTACTCCTTATTTAATTTGTCTTCCTTTATTTATAAAATTAATAGTCTTATTTACAGTGGTTTTTGGGGGCTTATTAGGTTATATAATCACAAAGATTNGGTTTAATGATTTTTCAAAGTTGCTAAGTTTTTATAAGTTTTCTTATTTTTCTATATTAATATGAAATATTAATTTTCTTTCTTCATTTGGGGTTATTTTTATTTTTTTAAAATTTGGTGAAAAATATAATTCTTTGGTTGATCAAGGATGATTAGAATATTATGGAAGACAAAATATTTTTTATAATTTAAAAAAATTATCAATTAATTTTCAAAATTTTTTTATTAATAATATTAAGATTTTTTTAACTTTATTTTTAATTTGAATTTGTATGTTGTTTTTATA-TTTTAATAGCTTATA--AAAAGTTTAATATTGAAGATATTAAGAAAGCAATTTT-----T--GCTTTAAAATATTTATAAAATAAAAA---AATTTAATTTTACAATGAAAAAGTAATG-----TTTTA-TTTAAACTATAT--AAAT-----------------------------------------------T-AGAAATATAAACAAGTTAATGC-TTAATAAAAAGTTAGAAGC-NNNNNNNN-NNNNNNNNNNNNNNNNNNNNNNNNNNNNNNNNNNNNNNNNNNNNNNNNNNNNNNNN
AJ0024 TTCTCATATTGTTACTCAAGAAAGAGGAAAAAAAGAAACATTTGGTCATATAGGAATAATTTATGCAATAGCAGCAATTGGAATTTTAGGATTCATTGTTTGAGCTCATCACATATTTACAGTTGGAATAGATGTTGATACCCGAGCATATTTTACTTCAGCAACAATAATTATTGCTGTACCAACAGGAATCAAAATTTTTAGTTGACTTGCAACAATACACGGAACACAAATTAGATTTTCCCCACAAATATTATGAACAATAGGATTTATTTTTTTGTTTACAATAGGAGGATTAACAGGAGTAATTCTAGCTAATTCATCCATCGATATTGTTTTACATGACACATATTATGTAGTAGCCCACTTCCACTATGTTCTTTCTATAGGAGCGGTATTTGCTATTATAGCAGGAATCATTCACTGATTCCCTTTATTTACAGGTCTTACAATAAATAATAAAATATTAAAAATTCAATTTTCAACAATATTTATTGGAGTAAACACAACTTTCTTCCCTCAACATTTTTTAGGATTAATAGGAATACCTCGACGATACTCCGATTATCCAGATGCCTACCTATCCTGAAATGTCCTATCTTCTATTGGATCAATAATTTCTACTTGTAGAGTTTTTATATTCTTATACATCCTTTGAGACGCCTTCACCTCAAAAAACAAAGCAATTTTTTCAAATCAAATATCTACAAATATTGAATGACTACAAAAATATCCTCCTATAGAGCATAGCTATAGAGAACTCCCAATTCTATCAACTTTCTAATGTGACAG-AAAAGTGTGATAAATTTAAGATTTATTTATAAAGATTATCTTTCTTTAGAAATTGCCACTTGATCTAATGCATTTCTTATAGATGCATCCTCCCCATTAATAGAGCACCTTTCATTATTTCATGATTACACTATACTAATTTTAATTGTGATCCTAACAATTATTTCATACACAATAATTATAATTATAAAAAATAAATTAATTAATAAAACCTTAATAGAAGGACAAACTATTGAAATTTTATGAACAATTATTCCAATAATCACTCTATTATTTATCGCTACACCCTCATTAAATTTATTATATTTAACCATGTCC-TTTTG--A-ATTTAATTTAAGGTCTAATCTGCTCAATGAT-ATT--TAAATAGCCGCAGTATTTTGACTGTGCAAAGGTAGCATAATAATTAGTTTCTTAATTGGGAGCTGGAATGAATGATTGGACAAGAAAATTTCTGTCTCTTTCTTAA-TTTTATTGAATTTTATTTTTAAGTGAAAAAGCTTAAATTTTTATAAAAGACGAGAAGACCCTATAGAGTTTAATAA-TTAATTTTAATAAGAGTTTAGTATTATTA-TTTAGGATTAAATTATTTGGTTGGGGTGATTAAAAGATTAAAAAAATTCTTTTATAAATTTAATTGAATATTTTCAATTTTTAAATCTATAATTTAT-AAAATTAAAATAAATTACCTTAGGGATAACAGCGTAATTTTTCTTTAAAGTTCTTATTAATAGAAAAGTTTGCGACCTCGATGTTGGATTAAAA-TTAATTTTTGGTGCAGTAACTAAAAAATTAGGTCTGTTCGACCTTTAAAATTTTACATGATCTGAGTTTAGACCGGTGTGAGCCAGGTCGGATTCTATCTTTAGAAA--TT-TT-TTATATTTTAGTACGAAAGGACCAAATATAAATTAAAT-TAATTGTTATTTTGGCAGATTAGTGTATTTGATTTAGAATCATTTTAAGTAAA---ATTTTATTACAAGTAATATTTG---AATATTTTAGATTTATTAATAATAGTGGTTTGTTTATTAATTTTGGTTGTTTTTGTTTTAATTGGAGTTGCTTTTTTTACATTGTTGGAGCGAAAGATTTTAGGCTATATTCAAATTCGTACGTTTTAGAAGTTTAATGAGAGGTTGAGTTTTATTTTTTTTGTTATTTTTGTCTAGTCTAACAATGTTTATAGCTGGATTAGTTGCTAATTTTGAATATGATTTAAAAAAAATTATTGCTTTATCTACTTTAAGTCAATTAGGATTAATAATAAGAATTTTAGGATTAGGAGAGAGATTACTTGCTTTTTTTCATTTATTAATACATGCATTATTTAAGGCATTACTTTTTATATGTGCAGGGTCAATAATTCATAGATTAAGAAACTGTCAGGATATTCGTTATATGGGTTCATTAATTATATTTATTCCTTTAACAAGAAGATTTTTTAATATTTGTAATTTATCATTATGTGGTTTACCTTTTTTGTCTGGATTTTATTCAAAGGATTTAATTTTAGAATATATATCTATAAATTATATAAATCTTTATATTTATTTTATTTTTTATATTTCTATTGGGTTAACTGTAATGTATTCTTTTCGTTTAGTTTATTATACTATATTAGGTGAATATAATGGATTTTCTTATTTTTCTTTAGCTGATACAAGAGTTAAAATGTTAAAGGGGATAGGTGGATTGATTTTTTTAGTTATTTTTGGGGGTAGAATATTAAGATGATTAATTTTTCCAACTCCTTATCTAGTTTGTTTGCCAATTTTTATAAAATTGTTGGTTTTATTTTGTATTTTTATAGGAATTATGTTAGGGTATTTAATATCATTAGTAAGGTTAAGAGATTATTCTAAGTCTTTAAAATTTTTCAATGTTTCTTATTTTTTAGGTTCTATATGAAATTTACATTATTTATCTACCTTTGGAGTTAATTATGGTTTTTTATTTGTTGGTAATAAATATAATGTTCTTCTCGATCAAGGGTGATCAGAATATTTTGGTAGACAAAATATATTTTTAATTATTAAAAATAAGTCTATTTATTTACAGAAAATATTTTTAAATAATTTAAAACTTTTTTTAACTTTATTTTTAATTTGGATTTGTTTATTATTTTTTTA-TTTTAATAGCTTATTTATAAAGTTTAATATTGAAGATATTAAGAAAGCG--TTT-----A--GCTTTAAAATATTTATAAAACAAAT----TGTTTAATTTTACAATGAAAATATAATG----TTTTTT-ATTAAACTATAT--AAAT-------------------------------------------GCAGA-AGAAATATAAACATTTTCATGC-TTGTTTAAAAGTTAGAAGC-TTTT--TT-AAAATATTTCTTTAATTGGGAATAAATTCCAATAAAATTATTAACAATAATTTACC
AJ0025 CTCTCACATTGTAACTCAAGAAAGAGGTAAAAAAGAAACTTTTGGTCACATAGGAATAATCTACGCAATAGCAGCCATTGGTATTCTTGGTTTCATTGTTTGAGCACACCATATATTTACCGTAGGAATAGATGTTGATACACGAGCATACTTCACATCAGCTACAATAATCATTGCTGTACCTACAGGAATTAAAATTTTCAGATGACTAGCAACAATACATGGAACTCAAATTAACTTTTCACCGCAAATACTTTGAGCTATTGGATTCATTTTCCTTTTCACTGTTGGAGGATTGACAGGAGTTATTCTAGCTAATTCATCTATTGATATTATCCTACATGATACTTATTATGTAGTTGCCCACTTTCATTATGTTCTATCAATAGGAGCCGTATTCGCAATTATAGCAGGAATTATTCACTGATTTCCCCTATTTACTGGACTAACAATAAATAATAAATTACTAAAAATTCAATTCGCAACTATATTTATTGGAGTAAATACCACATTCTTTCCCCAACACTTCTTAGGATTAATAGGAATACCACGACGATACTCAGACTATCCTGACGCATATATACCATGAAACATTTTATCTTCAGTAGGTTCAATAATTTCAACGTGCAGAATTTTCATATTTATATATATCATATGAGATGCATTCGCATCAAAAAACAAATCAATCTTTTCTAATCAAATAGAAACTAATATTGAATGATTACAAAAAACCCCACCTATAGAGCACAGCTATAGAGAACTACCAATTCTATCAACTTTCTAATGTGACAG-AAAAGTGTGATAAATTTAAGATTTATTTATAAAGTTTATCTTTCTTTAGAAATAACCACCTGATCAAGATTTCTACTAATGGATTCCACCTCACCTTTAATAGAACACCTATCATTATTTCACGATTACACAATACTAATCCTATTTTCAATTCTAGCAATAATCTCTTATACCATAATTATAATCATAAAAAATAAATTAATTTATAAAACACTAATAGAAGGACAAATAATTGAAATTATTTGAACAATTATTCCAATAATCACCTTATTATTTATTGCAACACCATCCTTAAACCTACTATACTTAATCATGTCC-TTTTG--A-TAATTATTTAAGGTCTGGCCTGCTCACTGAG-TAT--TAAATAGCTGCAGTATTTTGACTGTACAAAGGTAGCATAATAATTAGTTTCTTAATTAGAAGCTGGAATGAATGGTTTGACAAGAAAATTTCTGTCTCTTTCTTAATTTTG-TTGAATTTTATTTTTAAGTGAAAAAGCTTAAATTTTTATAAAAGACGAGAAGACCCTATAGAGTTTGATA-TTTTTATTTAATCTAATTTTAGAATAATTG--TTTAATTAAATTTATTTGATTGGGGTGATTGAAAGATTAAGAAAATTCTTTTAG-TTTTTAATTGAAGATTATCAAATTTTTAATCTATAATTTAT-AAAATTAATATAAATTACCTTAGGGATAACAGCGTAATTTTTCTTAAAAGTTCATATTACAAGGAAAGTTTGCGACCTCGATGTTGGATTAAAA-TTAATTTTTGGTGCAGTAACTAAAAAATTGGGTCTGTTCGACCTTTAAAATTTTACATGATCTGAGTTTAGACCGGCGTGAGCCAGGTTGGATTCTATCTTTAGAAT--T-ATA-CTATATTTTAGTACGAAAGGACCAAGTATGGATTAAAT-TAATTGTTATTTTGGCAGATTAGTGTATTTGATTTAGAATCATTTTAAGTAAT----TTTTATTACAAGTAATATTTG---TTTGTAAAGGATTTAATTTTAGTTTTTATATGTATACTTATTTTTATTATTTTTATTTTAGTTGGGGTAGCTTTTTTTACTTTACTTGAGCGTAAGGTTTTGGGTTATATTCAAGTTCGCACGATTTAGGGTTGCTTTAAGAGGTAGGGTTGTATTAATTTTAATATTTATTTCGAGGTTAACAATGTTTATAGCGGGTTTAGTGGCAAATTATGAATATGATTTAAAAAAAATTATTGCTTTTTCTACTTTAAGTCAATTAGGTTTAATAATAAGAATTTTAAGTTTAGGAGAAAGAATATTAGCATTTTTTCATTTATTAATGCTTGCATTATTTAAGGCTCTTCTTTTCATGTGTGCAGGTTGTATAATTCATACTATAAATAATTGTCAAGATATTCGTTATATGGGTTCATTAGTGAGTTTTATTCCTTTAACAAGTAGCTTTTTTAATATTTGTAATTTATCTTTATGTGGATTACCTTTTTTAGCAGGATTTTATTCAAAGGATTTAATTTTAGATTTTATATCAATAAATTATGTAAATTTTTATATTTATTTTATTTTTTATATTTCTACTGGGTTAACAGTAATATATACTGTTCGTTTAATGTATTACACAATATTAGGTGAATATAATGGTATGACTTATTTTTCTTTAAGTGATTCAAGTGAATTAATGTTGAAGGGTATAGGAGGATTAATTTTTTTAGTGATTTTTGGTGGAAGAACTATTAGATGATTAATTTTTCCTACTCCCTATTTAATTTGTTTACCTTTACTAATAAAATTAATGGTAGTAGTAGTTATTTCTTTAGGGGTTTTATTAGGTATATTAATTTCAAATGTTAGATTTAATGATTTATCTAAGACTATAAAATTTTATAAGATATCTTTTTTTTTTAGATCGATTTGAAATTTAAATTATTTATCTACTTTAGGTGTTTCTTATTATTTTTTATTTTTTGGTGAAAAGTATAGAACTTTAGTTGATCAGGGTTGATTAGAATATTATGGAAGATATAATATTTTTATATCTATAAAGAATACTTCTTCTTTAATGCAAAAGTTTTTTTTAAACAATATTAAGATTTTTTTAACTTTGTTTTTAATTTGAATTTGTATTATATTTTTATAGTTTTAATAGCTTATT--TAAAGTTTAATATTGAAGATATTAAGAAGGT---TTT-----T--ACCTTAAAATATTTATAAAAT-ATAA--ATATTTAATTTTACAATGAAAAAGTAACG-----TTTTT--TTAAACTATAT--AAAT-------------------------------------------------AGAAATATAAACATATTATTGC-TTTGTAAAAAGTTAGAAGC-TTTTTTAAAAANNNNNNNNNNNNNNNNNNNNNNNNNNNNNNNNNNNNNNNNNNNNNNNNNNNNNN
AJ0026 TTCTCATATTGTTACTCAAGAAAGAGGAAAAAAAGAAACTTTCGGTCATATAGGAATAATTTATGCAATAGCAGCAATTGGAATACTTGGATTCATTGTATGAGCCCACCATATATTTACAGTTGGAATAGATGTGGATACCCGAGCATACTTTACATCAGCAACAATAATTATTGCAGTTCCTACAGGAATTAAAATTTTTAGATGACTAGCAACTATACATGGCACAAAAATTTATTTCTCACCTCAAATAATATGATCAACAGGATTCATTTTCCTTTTCACAGTAGGAGGATTAACTGGAGTTATTTTAGCAAACTCATCAATTGATATTGTATTACATGACACTTATTATGTAGTAGCTCATTTCCATTATGTACTATCTATAGGAGCAGTATTTGCTATTATAGCAGGAATCATTCATTGATTTCCCCTATTTACAGGACTAACCATAAACAATAAACTACTAAAAATTCAATTTTCCTCAATATTTATTGGAGTAAACACAACATTTTTCCCACAGCATTTCCTAGGACTAATAGGGATACCTCGTCGATACTCCGATTACCCAGATGCATACCTATCCTGAAATATTTTATCGTCAATAGGATCAATAATCTCCACCTGCAGAATTCTTATATTCATGTACATTTTATGAGATGCCCTAACTTCAAAAAACAAAAGAATTTTCTCAAATCAAATAAAAACTAATATTGAATGATTCCAAAAAACCCCTCCTATAGAGCACTCCTATAGAGAATTACCAATTTTATCAAACTTCTAATGTGACAG-AAAAGTGTGATAAATTTAAGATTTATTTATAAAGAATATCTTTCTTTAGAAATACCCACTTGATTAAATTTTATACTTATAGACGCTGCCTCCCCTTTAATAGAACATTTAAATTTATTTCATGATTACACAATACTAATCCTAATCTCAATCTTAATAATAATCTCCTACATAATAATTATAATTACAAAAAATAAATTTATTCACAAAACATTAATAGAAGGGCAAACCATTGAAATCATCTGAACAATTATTCCAATAGTAACCNTAATTTTTATTGCCACCCCATCTTTAAATTTACTTTACCNNNNCATGTCC-TTTTG--A-TTTTAATTTAAGGTTTAACCTGCTCAATGATTTTTAATAAATAGCCGCAGTATTTTGACTGTGCAAAGGTAGCATAATAATTAGTTTCTTAATTAGAAACTGGAATGAATGGTTGGACAAGAAAATTACTGTCTCTTTTTTAATATTT-TTGAATTTTATTTTTAAGTGAAAAAGCTTAAATTTTTATAAAAGACGAGAAGACCCTATAGAATTTAATATTTT-TATTAAATAGATAGTTAGTAAGATTATTTTT--ATAAAAGTATTTGGTTGGGGTGACTAGAAGAAATAATTAATTTTTTTAA-CTTTTAATTGATAATTTTCAATTTTATAATCTAAAATTTTT-AAAATTAAAATAAATTACCTTAGGGATAACAGCGTTATTTTTCTTTAAAGTTCTTATTAAAAGGAAAGTTTGCGACCTCGATGTTGGATTAAAA-TTAATTTTTGGTGCAATAACTTAAAAATTAGGTCTGTTCGACCTTTAAAATTTTACATGATCTGAGTTTAAACCGGTGTGAGCCAGGTTGGATTCTATCTTTAGATT--TTTTT-TTATATTTTAGTACGAAAGGACCAAATATGGATTATACTTAATTGTTATTTTGGCAGATTAGTGCATTTGATTTAGAATCATTTTAAGTAAAGTTTTTTTATTACAAGTAATATTTG---TATTTTTTGGATTTAGTTTTATTTATTTTATGTATATTTATTTTTTTAATTTTTATTTTAGTTGGGGTAGCCTTTTTTACATTATTAGAGCGTAAGGTTTTAGGCTATATTCAAATTCGTACGTTTTAATGAGGGATTAAGAGATAGGGTTATGTTTATTTTATTATTTATTTCAAGATTTACTATATTTATAGCTGGTCTAGTGGCAAATTTTGACTATGATTTAAAGAAAATTATTGCTTTCTCTACTTTAAGTCAACTAGGATTAATATTAAGAGTCCTTAGTTTGGGGGAGAGGAAGTTAGCTTTTTTTCATATATTAATACATGCTTTATTTAAGGCTTTATTATTTATATGTGCTGGGTTTATAATTCATACTATGCTTAATTGTCAGGATATTCGAATAATAGGTTCTATAATTAAATTTATTCCTTTAACTAGCAGTTTTTTTAATATTTGTAATTTGTCTTTATGTGGGTTACCTTTTTTGGCTGGTTTTTATTCAAAAGATTTAATTTTAGAATTTATGTCTATAAATTATATAAATTTTTATATTTATATAATTTTTTATATTTCTACAGGTTTAACTGTTATATATACTATTCGTTTGGTCTATTATACTATAATAGGAGATTATACTAGAACTACTTATTTTTCTTTAGTTGAATCAAGGGATTTAATGTTGAAGGGAATAGGGGGGTTAATTTTATTAGTAATTTTTGGTGGTAGAATCGTTATTTGATTAATTTTTCCTACTCCATATATAATTTGTTTACCTTTAATAATAAAGTTGATAGTTCTAGTAGTGATTTCATTAGGGGCATACTTAGGTTATTTAATTTCATTAATTAGGTTAAACAGTAAATCTAATACTTTAATGTTTTATAATTTTTCTTTTTTTGTTTCTTCAATTTTTAATTTAAATTTTCTTTCAACTTTTGGAGTAATTTATTATTTTTTAAGTTTTGGTAATAAATATAGTTTTATTTTAGATCAAGGATGGTCAGAATACTATGGCAGGCAAAATATTTTTAATTTAATAAAAAGGTCTTCATCTTTTTTAGAAAAATTGTTTTTTAATAATATTAAGATTTTTTTAATGTTGTTTTTGCTCTGGGTATGTATTTTATTTATTTA-TTTTAATAGCTTATTAAAAAAGTATAATATTGAAGATATTAAGAAGGC---TTA-----T--GCCTTAAAATATTTAAAAAATAGTAT---TATTTAATTTTACAGTGAAAATGTAATG-----TTTTA-TTTAAACTATAT--AAAA-----------------------------------------------A-AGAATCATAAACATGGTAATGCTTTTATTTAAAGTTAGAAGC-TTTT--TT--TGGNNNNNNNNNNNNNNNNNNNNNNNNNNNNNNNNNNNNNNNNNNNNNNNNNNNN
AJ0027 TTCACACATTGTAACACAAGAAAGTGGGAAAAAGGAAACATTTGGCCACATAGGAATAATTTATGCAATAGCAGCTATTGGAATTCTTGGATTTATTGTATGAGCTCATCACATATTTACAGTAGGAATAGATGTGGATACCCGAGCTTACTTTACATCAGCAACTATAATCATTGCTGTACCAACAGGAATTAAAATCTTTAGCTGACTAGCTACAATACATGGTACTCAAATTAAATTTTCCCCTCAAATATTATGAGCAACAGGATTCATTATTTTATTTACAATAGGAGGATTGACAGGAGTAATCCTCGCTAACTCTTCTATTGACATTGTTTTACATGACACTTATTATGTAGTTGCTCACTTCCATTATGTTCTCTCAATAGGAGCTGTATTTGCAATTATAGCAGGAATTATCCATTGATTCCCATTATTTACAGGACTAACAATAAACAATAAACTATTAAAAATCCAATTCTTCTCTATATTCATTGGAGTAAACACTACTTTTTTCCCCCAACATTTCTTAGGACTAATGGGAATACCCCGACGATACTCTGATTTCCCAGATGCATATCTTTCATGAAATGTTTTATCATCAATTGGTTCAATAATTTCGACCTGCAGAATCTTTATATTTTTATACATCATATGAGACGCATTTGCATCAAAAAATAAATCTATTATTTCAAACCAAATACCAACTAACATTGAATGACTACAAAAATATCCACCAATAGAACATAGATATAGAGAATTACCAATTCTATCAACTTTCTAATGTGACAG-AAAAGTGTGATAAATTTAAGATTTATTTATAAAGATAATCTTTCTTTAGAAATTACTACCTGATCTAGCGCATTATTAATAGATGCAGCATCGCCTTTAATAGAATATTTATCTTTATTCCATGATTATACTATAATAATTTTAATTGTAATTTTAACAATCATCCTTTATATAATAACCATAATTAAAAAAAATAAACTAATTAATAAAACACTTATAGAAGGACAAACCATTGAAATTTTATGAACAATTATTCCAATAGTTACCCTTCTTTTTATTGCAACACCATCACTAAACCTTTTATATTTAATCATGTCC-TTTTG--A-TAAGAATTTAAGGTCTAATCTGCTCAATGAT-ATT--TAAATAGCCGCAGTATTTTGACTGTGCAAAGGTAGCATAATAATTAGTTTCTTTATTGGGAACTGGAATGAATGATTGGACAAGAAAATTTCTGTCTCTTTCTTAA-TTTTGTTGAATTTTATTTTTAAGTGAAAAAGCTTAAATTTTTATAAAAGACGAGAAGACCCTATAGAGTTTAATAT-AAAAATTCAATAAGAATTTAGAATGTTTT-TTTGTTTTTTATGTATTTAGTTGGGGTGTCTAAAAGATTTAAATAATTCTTTTAAAA-TAAAATTGAAGATTTTCAAATACTAAATCTATATTTTAT-AAATATAAAATAAATTACCTTAGGGATAACAGCGTAATTTTTCTTTAAAGATCTTATTGTAAGAAAAGTTTGCGACCTCGATGTTGGATTAAAA-TTAATTTTTGGTGCAATAACTTAAAAATTAGGTCTGTTCGACCTTTAAAATTTTACATGATCTGAGTTTAGACCGGTGTGAGCCAGGTCGGATTCTATCTTTAGAAA--TT-TT-TTATATTTTAGTACGAAAGGACCAAATATAAGTTAAAT-TAATTGTTATTTTGGCAGATTAGTGTATTTGATTTAGAATCATTTTAAGTAAA---ATTTTATTACAGGTAATATTTG---ATTATTTATGATGTTTTTATATTAATTTTATGTTTAATTATTTTAATTTTATTTGTACTGATTGGGGTTGCTTTTTTTACTTTGTTAGAGCGAAAGATTTTAGGCTATATTCAAATTCGTANNNNNNNNNNNNNNNNNNNNNNNNNNNNNNNNNNNNNNNNNNNNNNNNNNNNNNNNNNNNNNNNNNNNNNNNNNNNNNNNNNNNNNNNNNNNNNNNNNNNNNNNNNNNNNNNNNNNNNNNNNNNNNNNNNNNNNNNNNNNNNNNNNNNNNNNNNNNNNNNNNNNNNNNNNNNNNNNNNNNNNNNNNNNNNNNNNNNNNNNNNNNNNNNNNNNNNNNNNNNNNNNNNNNNNNNNNNNNNNNNNNNNNNNNNNNNNNNNNNNNNNNNNNNNNNNNNNNNNNNNNNNNNNNNNNNNNNNNNNNNNNNNNNNNNNNNNNNNNNNNNNNNNNNNNNNNNNNNNNNNNNNNNNNNNNNNNNNNNNNNNNNNNTCTTCAGGGTTTTACTCTAAGGATTTAATTTTAGAGTACATGTCTATAAGATACATAAATTTATACATCTATTTTATTTTTTATATTTCTATTGGTTTAACTGTTATGTATTCATTACGTTTATTATATTATACTATGATTGGGGACTTTAATGGTTTTTCTTATTTTTCTTTAATTGATTCAAGAAAAATAATATTAAAGGGTATAGGAGGCTTAATTTTTTTTGTTATTTTTGGAGGGAGATTAATAAGTTGGTTAATATTTCCAACTCCTTATATAGTTTGTTTACCTTTAATAATAAAATTAATAGTTTTAATTTCAATTTTAATTGGAATATTTTTAGGCTATTTAATTTCATTAATTAGATTAAATGATTATTCTAAAACGATAAAATTTTATAGATTATCTTATTTTTTAAGATCAATATGAAATTTAAGATATATTACTACTTTAGGGGTTTCATATAATTTTTTAGTTGCTGGTAATAATTATAATAATATTATTGATCAGGGTTGATCAGAATATTTTGGAAGCCAAAATATATTTTTTAAAATTAAATATAGTTCTGTTTTTCTCCAAAAAGTGTTTTTAAATAATTTAAAAATATTTTTAACTTTATTTTTAATTTGAATTTGTATTTTATTTCTTTA-TTTTAATAGCTTATTTTTAAAGTTTAATATTGAAGATATTAAGAAAGCATTTTT-----T--GCTTTAAAATATTTATAAAACAATT----TGTTTAATTTTACAATGAAAATATAATG-----TTTTA-ATTAAACTATAT--AAAT-----------------------------------------------A-AGAAATATAAACATATTAATGC-TTTATTAAAAGTTAGAAGC-TTTT--TA-ATGANNNNNNNNNNNNNNNNNNNNNNNNNNNNNNNNNNNNNNNNNNNNNNNNNNNN
AJ0028 TTCTCATATTGTAACCCAAGAAAGAGGAAAAAAAGAAACATTTGGTCATATAGGAATAATTTATGCTATAGTAGCAATTGGAATTTTAGGATTTATTGTGTGAGCCCACCACATATTTACAGTAGGAATAGATGTTGACACCCGAGCATACTTTACATCAGCTACAATAATTATTGCAGTTCCTACAGGAATTAAAATTTTTAGTTGACTTGCAACTATACATGGAACTCAAATTTCTTATTCCCCTCAAATATTATGAACCATTGGATTCATTTTCCTTTTCACAATAGGAGGATTAACAGGAGTAATTCTTGCTAATTCATCAATTGATATTGTTTTACACGACACTTATTATGTAGTTGCTCACTTCCATTATGTTCTATCTATAGGAGCCGTATTTGCTATTATAGCGGGAATCATTCATTGATTCCCTTTATTTACGGGTCTAACACTAAACAGAAAAATACTTAAGATCCAATTCACAACTATATTTGTTGGAGTTAACACTACATTCTTCCCACAACATTTTTTAGGATTAATAGGAATACCACGACGATACTCCGATTTTCCTGATGCCTACTTATCTTGAAATGTTTTATCATCAATAGGATCTATAATTTCTACATGTAGAGTATTTATATTCCTTTATATTTTATGAGACGCATTCGCATCAAAAAATAAATCTATTTTCTCAAACCAAATAAGAACTAATATTGAATGATTCCAAAAATATCCCCCTATAGAACATAGATATAGAGAATTACCAATTTTATCAACTTTCTAATGTGACAG-AATAGTGTGATAAATTTAAGATTTATTTATAAAGATAATCTTTCTTTAGAAATTGCTAACTGATCCGACTCTCTTCTTATAGATGCTGCTTCCCCACTTATAGAACATTTATCATTATTTCATGATTATACTATATTAATCTTAATAGTTATTCTANNNNNNNNNNNNNNNNNNNNNNNNNNNNNNNNNNNNNNNNNNNNNNNNNNNNNNNNNNNNNNNNNNNNNNNNNNNNNNNNNNNNNNNNNNNNNNNNNNNNNNNNNNNNNNNNNNNNNNNNNNNNNNNNNNNNNNNNNNNNNNNNNNNNNNNNNNNCATGTCC-TTTTG--G-AAATAATTTAAGGTCTAATCTGCTCAATGAT-ATT--TAAATAGCCGCAGTATTTTGACTGTGCAAAGGTAGCATAATAATTAGTTTCTTAATTAGAAGCTGGAATGAATGATTGGACAAGAAAATTTCTGTCTCTTTCTTAA-TTTTATTGAATTTTATTTTTAAGTGAAAAAGCTTAAATTTTTATAAAAGACGAGAAGACCCTATAGATTTTAATAA-TTAATTTTAATAAGAATTTAGAATATTAA-TTTAGGGTT-AATTATTTGGTTGGGGTGACTGAAAGATTTAAAAAATTCTTTTATAAA-TTAATTGAATATTTTCAATTTTTTTATCTATAGTTTAT-AAAACTAAAATAAATTACCTTAGGGATAACAGCGTAATTTTTCTTTAAAGTTCTTATTACAGGAAAAGTTTGCGACCTCGATGTTGGATTAAAA-TTAATTTTTGGTGCAATAACTTAAAAATTAGGTCTGTTCGACCTTTAAAATTTTACATGATCTGAGTTTAGACCGGCGTGAGCCAGGTCGGATTCTATCTTTAGAAA--TT-TT-TTATATTTTAGTACGAAAGGACCAAGTATAAGTTAAAT-TAATTGTTATTTTGGCAGATTAGTGTATTTGATTTAGAATCATTTTAAGTAAA---ATTTTATTACAAGTAATANTTG---AATATTATAGATTTATTTTTAATAGTAGTTTGTTTATTAATTTTAGTAATTTTTGTTTTGATTGGAGTGGCTTTTTTTACTTTACTTGAACGAAAGGTTTTAGGCTATATTCAAATTCGTANNNNNNNNNNNNNNNNNNNNNNNNNGAGTTTTATTTTTTTTA----TTTATTTTAGTTTAACAATGTTTATAGCAGGATTAGTAGCAAATTTTGAATTTGATCTGAAAAAGATTATTGCTCTTTCTACTCTTAGACAATTAGGTTTAATAATAAGAATTTTAGGTTTAGGAGAAAGGTTACTTGCTTTTTTTCATTTATTAATGCATGCTCTTTTTAAAGCTTTACTTTTTATATGTGCTGGTTCAATAATTCATATTTTAAGAAATTGTCAAGATATTCGTTATATAGGGTCTTTAGTAATATTTATTCCTTTAACAAGAAGATTTTTTAATATTTGTAATTTATCATTATGTGGTTTACCATTTTTATCTGGGTTTTATTCAAAAGATTTAATTTTAGAATTTATATCAATAAATTATATGAATCTTTATATTTACTTTATTTTTTATATTTCTATTGGATTAACGGTAATATACTCTTTTCGTCTTGTTTATTATACTATATTTGGTGAATACAATGGATTTCCTTATTTTTCTTTAATTGATTCAAGAGTATTAATATTAAAGGGTATAGGTGGATTAATTTTTTTAGTAATTTTTGCTGGAGGATTTATAAGGTGATTAATTTTTCCTACTCCCTATTTGGTTTGTCTTCCCTTAGTAATAAAGCTTTTAGTATTATTTTGTATTTTATTAGGGGTGATTTTAGGATATTTATTTTCTTTAGTTGGATTAAATGATTATTCTAAATTTTTGAATTTTTATAAATTATCATATTTTCTAAGATTAATATGAAATTTACATTATTTATCTACATTTGGGGTAAATTATAATTTTTTAATTATTGGTAATAAGTATAATATTTTAATTGATCAAGGTTGATCAGAATATTTTGGTAGACAAAATGCTTTTTTTATTATTAAGAAGGAATCTTTATTTTTACAGAAAGTATTTTTAAATAATTTAAAATTATTTTTGACTTTATTTTTAATTTGAATTTGTTTATTATTTTTATA-TTTTAATAGCTTATTTTTAAAGTTTAATATTGAAGATATTAAGAAGGTT--TAG-----T--ACCTTAAAATATTTATAAAACATTT----TGTTTATTTTTACAGTGAAAATATAATG-----TTTTT-ATTAAACTATAT--AAAT----------------------------------------------AA-AGAAATATAAACATATTTATGC-TTTTATAAAAGTTAGAAGC-TTTT--TT-CAGATATTTCTTTAATTGGGAATAATTCCAATATAATTATTAACAATAATTAACCN
AJ0029 TTCTCATATTGTTACTCAAGAAAGAGGAAAAAAAGAAACATTTGGTCATATAGGAATAATTTATGCAATAGCAGCAATTGGAATTTTAGGATTCATTGTTTGAGCTCACCACATATTTACAGTTGGAATAGATGTTGATACCCGAGCATATTTTACTTCAGCAACAATAATTATTGCTGTACCAACAGGAATCAAAATTTTTAGTTGACTTGCAACAATACACGGAACACAAATTAGATTTTCCCCACAAATATTATGAACAATAGGATTTATTTTTTTATTTACAATAGGAGGATTAACAGGAGTAATTCTAGCTAATTCATCCATCGATATTGTTTTACATGACACATATTATGTAGTAGCCCACTTCCACTATGTTCTTTCTATAGGAGCGGTATTTGCTATTATAGCAGGAATCATTCACTGATTCCCTTTATTTACAGGTCTTACAATAAATAATAAAATATTAAAAATTCAATTTTCAACAATATTTATTGGAGTAAACACAACTTTCTTCCCTCAACATTTTTTAGGATTAATAGGAATACCTCGACGATACTCCGATTATCCAGATGCCTACCTATCCTGAAATGTCCTATCTTCTATTGGATCAATAATTTCTACTTGTAGAGTTTTTATATTCTTATACATCCTTTGAGACGCCTTCACCTCAAAAAACAAAGCAATTTTTTCAAATCAAATATCCACAAATATTGAATGACTACAAAAATATCCTCCTATAGAGCATAGCTATAGAGAACTCCCAATTCTATCAACTTTCTAATGTGACAG-AAAAGTGTGATAAATTTAAGATTTATTTATAAAGATTATCTTTCTTTAGAAATTGCCACTTGATCTAATGCATTTCTTATAGATGCATCCTCCCCATTAATAGAGCACCTTTCATTATTTCATGATTACACTATACTAATTTTAATTGTGATCCTAACAATTATTTCATACACAATAATTATAATTATAAAAAATAAATTAATTAATAAAACCTTAATAGAAGGACAAACTATTGAAATTTTATGAACAATTATTCCAATAATCACTCTATTATTTATCGCTACACCCTCACTAAATTTATTATATTTAANCATGTCC-TTTTG--A-ATTTAATTTAAGGTCTAATCTGCTCAATGAT-ATT--TAAATAGCCGCAGTATTTTGACTGTGCAAAGGTAGCATAATAATTAGTTTCTTAATTGGGAGCTGGAATGAATGATTGGACAAGAAAATTTCTGTCTCTTTCTTAA-TTTTATTGAATTTTATTTTTAAGTGAAAAAGCTTAAATTTTTATAAAAGACGAGAAGACCCTATAGAGTTTAATAA-TTAATTTTAATAAGAGTTTAGTATTATTA-TTTAGAATTAAATTATTTGGTTGGGGTGATTAAAAGATTAAAAAAATTCTTTTATAAATTTAATTGAATATTTTCAATTTTTAAATCTATAATTTAT-AAAATTAAAATAAATTACCTTAGGGATAACAGCGTAATTTTTCTTTAAAGTTCTTATTAATAGAAAAGTTTGCGACCTCGATGTTGGATTAAAA-TTAATTTTTGGTGCAGTAACTGAAAAATTAGGTCTGTTCGACCTTTAAAATTTTACATGATCTGAGTTTAGACCGGTGTGAGCCAGGTCGGATTCTATCTTTAGAAA--TT-TT-TTATATTTTAGTACGAAAGGACCAAATATAAATTAAAT-TAATTGTTATTTTGGCAGATTAGTGTATTTGATTTAGAATCATTTTAAGTAAA---ATTTTATTACAAGTAATATTTG---AATATTTTAGATTTATTAATAATAGTGGTTTGTTTATTAATTTTGGTTGTTTTTGTTTTAATTGGAGTTGCTTTTTTTACATTGTTGGAGCGAAAGATTTTAGGCTATATTCAAATTCGTANNNNNNNNNNNNNNNNNNNNNNNNNNNNNNNNNNNNNNNNNNNNNNNNNNNNNTAGTCTAACAATGTTTATAGCTGGATTAGTTGCTAATTTTGAATATGATTTAAAAAAAATTATTGCTTTATCTACTTTAAGTCAATTAGGATTAATAATAAGAATTTTAGGATTAGGAGAGAGATTACTTGCTTTTTTTCATTTATTAATGCATGCATTATTTAAGGCATTACTTTTTATATGTGCAGGGTCAATAATTCATAGATTAAGAAACTGTCAGGATATTCGTTATATGGGTTCATTAATTATATTTATTCCTTTAACAAGAAGATTTTTTAATATTTGTAATTTATCATTATGTGGTTTACCTTTTTTGTCTGGATTTTATTCAAAGGATTTAATTTTAGAGTATATATCTATAAATTATATAAATCTTTATATTTATTTTATTTTTTATATTTCTATTGGATTAACTGTAATGTATTCTTTTCGTTTAGTTTATTATACTATATTAGGTGAATATAATGGATTTTCTTATTTTTCTTTAGCTGATACAAGAGTTAAAATGTTAAAGGGGATAGGTGGATTGATTTTTTTAGTTATTTTTGGGGGTAGAATATTAAGATGATTAATTTTTCCAACTCCTTATCTAGTTTGTTTGCCAATTTTTATAAAATTGTTGGTTTTATTTTGTATTTTTATAGGAATTATGTTAGGGTATTTAATGTCATTAGTAAGGTTAAGAGATTATTCTAAGTCTTTAAAATTTTTCAATGTTTCTTATTTTTTAGGTTCTATATGAAATTTACATTATTTATCTACCTTTGGAGTTAATTATGGTTTTTTACTTGTTGGTAATAAATATAATGTTCTTCTCGATCAAGGGTGATCAGAATATTTTGGTAGACAAAATATATTTTTAATTATTAAAAATAAGTCTATTTATTTACAGAAAATATTTTTAAATAATTTAAAACTTTTTTTAACTTTATTTTTAATTTGGATTTGTTTATTATTTTTTTA-TTTTAATAGCTTATTTATAAAGTTTAATATTGAAGATATTAAGAAAGCG--TTT-----A--GCTTTAAAATATTTATAAAACAAAT----TGTTTAATTTTACAATGAAAATATAATG----TTTTTT-ATTAAACTATAT--AAAT-------------------------------------------GCAGA-AGAAATATAAACATTTTCATGC-TTGTTTAAAAGTTAGAAGC-TTTT--TT-AAAATATTTCTTTAATTGGGAATAAATTCCAATAAAATTATTAACAATAATTTACC
AJ0030 TTCTCATATTGTTACTCAAGAAAGAGGAAAAAAAGAAACATTTGGTCATATAGGAATAATTTATGCAATAGCAGCAATTGGAATTTTAGGATTCATTGTTTGAGCTCATCACATATTTACAGTTGGAATAGATGTTGATACCCGAGCATATTTTACTTCAGCAACAATAATTATTGCTGTACCAACAGGAATCAAAATTTTTAGTTGACTTGCAACAATACACGGAACACAAGTTAGATTTTCCCCACAAATATTATGAACAATAGGATTTATTTTTTTGTTTACAATAGGAGGATTAACAGGAGTAATTCTAGCTAATTCATCCATCGATATTGTTTTACATGACACATATTATGTAGTAGCCCACTTCCACTATGTTCTTTCTATAGGAGCGGTATTTGCTATTATAGCGGGAATCATTCACTGATTCCCTTTATTTACAGGTCTAACAATAAATAATAAAATATTAAAAATTCAATTTTCAACAATATTTATTGGAGTAAACACAACTTTCTTCCCTCAACATTTTTTAGGATTAATAGGAATACCTCGACGATACTCCGATTATCCTGATGCCTACCTATCCTGAAATGTCCTATCTTCTATTGGATCAATAATTTCTACTTGTAGAGTTTTTATATTCTTATACATCCTTTGAGACGCCTTCACCTCAAAAAACAAAGCAATTTTTTCAAATCAAATATCTACAAATATTGAATGACTACAAAAATATCCTCCTATAGAGCATAGCTATAGAGAACTCCCAATTCTATCAACTTTCTAATGTGACAG-AAAAGTGTGATAAATTTAAGATTTATTTATAAAGATTATCTTTCTTTAGAAATTGCCACTTGATCTAATGCATTTCTTATAGATGCATCCTCCCCATTAATAGAGCACCTTTCATTATTTCATGATTACACTATACTAATTTTAATTGTGATCCTAACAATTATTTCATACACAATAATTATAATTATAAAAAATAAATTAATTAATAAAACCTTAATAGAAGGACAAACTATTGAAATTTTATGAACAATTATTCCAATAATCACTCTATTATTTATCGCTACACCCTCACTAAATTTATTATATTTAANCATGTCC-TTTTG--A-ATTTAATTTAAGGTCTAATCTGCTCAATGAT-ATT--TAAATAGCCGCAGTATTTTGACTGTGCAAAGGTAGCATAATAATTAGTTTCTTAATTGGGAGCTGGAATGAATGATTGGACAAGAAAATTTCTGTCTCTTTCTTAA-TTTTATTGAATTTTATTTTTAAGTGAAAAAGCTTAAATTTTTATAAAAGACGAGAAGACCCTATAGAGTTTAATAA-TTAATTTTAATAAGAGTTTAGTATAATTA-TTTAGGATTAAATTATTTGGTTGGGGTGATTAAAAGATTAAAAAAATTCTTTTAAAAATTTAATTGAATATTTTCAATTTTTAAATCTATAATTTAT-AAAATTAAAATAAATTACCTTAGGGATAACAGCGTAATTTTTCTTTAAAGTTCTTATTAATAGAAAAGTTTGCGACCTCGATGTTGGATTAAAA-TTAATTTTTGGTGCAGTAACTAAAAAATTAGGTCTGTTCGACCTTTAAAATTTTACATGATCTGAGTTTAGACCGGTGTGAGCCAGGTCGGATTCTATCTTTAGAAA--TT-TT-TTATATTTTAGTACGAAAGGACCAAATATAAATTAAAT-TAATTGTTATTTTGGCAGATTAGTGTATTTGATTTAGAATCATTTTAAGTAAA---ATTTTATTACAAGTAATATTTG---AATATTTTAGATTTATTAATAATAGTGGTTTGTTTATTAATTTTGGTTGTTTTTGTTTTAATTGGAGTTGCTTTTTTTACATTGTTGGAGCGAAAGATTTTAGGCTATATTCAAATTCGTANNNNNNNNNNNNNNNNNNNNNNNNNNNNNNNNNNNNNNNNNNNNNNNNNNNNNTAGTCTAACAATGTTTATAGCTGGATTAGTTGCTAATTTTGAATATGATTTAAAAAAAATTATTGCTTTATCTACTTTAAGTCAATTAGGATTAATAATAAGAATTTTAGGATTAGGAGAGAGATTACTTGCTTTTTTTCATTTATTAATACATGCATTATTTAAGGCATTACTTTTTATATGTGCAGGGTCAATAATTCATAGATTAAGAAACTGTCAGGATATTCGTTATATGGGTTCATTAATTATATTTATTCCTTTAACAAGAAGATTTTTTAATATTTGTAATTTATCATTATGTGGTTTACCTTTTTTGTCTGGATTTTATTCAAAGGATTTAATTTTAGAATATATATCTATAAATTATATAAATCTTTATATTTATTTTATTTTTTATATTTCTATTGGGTTAACTGTAATGTATTCTTTTCGTTTAGTTTATTATACTATATTAGGTGAATATAATGGATTTTCTTATTTTTCTTTAGCTGATACAAGAGTTAAAATGTTAAAGGGGATAGGTGGATTGATTTTTTTAGTTATTTTTGGGGGTAGAATATTAAGATGATTAATTTTTCCAACTCCTTATCTAGTTTGTTTGCCAATTTTTATAAAATTGTTGGTTTTATTTTGTATTTTTATAGGAATTATGTTAGGGTATTTAATATCATTAGTAAGGTTAAGAGATTATTCTAAGTCTTTAAAATTTTTTAATGTTTCTTATTTTTTAGGTTCTATATGAAATTTACATTATTTATCTACCTTTGGAGTTAATTATGGTTTTTTATTTGTTGGTAATAAATATAATGTTCTTCTCGATCAAGGGTGATCAGAATATTTTGGTAGACAAAATATATTTTTAATTATTAAAAATAAGTCTATTTATTTACAGAAAATATTTTTAAATAATTTAAAACTTTTTTTAACTTTATTTTTAATTTGGATTTGTTTATTATTTTTTTA-TTTTAATAGCTTATTTATAAAGTTTAATATTGAAGATATTAAGAAAGCG--TTT-----A--GCTTTAAAATATTTATAAAACAAAT----TGTTTAATTTTACAATGAAAATATAATG----TTTTTT-ATTAAACTATAT--AAAT-------------------------------------------GCAGA-AGAAATATAAACATTTTCATGC-TTGTTTAAAAGTTAGAAGC-TTTT--TT-AAAATATTTCTTTAATTGGGAATAAATTCCAATAAAATTATTAACAATAATTTACC
AJ0031 TTCTCATATTGTTACTCAAGAAAGAGGAAAAAAAGAAACATTTGGTCATATAGGAATAATTTATGCAATAGCAGCAATTGGAATTTTAGGATTCATTGTTTGAGCTCACCACATATTTACAGTTGGAATAGATGTTGATACCCGAGCATATTTTACTTCAGCAACAATAATTATTGCTGTACCAACAGGAATCAAAATTTTTAGTTGACTTGCAACAATACACGGAACACAAATTAGATTTTCCCCACAAATATTATGAACAATAGGATTTATTTTTTTATTTACAATAGGAGGATTAACAGGAGTAATTCTAGCTAATTCATCCATCGATATTGTTTTACATGACACATATTATGTAGTAGCCCACTTCCACTATGTTCTTTCTATAGGAGCGGTATTTGCTATTATAGCAGGAATCATTCACTGATTCCCTTTATTTACAGGTCTTACAATAAATAATAAAATATTAAAAATTCAATTTTCAACAATATTTATTGGAGTAAACACAACTTTCTTCCCTCAACATTTTTTAGGATTAATAGGAATACCTCGACGATACTCCGATTATCCAGATGCCTACCTATCCTGAAATGTCCTATCTTCTATTGGATCAATAATTTCTACTTGTAGAGTTTTTATATTCTTATACATCCTTTGAGACGCCTTCACCTCAAAAAACAAAGCAATTTTTTCAAATCAAATATCCACAAATATTGAATGACTACAAAAATATCCTCCTATAGAGCATAGCTATAGAGAACTCCCAATTCTATCAACTTTCTAATGTGACAG-AAAAGTGTGATAAATTTAAGATTTATTTATAAAGATTATCTTTCTTTAGAAATTGCCACTTGATCTAATGCATTTCTTATAGATGCATCCTCCCCATTAATAGAGCACCTTTCATTATTTCATGATTACACTATACTAATTTTAATTGTGATCCTAACAATTATTTCATACACAATAATTATAATTATAAAAAATAAATTAATTAATAAAACCTTAATAGAAGGACAAACTATTGAAATTTTATGAACAATTATTCCAATAATCACTCTATTATTTATCGCTACACCCTCACTAAATTTATTATATTTAANCATGTCC-TTTTG--A-ATTTAATTTAAGGTCTAATCTGCTCAATGAT-ATT--TAAATAGCCGCAGTATTTTGACTGTGCAAAGGTAGCATAATAATTAGTTTCTTAATTGGGAGCTGGAATGAATGATTGGACAAGAAAATTTCTGTCTCTTTCTTAA-TTTTATTGAATTTTATTTTTAAGTGAAAAAGCTTAAATTTTTATAAAAGACGAGAAGACCCTATAGAGTTTAATAA-TTAATTTTAATAAGAGTTTAGTATTATTA-TTTAGAATTAAATTATTTGGTTGGGGTGATTAAAAGATTAAAAAAATTCTTTTATAAATTTAATTGAATATTTTCAATTTTTAAATCTATAATTTAT-AAAATTAAAATAAATTACCTTAGGGATAACAGCGTAATTTTTCTTTAAAGTTCTTATTAATAGAAAAGTTTGCGACCTCGATGTTGGATTAAAA-TTAATTTTTGGTGCAGTAACTAAAAAATTAGGTCTGTTCGACCTTTAAAATTTTACATGATCTGAGTTTAGACCGGTGTGAGCCAGGTCGGATTCTATCTTTAGAAA--TT-TT-TTATATTTTAGTACGAAAGGACCAAATATAAATTAAAT-TAATTGTTATTTTGGCAGATTAGTGTATTTGATTTAGAATCATTTTAAGTAAA---ATTTTATTACAAGTAATATTTG---AATATTTTAGATTTATTAATAATAGTGGTTTGTTTATTAATTTTGGTTGTTTTTGTTTTAATTGGAGTTGCTTTTTTTACATTGTTGGAGCGAAAGATTTTAGGCTATATTCAAATTCGTANNNNNNNNNNNNNNNNNNNNNNNNNNNNNNNNNNNNNNNNNNNNNNNNNNNNNTAGTCTAACAATGTTTATAGCTGGATTAGTTGCTAATTTTGAATATGATTTAAAAAAAATTATTGCTTTATCTACTTTAAGTCAATTAGGATTAATAATAAGAATTTTAGGATTAGGAGAGAGATTACTTGCTTTTTTTCATTTATTAATGCATGCATTATTTAAGGCATTACTTTTTATATGTGCAGGGTCAATAATTCATAGATTAAGAAACTGTCAGGATATTCGTTATATGGGTTCATTAATTATATTTATTCCTTTAACAAGAAGATTTTTTAATATTTGTAATTTATCATTATGTGGTTTACCTTTTTTGTCTGGATTTTATTCAAAGGATTTAATTTTAGAGTATATATCTATAAATTATATAAATCTTTATATTTATTTTATTTTTTATATTTCTATTGGATTAACTGTAATGTATTCTTTTCGTTTAGTTTATTATACTATATTAGGTGAATATAATGGATTTTCTTATTTTTCTTTAGCTGATACAAGAGTTAAAATGTTAAAGGGGATAGGTGGATTGATTTTTTTAGTTATTTTTGGGGGTAGAATATTAAGATGATTAATTTTTCCAACTCCTTATCTAGTTTGTTTGCCAATTTTTATAAAATTGTTGGTTTTATTTTGTATTTTTATAGGAATTATGTTAGGGTATTTAATGTCATTAGTAAGGTTAAGAGATTATTCTAAGTCTTTAAAATTTTTCAATGTTTCTTATTTTTTAGGTTCTATATGAAATTTACATTATTTATCTACCTTTGGAGTTAATTATGGTTTTTTACTTGTTGGTAATAAATATAATGTTCTTTTCGATCAAGGGTGATCAGAATATTTTGGTAGACAAAATATATTTTTAATTATTAAAAATAAATCTATTTATTTACAGAAAATATTTTTAAATAATTTAAAACTTTTTTTAACTTTATTTTTAATTTGGATTTGTTTATTATTTTTTTA-TTTTAATAGCTTATTTATAAAGTTTAATATTGAAGATATTAAGAAAGCG--TTT-----A--GCTTTAAAATATTTATAAAACAAAT----TGTTTAATTTTACAATGAAAATATAATG----TTTTTT-ATTAAACTATAT--AAAT-------------------------------------------GCAGA-AGAAATATAAACATTTTCATGC-TTGTTTAAAAGTTAGAAGC-TTTT--TT-AAAATATTTCTTTAATTGGGAATAAATTCCAATAAAATTATTAACAATAATTTACC
AJ0032 TTCTCATATTATTACACAAGAAAGTGGAAAAAAAGAAACCTTCGGACATATAGGAATAATTTATGCTATAGCCGCAATTGGAATCTTAGGATTTATTGTATGAGCCCATCATATATTCACAGTAGGAATAGATGTTGATACTCGAGCCTATTTTACATCAGCCACTATAATTATTGCTGTTCCTACAGGAATTAAAATTTTTAGTTGACTTGCAACAATATATGGAACTCAAATTAATTTCTCTCCTCAAATATTATGAACTATTGGATTTATTATACTTTTTACAATAGGAGGATTAACAGGAGTTATTTTAGCAAATTCATCTATTGATATTGTTCTTCATGACACTTATTATGTAGTTGCTCACTTCCATTATGTATTATCAATAGGAGCTGTATTCGCAATCATAGCTGGAATTATTCATTGATTTCCATTATTTACAGGTTTAACAATAAATAACAAACTATTAAAAATTCAATTCTTCACTATATTTGTTGGAGTAAATACAACTTTTTTTCCCCAACACTTTTTAGGATTAATGGGTATACCACGACGATACTCTGATTTTCCCGACGCTTACCTTTCATGAAATATTTTATCGTCAATTGGATCAATAATTTCTACTTGTAGAATTTTTATATTCTTATACATTTTATGAGACGCATTTTCATCAAAAAATAAATCAATTATCTCTAACCATATACAAACAAATATCGAATGATTACAAAAATATCCACCTATAGAACATAGATATAGAGAACTACCAATTCTATCCATTTTCTAATGTGACAG-AAAAGTGTGATAAATTTAAGATTTATTTATAAAGATAATCTTTCTTTAGAAATTAATACTTGATCCAATGCATTATTAATTGATGCATCCTCCCCATTGATAGAGTATCTATCTTTATTTCATGATTATACTATATTAATTTTAATTGTAATTTTTACAATCATTTCTTATATAATAATTATAATTATTAAAAATAAATTTATTAATAAAATATTAATAGAAGGTCAAACAATTGAAATTTTATGAACAATCATTCCAATAATTATTCTTCTCTTTATCGCAACACCATCATTAAATCTTTTATATTTAATCATGTCC-TTTTG--A-AAAAAATTTAAGGTCTAATCTGCTCAATGAT-GTT--TAAATAGCCGCAGTATTTTGACTGTGCAAAGGTAGCATAATAATTAGTTTCTTGATTAGAAACTGGAATGAATGATTGGACAAGAAAATTTCTGTCTCTTTTTTAA-TTTTATTGAATTTTATTTTTAAGTGAAAAAGCTTAAATTTTTATAAAAGACGAGAAGACCCTATAGAGTTTAATAA-ATAAATTTAATAAATATTTAGAATATTTT-TTTA-TTTTTATTTATTTAGTTGGGGTGTCTAAAAGATTAAAATAATTCTTTTAATA-TTAAATTGATTATGATCAAATTTTAAATCTATAATTAAT-AAATTTAAAATAAATTACCTTAGGGATAACAGCGTAATTTTTCTTTAAAGATCTTATTATAAGAAAAGTTTGCGACCTCGATGTTGGATTAAAA-TTAATTTTTGGTGCAATAACTTAAAAATTAGGTCTGTTCGACCTTTAAAATTTTACATGATCTGAGTTTAGACCGGTGTAAACCAGGTCGGATTCTATCTTTAGAAA--AT-TT-TTATATTTTAGTACGAAAGGACCAAATATAAGTTAAAT-TAATTGTTATTTTGGCAGATTAGTGTATTTGATTTAGAATCATTTTAAGTAAA---ATTTTATTACAAGTAATATTTG---TTTATATTTGATTATTTAATAATATTTTTTTGTATAATTATTTTAATTTTATTTGTATTAATTGGTGTGGCTTTTTTTACTTTATTAGAGCGAAAAGTTTTAGGCTATATTCAAATTCGTANNNNNNNNNNNNNNNNNNNNNNNNNNNNNNNNNNNNNNNNNNNNNNNNNNNNNNNNNNNNNNNNNNNNNNNNNNNNNNNNNNNNNNNNNNNNNNNNNNNNNNNNNNNNNNNNNNNNNNNNNNNNNNNNNNNNNNNNNNNNNNNNNNNNNNNNNNNNNNNNNNNNNNNNNNNNNNNNNNNNNNNNNNNNNNNNNNNNNNNNNNNNNNNNNNNNNNNNNNNNNNNNNNNNNNNNNNNNNNNNNNNNNNNNNNNNNNNNNNNNNNNNNNNNNNNNNNNNNNNNNNNNNNNNNNNNNNNNNNNNNNNNNNNNNNNNNNNNNNNNNNNNNNNNNNNNNNNNNNNNNNNNNNNNNNNNNNNNNNNNCCATTTTTATCNGGATTTTATTCAAAAGATTTAATTTTAGAATATATATCTATAAGATATATAAATTTATATATTTATTTTATTTTTTATATTTCAATTGGTTTAACTGTAATGTATTCATTTCGTTTAATATATTACACTATAATTGGTGATTATAATGGTTTTACATATTTTTCTTTAAATGATTCTAGAAAAATAATATTAAAAGGAATAGGAGGTTTAATTCTTTTTGTTATTATTAGTGGAGGATTAATAAGTTGATTAATATTTCCTACCCCATATATAATTTGTTTGCCTTTAATAATAAAATTATTAGTTTTAATTTCTATTTTAATTGGAATTAGTTTAGGTTTTATAATTTCATTAATTAATTTTAATGATTATTCTAAAACTTTAAAATTTTATAATTTATCTTTTTATTTTATATCTATATGAAATTTAAATTTTATTTCTACTTTAGGAGTCACATATAATTTTTTGTTAATTGGTAATAAATATAATATTATCATTGATCAAGGTTGATCAGAATATTTTGGAAGACAAAATATATTTTTTTTTATAAAAAATATTTCTATTTTTTTACAGAAAATATTTTTAAATAATTTAAAAATATTTTTGACTTTATTTTTAATTTGAGTTTGTATATTATTTTTTTAATTTTAATAGCTTATA--TAAAGTATAATATTGAAGATATTAAGAAAGCA-TAAT-----T--GCTTTAAAATATTTATAAAACGAAT----TGTTTAATTTTACAATGAAAATATAATG----TTTTTA-ATTAAACTATAT--AAAT-----------------------------------------------A-AGAAATATAAACATATTAATGC-TTAATTTAAAGTTAGAAGC-TTTA--TT-AAAATATTTCTTTAATAGGGATAAAAGTCCAATTTAATTATTAACAATAATTTACC
AJ0033 NNNNNNNNNNNNNNNNNNNNNNNNNNNNNNNNNNNNNNNNNNNNNNNNNNNNNNNNNNNNNNNNNNNNNNNNNNNNNNNNNNNNNNNNNNNNNNNNNNNNNNNNNNNNNNNNNNNNNNNNNNNNNNNNNNNNNNNNNNNNNNNNNGCATACTTTACTTCAGCAACTATAAATATTGCTGTTCCAACAGGAATTAAAATTTTTAGTTGATTAGCAACAATACACGGCAACCAACTTTACTTATCACCACAAATACTGTGAACCGTGGGATTCATTTTCCTATTCACAGTAGGTGGGCTTACAGGAGTAATCCTGGCCAATTCCTCAATCGACATCATCCTACATGATACATACTACGTAGTAGCTCACTTCCATTACGTACTATCAATAGGAGCAGTATTCGCTATTATAGCAGGAATTATTCACTGATTCCCCCTATTCACCGGAATAATAATAAATACAAAATTATTAAAAATCCAATTCATCACAATATTTGTAGGAGTTAACACAACATTTTTCCCTCAACACTTCTTAGGGCTGGGAGGAATACCTCGACGATACTCTGACTATCCCGACGGATACTTATCATGAAATATTTTATCATCAATTGGATCAATAATTTCAACGGGAAGAATCATAATATTTATGTACATTCTATGAGATGCACTAGCATCAAAAAGAAAATCAATCATTTCAAATCAAATAGATACTAGAATAGAATGATTACAAAAAATACCTCCCATAGAACATAGATACACCGAATTACCAGCCTTGTCAAAATTCTAATGTGACAG-AAAAGTGTGATAAATTTAAGATTTATTTATAAAGAAAATCTTTCTTTAGAAATATCTACTTGAGCAAGATTCATATTAGTTGAAGCAACCTCACCTTTAATAGAATATTTATCGTTCTTCCACGATTATACAATACTAATCTTAATATCAATTTTAATAATTATTGCATACATTATAAGAATAACCTTAAAAAATAAACTTATTAATAAAACATTACTTGAAGAACAAACAATTGAAATTATATGAACAATCATTCCAATAATCACCCTCCTATTTATTGCTACTCCATCATTAAACCTTCTATATTTAATCATGTCT-TTTTG--A-TGATAATTTAAAGTCTGACCTGCTCAATGAA-TAT--TAAATTGCCGCAGTATTTTAACTGTGCAAAGGTAGCATAATAATTAGTTTCTTGAATAGAGAATGGAATGAATGGTTTGACAAGAGAGTTACTGTCTCTTTTCTATGATTA-TTGAATTTTATCTTTAAGTGAAAAAGCTTAAATAGTTGTGAAAGACGAGAAGACCCTATAGATTTTTATAGTTTTAGTATAATATAAGTTTAGAATTTTT--TTATATTAAAAGTTATTTGGTTGGGGTGATGGGGAGATAAATAAAATTCTTCTAG-GAGTTAATTGAATATTTTTAATTTTTTTATCTGTATTTTAT-AAATTTAAAACAAATTACCTTAGGGATAACAGCGTAATTTTTCTTTAAAGTTCTTATTGAAGGAAAAGTTTGCGACCTCGATGTTGGATTAAAA-TTAATTCTTGGTGCAATAACTTAGAAATTAGGTCTGTTCGACCTTTAAAATTTTACATGATCTGAGTTTAGACCGGTGTGAGCCAGGTTGGATTCTATCTTTATATTGAAATAT-G--TATATTAGTACGAAAGGACCATATATGAATTAGAT-TAATTGTTATTTTGGCAGATTAGTGTGTTTGATTTAGAATCATTTTAAGTAAT----ATTAATTACAGGTAATATTTG---TATTTATTGGATGGATTTCTTGTTTTTTTTTGTTTAGTTATTTTTATTGTTTTTGTATTGGTGGGAGTGGCTTTTTTTACATTATTAGAACGTAAGGTTTTAGGCTATATTCAAATTCGTANNNNNNNNNNNNNNNNNNNNNNNNNNNNTTGTGTGGATGTTATTATTTATTTCTAGACTAACAATGTTTATGGCGGGTTTGGTTGCGAATTTTGAGTTTGATTTAAAGAAAATTATTGCTTTATCTACACTAAGTCAATTAGGCTTAATAATTAGAATTTTGGCCTTAGGGGATAGTTTATTAACTTTTTTTCATTTATTAATGCATGCTTTGTTTAAGGCTCTATTATTTATATGCGCTGGTTGTATAATTCATAATTTAAATAATTGTCAGGATATTCGTTATATGGGTTCTTTAATTATATTTATTCCTATGACTAGAGTTTTTTTTAATATTTGTAATTTATCCCTTTGTGGGCTGCCATTTTTATCGGGGTTTTATTCTAAGGATTTAATTTTGGAGATGGTTTCAATAGATTATTTTAATTTGTATATTTATATAATTTTTTATTTATCTACTGGCCTGACAGTTACGTATAGAGTTCGTTTACTTTATTATACAATGTTTTATGATTTTAATAGAGTTGTTTATTTTTCTTTAGTTGACCCTAAGGA---AATACTTAGTGGTATGGGGGGTTTAATTATATTGGTAATTTTGGGCGGTAGAATCATGAGTTGATTGATGTTTAATACCCCTTATTTGGTATGTTTACCTATAATAATAAAATTAATGGTTGTGTTGGTTTTAGTAATAGGCGTAGTTATTGGTTATATTTTTTCTGCTTATAGTCAGAATGATATATCTAAATCTTTGTGGGGTTATAATTTGATAGTATTTTTTAGTTTAATGTGGAATCTGAATTATTTATCAATTTTTGGTTTGACATTTTATTTTTTAAAATTTGGCGAAAAATATAATTCTTTAATTGATCAGGGTTGATCCGAGTATTATGGTAGTCAGGCTTTATTTTCTTCTATTAGAAAGTCTTCTTTACTATTACAGGCTGTATTTTATAATAATATTAAGATTTTTTTGACGTTATTTTTATTTTGGATTTGTTTGATGTTTCTATA-TTTTAATAGCTTATC-TTAAAGCATAATATTGAAGATATTAAGAAGG-ATAGTT-----T--TCCTTAAAATATTTATAAA--AAGGA---AATTTAATTTTATAATGAAAATATAATG----TTTTAA-GTTAAACTATAT--AAAT-------------------------------------------------AGAAATAT-AACAGATTATTGC--TTGAAAAAAGTTAGAAGC-TTTTTTTA-AANNNNNNNNNNNNNNNNNNNNNNNNNNNNNNNNNNNNNNNNNNNNNNNNNNNNNN
MM0006 NNCCGATTTTGTCTTTCCCGAAAGAGGGATAAAAGAGCACTATGACCACATGGGGATAATCTACGCTATAATGGCAATTGGAATTTTAGGATTTATTGTATGAGCTCACCACATATTCACAGTAGGAATAGATGTAGATACACGAGCATACTTTACTTCAGCAACTATAATTATTGCTGTTCCAACAGGAATTAAAATTTTTAGTTGATTAGCAACAATACACGGCAACCAACTTTACTTGTCACCACAAATACTGTGAACAGTAGGTTTCATTTTTCTATTCACAGTAGGTGGGCTTACGGGAGTAATCCTGGCCAATTCCTCAATCGACATCATCCTACATGATACATACTACGTCGTAGCTCACTTCCACTACGTACTATCAATAGGAGCAGTATTCGCTATTATAGCAGGAATTATTCACTGATTCCCCCTATTTACCGGAATAATAATAAATACAAAATTATTAAAAATCCAATTCATCACAATATTTGTAGGAGTTAACACAACATTCTTCCCTCAACACTTCTTAGGGCTAGGAGGAATACCCCGACGATACTCTGACTATCCCGACGGATACTTATCATGAAATATTTTATCATCAATTGGATCAATAATTTCAACGGGAAGAATCATGATATTTATGTACATTCTATGAGATGCTCTAGCATCAAAAAGAAAATCAATCATTTCAAATCAAATAGATACTAGAATAGAATGATTACAAAAAATACCTCCCATAGAACATAGATACACCGAATTACCAACCTTGTCAAAATTCTAATGTGACAG-AAAAGTGTGATAAATTTAAGATTTATTTATAAAGAAAATCTTTCTTTAGAAATAACTACTTGAGCAAGATTCATATTAATTGAAGCAACCTCACCTTTAATAGAATATTTATCGTTCTTCCACGATTATACAATACTAATCTTAATATCAATTTTAATAATTATCGCATACATTATAAGAATAACCTTAAAAAATAAACTTATTAATAAAACATTACTTGAAGAACAAACAATCGAAATTATATGAACAATCATTCCAATAATCACCCTCAACATTATTGCTACNNNNNNNNNNNNNNNNNNNNNNNNNNNNNNNNNN-NNNNN--N-NNNNNNNNNNNNNNNNNNNNNNNNNNNNNNN-NNN--NNNNNNNNNNNNNTATTTTAACTGTGCAAAGGTAGCATAATAATTAGTTTCTTGAATAGAGAATGGAATGAATGGTTTGACAAGAGAGTTACTGTCTCTTTTCTATGATTA-TTGAATTTTATCTTTAAGTGAAAAAGCTTAAATGGTTGTGAAAGACGAGAAGACCCTATAGATTTTTATAATTTTAGTATAATATAAGTTTAGAATTTTT--TTATATTAAAAGTTATTTGGTTGGGGTGATGGGGAGATAAATAAAATTCTTCTAG-GAGTTAATTGAATATTTTTAATTTTTTTATCTGTATTTTAT-AAATTTAAAACAAATTACCTTAGGGATAACAGCGTAATTTTTCTTTAAAGTTCTTATTGAAGGAAAAGTTTGCGACCTCGATGTTGGATTAAAA-TTAATTCTTGGTGCAATAACTTAGAAATTAGGTCTGTTCGACCTTTAAAATTTTACATGATCTGAGTTTAGACCGGTGTGAGCCAGGTTGGATTCTATCTTTATATTGAAATAT-G--TATATTAGTACGAAAGGACCATATATGAATTAGAT-TAATTGTTATTTTGGCAGATTAGTGTGTTTGATTTAGAATCATTTTAAGTAAT----ATTAATTACAGGTAATATTTG---TATTTATTGGATGGATTTCTTGTTTTTTTTTGTTTAGTTATTTTTATTGGTTTTGTNNNNNNNNNNNNNNNNNNNNNNNNNNNNNNNNNNNNNNNNNNNNNNNNNNNNNNNNNNNNNNNNNNNNNNNNNNNNNNNNNNNNNNNNNNNNNNNNNNNNNNNNNNNNNNNNNNNNNNNNNNNNNNNNNNNNNNNNNNNNNNNNNNNNNNNNNNNNNNNNNNNNNNNNNNNNNNNNNNNNNNNNNNNNNNNNNNNNNNNNNNNNNNNNNNNNNNNNNNNNNNNNNNNNNNNNNNNNNNNNNNNNNNNNNNNNNNNNNNNNNNNNNNNNNNNNNNNNNNNNNNNNNNNNNNNNNNNNNNNNNNNNNNNNNNNNNNNNNNNNNNNNNNNNNNNNNNNNNNNNNNNNNNNNNNNNNNNNNNNNNNNNNNNNNNNNNNNNNNNNNNNNNNNNNNNNNNNNNNNNNNNNNNNNNNNNNNNNNNNNNNNNNNNNNNNNNNNNNNNNNNNNNNNNNNNNNNNNNNNNNNNNNNNNNNNNNNNNNNNNNNNNNNNNNNNNNNNNNNNNNNNNNNNNNNNNNNNNNNNNNNNNNNNNNNNNNNNNNNNNNNNNNNNNNNNNNNNNNNNNNNNNNNNNNNNNNNNNNNNNNNNNNNNNNNNNNNNNNNNNNNNNNNNNNNNNNNNNNNNNNNNNNNNNNNNNNNNNNNNNNNNNNNNNNNNNNNNNNNNNNNNNNNNNNNNNNNNNNNNNNNNNNNNNNNNNNNNNNNNNNNNNNNNNNNNNNNNNNNNNNNNNNNNNNNNNNNNNNNNNNNNNNNNNNNNNNNNNNNNNNNNNNNNNNNNNNNNNNNNNNNNNNNNNNNNNNNNNNNNNNNNNNNNNNNNNNNNNNNNNNNNNNNNNNNNNNNNNNNNNNNNNNNNNNNNNNNNNNNNNNNNNNNNNNNNNNNNNNNNNNNNNNNNNNNNNNNNNNNNNNNNNNNNNNNNNNNNNNNNNNNNNNNNNNNNNNNNNNNNNNNNNNNNNNNNNNNNNNNNNNNNNNNNNNNNNNNNNNNNNNNNNNNNNNNNNNNNNNNNNNNNNNNNNNNNNNNNNNNNNNNNNNNNNNNNNNNNNNNNNNNNNNNNNNNNNNNNNNNNNNNNNNNNNNNNNNNNNNNNNN-NNNNNNNNNNNNNNNNNNNNNNNNNNNNNNNNNNNNNNNNNNNNNNN---------------NNNNNNNNNNNNNNNNNNNNNNNNNNNNNNNNNNNNNNNNNNNNNNNNNNNNNNNNNNNNNNNNNNNNNNNNNNNNNNNN-------------------------------------------------------NNNNNNNNNNNNNNNNNNNNNNNNNNNNNNNNNNNNNNNNNNNNNNNNNNNNNNNNNNNNNNNNNNNNNNNNNNNNNNNNNNNNNNNNNNNNNNNNNNNNNNNNNNNN
AJ0034 TTCTCATATTATTACACAAGAAAGTGGAAAAAAAGAAACCTTCGGACATATAGGAATAATTTATGCTATAGCCGCAATTGGAATTTTAGGATTTATTGTATGAGCCCACCATATATTTACAGTAGGAATAGATGTAGATACTCGAGCATATTTTACATCAGCCACTATAATTATTGCTGTTCCAACAGGAATTAAAATTTTTAGTTGACTTGCAACAATATATGGAACTCAAATTAATTTCTCTCCTCAAATATTATGAACTATTGGATTTATTATACTTTTCACAATAGGAGGATTGACAGGAGTTATTTTAGCAAATTCATCTATTGATATTGTTCTTCATGATACTTATTATGTAGTTGCTCACTTCCATTATGTATTATCAATAGGAGCTGTATTCGCAATCATAGCTGGAATTATTCATTGATTTCCATTATTTACAGGTTTAACAATAAATAACAAACTATTAAAAATTCAATTCTTCACTATATTTATTGGAGTAAATACGACTTTTTTTCCCCAACACTTTTTAGGATTAATAGGTATACCACGACGATACTCTGATTTTCCCGACGCTTACCTTTCATGAAATATTTTATCGTCAATTGGATCAATAATTTCTACTTGTAGAATTTTTATATTCTTATACATTTTATGAGACGCATTTTCATCAAAAAATAAATCAATTATCTCTAATCATATACAAACAAATATCGAATGATTACAAAAATTTCCACCTATAGAACATAGATATAGAGAACTACCAATTCTATCCATTTTCTAATGTGACAG-AAAAGTGTGATAAATTTAAGATTTATTTATAAAGATAATCTTTCTTTAGAAATTAATACTTGATCCAATGCATTATTAATTGATGCATCCTCCCCATTGATAGAGTATCTATCTTTATTTCATGATTATACTATATTAATTTTAATTGTAATTTTTACAATCATTTCTTATATAATAATTATAATTATTAAAAATAAATTTATTAATAAAATATTAATAGAAGGTCAAACAATTGAAATTTTATGAACAATCATTCCAATAATTACACTTCTCTTTATCGCAACACCATCATTAAATCTTTTATATTTAATCATGTCC-TTTTG--A-GAAAAATTTAAGGTCTAATCTGCTCAATGAT-GTT--TAAATAGCCGCAGTATTTTGACTGTGCAAAGGTAGCATAATAATTAGTTTCTTGATTAGAAACTGGAATGAATGATTGGACAAGAAAATTTCTGTCTCTTTTTTAA-TTTTATTGAATTTTATTTTTAAGTGAAAAAGCTTAAATTTTTATAAAAGACGAGAAGACCCTATAGAGTTTAATAA-ATAAATTTAATAAATATTTAGAATATTTT-TTTA-TTTTTATTTATTTAGTTGGGGTGTCTAAAAGATTAAAATAATTCTTTTAATA-TTAAATTGATTATGATCAAATTTTAAATCTATAATTAAT-AAATTTAAAATAAATTACCTTAGGGATAACAGCGTAATTTTTCTTTAAAGATCTTATTATAAGAAAAGTTTGCGACCTCGATGTTGGATTAAAA-TTAATTTTTGGTGCAATAACTTAAAAATTAGGTCTGTTCGACCTTTAAAATTTTACATGATCTGAGTTTAGACCGGTGTAAACCAGGTCGGATTCTATCTTTAGAAA--AT-TT-TTATATTTTAGTACGAAAGGACCAAATATAAGTTAAAT-TAATTGTTATTTTGGCAGATTAGTGTATTTGATTTAGAATCATTTTAAGTAAA---ATTTTATTACAAGTAATATTTG---TTTATATTTGATTATTTAATAATATTTTTTTGTATAATTATTTTAATTTTATTTGTATTAATTGGTGTGGCTTTTTTTACTTTATTAGAGCGAAAAGTTTTAGGCTATATTCAAATTCGTANNNNNNNNNNNNNNNNNNNNNNNNNNNNNNNNNNNNNNNNNNNNNNNNNNNNNNNNNNNNNNNNNNNNNNNNNNNNNNNNNNNNNNNNNNNNNNNNNNNNNNNNNNNNNNNNNNNNNNNNNNNNNNNNNNNNNNNNNNNNNNNNNNNNNNNNNNNNNNNNNNNNNNNNNNNNNNNNNNNNNNNNNNNNNNNNNNNNNNNNNNNNNNNNNNNNNNNNNNNNNNNNNNNNNNNNNNNNNNNNNNNNNNNNNNNNNNNNNNNNNNNNNNNNNNNNNNNNNNNNNNNNNNNNNNNNNNNNNNNNNNNNNNNNNNNNNNNNNNNNNNNNNNNNNNNNNNNNNNNNNNNNNNNNNNNNNNNNNNNNCCATTTTTATCTGGATTTTATTCAAAAGATCTAATTTTAGAATATATATCTATAAGATATATAAATTTATATATTTATTTTATTTTTTATATTTCAATTGGTTTAACTGTAATATATTCATTTCGTTTAATATATTATACTATAATTGGTGATTATAATGGTTTTACATATTTTTCTTTAAATGATTCTAGAAAAATAATATTAAAAGGAATAGGAGGTTTAATTCTTTTTGTTATTATTAGTGGGGGATTAATAAGTTGATTAATATTTCCTACTCCATATATAATTTGTTTACCTTTAATAATAAAATTATTAGTTTTAATTTCTATTTTAATTGGAGTTAGTTTAGGTCTTATAATTTCATTAATTAATTTTAATGATTATTCTAAAACTTTAAAATTTTATAATTTATCTTTTTATTTTATATCTATTTGAAATTTAAATTTTATTTCTACTTTAGGAGTCACATATAATTTTTTGTTAATTGGTAATAAATATAATATTATTATTGATCAAGGTTGATCAGAATATTTTGGAAGACAAAATATATTTTTTTTTATAAAAAATATTTCTATTTTTTTACAGAAAATATTTTTAAATAATTTAAAAATATTTTTGACTTTATTTTTAATTTGAGTTTGTATATTATTTTTTTAATTTTAATAGCTTATA--TAAAGTATAATATTGAAGATATTAAGAAAGCA-TAAT-----T--GTTTTAAAATATTTATAAAACGAAT----TGTTTAATTTTACAATGAAAATATAATG----TTTTTA-ATTAAACTATAT--AAAT-----------------------------------------------A-AGAAATATAAACATATTAATGC-TTAATTTAAAGTTAGAAGC-TTTA--TT-AAAATNNNNNNNNNNNNNNNNNNNNNNNNNNNNNNNNNNNNNNNNNNNNNNNNNNN
AJ0035 TTCACACATTGTAACACAAGAAAGTGGAAAAAAGGAAACATTTGGCCACATAGGAATAATTTATGCAATAGCAGCTATTGGAATTCTTGGATTTATTGTATGAGCTCATCACATATTTACAGTAGGAATAGATGTTGATACCCGAGCTTACTTTACATCAGCAACTATAATCATTGCTGTACCAACAGGAATTAAAATCTTTAGCTGACTAGCTACAATACATGGTACTCAAATTAAATTTTCCCCTCAAATATTATGAGCAACAGGATTCATTATTTTATTTACAATAGGAGGATTGACAGGAGTAATCCTAGCTAACTCTTCTATTGACATTGTTTTACATGACACTTATTATGTAGTTGCTCACTTCCATTATGTTCTCTCAATAGGAGCTGTATTTGCAATTATAGCAGGAATTATCCATTGATTCCCATTATTTACAGGACTAACAATAAACAATAAACTATTAAAAATCCAATTCTTCTCTATATTCATTGGAGTAAACACTACTTTTTTCCCCCAACATTTCTTAGGACTAATGGGAATACCCCGACGATACTCTGATTTCCCAGATGCATATCTTTCATGAAATGTTTTATCATCAATTGGTTCAATAATTTCGACCTGCAGAATCTTTATATTTTTATACATCATATGAGACGCATTTGCATCAAAAAATAAATCTATTATTTCAAACCAAATACCAACTAACATTGAATGACTACAAAAATATCCACCAATAGAACATAGATATAGAGAATTACCAATTCTATCAACTTTCTAATGTGACAG-AAAAGTGTGATAAATTTAAGATTTATTTATAAAGATAATCTTTCTTTAGAAATTACGACCTGATCTAGTGCATTATTAATAGATGCAGCATCGCCTTTAATAGAATATTTATCTTTATTCCATGATTATACTATAATAATTTTAATTGTAATTTTAACAATCATCCTTTATATAATAACCATAATTAAAAAAAATAAACTAATTAATAAAACACTTATAGAAGGACAAACCATTGAAATTTTATGAACAATTATTCCAATAGTTACCCTTCTTTTTATTGCAACACCATCCCTAAACCTTTTATATTTAATCATGTCC-TTTTG--A-TAAGAATTTAAGGTCTAATCTGCTCAATGAT-ATT--TAAATAGCCGCAGTATTTTGACTGTGCAAAGGTAGCATAATAATTAGTTTCTTTATTGGGAACTGGAATGAATGATTGGACAAGAAAATTTCTGTCTCTTTCTTAA-TTTTGTTGAATTTTATTTTTAAGTGAAAAAGCTTAAATTTTTATAAAAGACGAGAAGACCCTATAGAGTTTAATAT-AAAAATTCAATAAGAATTTAGAATGTTTT-TTTGTTTTTTATGTATTTAGTTGGGGTGTCTAAAAGATTTAAATAATTCTTTTAAAA-TAAAATTGAAGATTTTCAAATACTAAATCTATATTTTAT-AAATATAAAATAAATTACCTTAGGGATAACAGCGTAATTTTTCTTTAAAGATCTTATTGTAAGAAAAGTTTGCGACCTCGATGTTGGATTAAAA-TTAATTTTTGGTGCAATAACTTAAAAATTAGGTCTGTTCGACCTTTAAAATTTTACATGATCTGAGTTTAGACCGGTGTGAGCCAGGTCGGATTCTATCTTTAGAAA--TT-TT-TTATATTTTAGTACGAAAGGACCAAATATAAGTTAAAT-TAATTGTTATTTTGGCAGATTAGTGTATTTGATTTAGAATCATTTTAAGTAAA---ATTTTATTACAGGTAATATTTG---ATTATTTATGATGTTTTTATATTAATTTTATGTTTAATTATTTTAATTTTATTTGTACTGATTGGGGTTGCTTTTTTTACTTTGTTAGAGCGAAAGATTTTAGGCTATATTCAAATTCGTANNNNNNNNNNNNNNNNNNNNNNNNNNNNNNNNNNNNNNNNNNNNNNNNNNNNNNNNNNNNNNNNNNNNNNNNNNNNNNNNNNNNNNNNNNNNNNNNNNNNNNNNNNNNNNNNNNNNNNNNNNNNNNNNNNNNNNNNNNNNNNNNNNNNNNNNNNNNNNNNNNNNNNNNNNNNNNNNNNNNNNNNNNNNNNNNNNNNNNNNNNNNNNNNNNNNNNNNNNNNNNNNNNNNNNNNNNNNNNNNNNNNNNNNNNNNNNNNNNNNNNNNNNNNNNNNNNNNNNNNNNNNNNNNNNNNNNNNNNNNNNNNNNNTCCCTTTAACTAGAACTTTTTTTAATATTTGCAATTTATCTTTATGTGGATTACCATTTTCTTCAGGGTTTTACTCTAAGGATTTAATTTTAGAGTACATGTCTATAAGATATATAAATTTATACATCTATTTTATTTTTTATATTTCTATTGGTTTAACTGTTATATATTCATTACGTTTATTATATTATACTATGATTGGGGACTTTAATGGTTTTTCTTATTTTTCTTTAATTGATTCAAGAAAAATAATATTAAAGGGTATAGGAGGCTTAATTTTTTTTGTTATTTTTGGAGGGAGATTAATAAGTTGGTTAATATTTCCAACTCCTTATATAGTTTGTTTACCTTTAATAATAAAATTGATAGTTTTAATTTCAATTTTTATTGGAATATTTTTAGGCTATTTAATTTCATTAATTAGATTAAATGATTATTCTAAAACGATAAAATTTTATAGATTATCTTATTTTTTAAGATCAATATGAAATTTAAGATATATTACTACTTTAGGGGTTTCATATAATTTTTTAGTTGCTGGTAATAATTATAATAATATTATTGATCAGGGTTGATCAGAATATTTTGGAAGCCAAAATATATTTTTTAAAATTAAATATAGTTCTGTTTTTCTCCAAAAAGTGTTTTTAAATAACTTAAAAATATTTTTAACTTTATTTTTAATTTGAATTTGTATTTTATTTCTTTA-TTTTAATAGCTTATTTTTAAAGTTTAATATTGAAGATATTAAGAAAGCATTTTT-----T--GCTTTAAAATATTTATAAAACAATT----TGTTTAATTTTACAATGAAAATATAATG-----TTTTA-ATTAAACTATAT--AAAT-----------------------------------------------A-AGAAATATAAACATATTAATGC-TTTATTAAAAGTTAGAAGC-TTTT--TA-ATGANNNNNNNNNNNNNNNNNNNNNNNNNNNNNNNNNNNNNNNNNNNNNNNNNNNN
AJ0036 CTCCCACATTGTTGCGCAAGAAAGAGGAAAAAAGGAAACATTTGGCCATATAGGAATAATTTATGCAATAGCAGCAATCGGTATTTTAGGATTTATTGTATGAGCCCACCATATATTCACTGTCGGAATAGATGTTGATACCCGAGCCTACTTTACATCAGCCACAATGATTATTGCTGTACCAACTGGAATTAAAATCTTTAGATGACTAGCAACAATACATGGAACACAAATTAATTTCTCCCCACAAATAATATGAGCATTAGGATTTATTTTCCTATTTACTGTTGGAGGATTAACAGGAGTGATTCTAGCAAATTCCTCAATCGACATTATTCTACACGACACTTATTACGTAGTAGCTCATTTTCACTATGTATTATCAATAGGAGCTGTTTTCGCAATTATAGCCGGAATCATCCACTGATTCCCTTTATTCACTGGACTAACAATAAATAACAAATTATTAAAAATTCAATTCACCACAATATTTATTGGAGTAAATACTACATTCTTCCCTCAACACTTCCTTGGACTAATAGGGATGCCACGACGATACTCTGATTATCCAGACGCCTACTTACCATGAAATATGCTTTCATCAATTGGTTCTATAATCTCTACCTGCAGAATCTTTATATTTATATATATTGTATGAAACGCCTTAGCATCAAAAAATAAATCTATTATATCAAATCATATAGAAACCAACATTGAATGATTCCAAAAAACTCCCCCTATAGAGCACAGCTATAGAGAACTACCAATTTTATCAACTTTCTAATGTGACAG-AAAAGTGTGATAAATTTAAGATTTATTTATAAAGAAAATCTTTCTTTAGAAATAACCACTTGGTCGAGAGCCCTCCTAATAAATCCAAACTCCCCAATTATGGAACATTTAACATTATTCCACGACTACACAATACTAATTCTAACCTCTATTATAATGATATTGTCATACATTATAATAACAATATTAAAAAATAAATTTATTAATAAAACATTAATAGAAGGACAAACAATCGAAATCATTTGAACATTAATTCCTATATCAACATTAATTTTTATTGCAACTCCATCACTTAATCTACTATACCTAATCATGGCCTTATTG--A-TAATAATTTAAGGTCTGATCTGCTCAATGAA-TTT--TAAATAGCCGCAGTATTTTGACTGTGCGAAGGTAGCATAATAATTAGTTTCTTAATTAGGGACTGGAATGAATGATTGGACAAGAAAATTACTGTCTCTTTTTTAG--GTG-TTGAATTTTATTTTTAAGTGAAAAAGCTTAAATGTTTGTAAAAGACGAGAAGACCCTATAGAGTTTAACA-TTTTATTTTAATTTGTTATTAGTATAATTT-TTTAAAATATTATTGTTTGGTTGGGGTGACTGAAAGATACAATTAATTCTTTTAG-ATTTTAATTAAAAATTTTTAAATTTTTAATCTATAATTTGT-AAAATTAAAATAAATTACCTTAGGGATAACAGCGTAATTTTTCTTTAAAGTTCTTATTGTAAGGAAAGTTTGCGACCTCGATGTTGGATTAAAA-TAAATTTTTGGTGCAATAACTGAAAAATTAGGTCTGTTCGACCTTTAAAATTTTACATGATCTGAGTTTAGACCGGTGTGAACCAGGTTGGATTCTATCTTTATATT--TATTT-TTATATTTTAGTACGAAAGGACCAAATATAAGTTAAAT-TAATTGTTATTTTGGCAGATTAGTGTATTTGATTTAGAATCATTTTAAGTAAA----ATTTATTACAAGTAATATTTG---AATTTTTTTGATTTGTTTTTATTATTTTTATGTATACTAATTTTTATTATTTTTGTTTTAGTGGGTGTTGCCTTTTTTACTTTGTTAGAGCGTAAGGTTTTAGGCTATATTCAAATTCGTANNNNNNNNNNNNNNNNNNNNAAGTGAAGTTGTTTTAATTTTATTATTTACTTCTAGGCTTACTATGTTTATAGCCGGCCTAGTAGCTAACTTTGAGTATGATTTAAAGAAAATCATTGCTCTTTCTACACTTAGTCAGCTTGGACTAATAATAAGAGTCTTAAGTTTAGGTGAGAGAATATTAGCTTTTTTTCATTTATTAATGCATGCTTTATTTAAAGCTTTGCTTTTTATATGTGCTGGTTGTATAATTCATAGTTTATTAAATTGTCAAGATATTCGTTTTATGGGTTCATTAGTAAACTTTCTTCCTTTAACAAGTAGATTTTTTAATATTTGTAATTTATCTTTATGTGGATTGCCTTTTTTATCAGGGTTTTATTCAAAGGATTTAATTTTAGAGAGAGTTTCTATGAGATATATAAATTTTTATGTTTATTTTATTTTTTATATTTCTACAGGTTTAACTATAATATATACTTTTCGTTTAATATATTATACTATGATTTTAAATTATAATGGAGTTTCCTATTTTTCTTTGTTAGACTCTAGGGAGTTAATGTTGAAGGGTATGGGGGGTTTAATTTTTTTTGTTATTTTTGGTGGCAGGTTAGTTAGGTGATTAGTATTTCCTACTCCGTATTTAATTTGTCTACCGGTAATAATAAAATTAATGGTATTATTAGTAATTTTATTAGGGGCTTGATTAGGATATTTAGTTTCTCTAGTTAGGTTAAGTGATTTTTCTAATACTTTGAAGTTTAGTAATTTGTCTTTCTTTTTTAGGTCTATGTGGAATTTAAATTATTTATCTACTTTTGGGGTAGTTTATTATTTTTTATCTTTTGGTGAGAAGTATAATTCTTTAATTGATCAGGGTTGATCTGAATATTATGGTAGACAAAATATTTTTTTAAATTTAAGAAGAACTTCTTCTTTAGCTCAAAAATTATTTTTTAACAATATTAAGATTTTTTTAACATTATTTTTAATCTGGATTTGTTTAATATTTATTTAATTTTAATAGCTTATTTTTAAAGCGTGATATTGAAGATATTAAGAAGACA-TTTA-----T--GTTTTAAAATATTTATAAAATAATTA--ATATTTAATTTTGCAATGAAAATGGAATG-TTTTTTTTT-ATTAAACTATAT--AAAT-----------------------------------------------T-AGAAATATAAACATTAATATGC-TTTATTAAAAGTTAGAAGC-TTTTTTTT-AAAATATTTCTTTAATTGGAATATAATTCATTAATATTATTAACAGTAATATACCN
AJ0037 TTCACATATTGTAACCCAAGAAAGAGGAAAAAAAGAAACATTTGGACATATAGGAATAATCTATGCTATAGCAGCCATTGGAATTCTAGGATTTATTGTTTGAGCCCATCATATATTTACTGTTGGAATAGATGTTGATACTCGAGCTTATTTCACATCAGCAACAATAATTATTGCTGTTCCTACAGGAATTAAAATTTTTAGTTGACTAGCAACATTACATGGAACACAAATTAATTTTTCCCCACAATTATTATGAACTTTAGGATTTATTTTTCTATTCACTGTTGGAGGATTAACAGGAGTAATTCTAGCCAACTCATCTATTGATATTATTCTTCATGACACATATTATGTAGTAGCTCATTTCCATTATGTATTATCTATAGGAGCAGTATTTGCAATTATAGCCGGAATTATTCATTGATTTCCATTATTTACAGGAATAACTATAAATAATAAATTATTAAAAATCCAATTCACAACAATATTTATTGGAGTAAATACAACATTTTTTCCTCAACATTTTCTTGGATTAATAGGAATACCCCGACGATACTCTGATTATCCAGATGCCTATCTTTCGTGAAATATTTTATCATCAATTGGCTCAACAATCTCTACCTGTAGAATTTTCATATTCATATATATTATATGAGATGCAATAACCTCAAAAAATAAATCCATCTTCTCAAATCAAATAGATACTAATATTGAATGATTCCAAAAAACTCCTCCTATAGAACACACTTATAATGAATTACCTTTATTAACATCATTCTAATGTGACAG-AAAAGTGTGATAAATTTAAGATTTATTTATAAAGTTAATCTTTCTTTAGAAATAACCACTTGATCAAGATTTATATTAATAGATTCAAACTCCCCATTAATAGAATACTTAAATTTTTTCCATGATTATACAATAATTATTTTATTATCAATTTTAATAATAATTGCATATATAATAATCATAATCATCAAAAATAAATTTATTAACAAAAAATTAATAGAAAGACAAACTGTTGAAATTATATGAACAATTATTCCTATAATTTGTCTTCTATTTATTGCAACACCATCACTTAACTTACTTTACTTAATCATGTCT-TTTTG--T-AAATGATTTAAAGTTTAACCTGCTCAATGAA-ATT--TAAATAGCCGCAGTATTTCGACTGTGCAAAGGTAGCATAATAATTAGTTTCTTGATTAGGAACTGGAATGAATGGTTTGACAAGAAAACTTCTGTCTTTTTTTTAATTATTTTTGAATTTTATTTTTAAGTGAAAAAGCTTAAATTTATATAAAAGACGAGAAGACCCTATAGAATTTAATA---TTTTTATTATTTAATATTAGTATATAA--TTATAATATAAATTATTTGATTGGGGTGATTGGGAGAAATATTTAATTCTCTTAT-GTTATAATTAATAATTTTTAATTTTTTAATCTTTTTTTAAA-AAGAATAAAATAAATTACCTTAGGGATAACAGCGTAATTTTTCTTCAAAGTTCTTATTTAAAGAAAAGTTTGCGACCTCGATGTTGGATTAAAA-TTAATTTTTGGTGCAGTTACTTAAAAATTAGGTCTGTTCGACCTTTAAAATTTTACATGATCTGAGTTTAAACCGGTGTGAGCCAGGTTGGATTCTATCTTTAGAAA--AGTTT-TTATATTTTAGTACGAAAGGACCAAATATAAGTTAAAT-TAATTGTTATTTTGGCAGATTAGTGTATTTGATTTAGAATCATTTTAAGTAAT----TTTTATTACAAGTAATATTTG---ATAAATTTAGATATAATTTTATTTTTATTTTGTGTATTGATTTTAATTATTTTTGTATTGATTGGAGTAGCTTTTTTTACTTTACTTGAACGTAAAGTTTTAGGCTATATTCAAATTCGTANNNNNNNNNNNNNNNNNNNNNNNNNNNNNNNNNNNNNNNNNNNNNNNNNNNNNNNNNNNNNNNNNNNNNNNNNNTGGAATAGTTGCTAATTATGAATATGATTTAAAAAAAATTATTGCTTTTTCTACATTAAGACAACTAGGTTTAATAATAAGAGTTTTAAGATTAGGAGAAAATAAACTTGCTTTTTTTCATTTATTAATACATGCTTTATTTAAGGCATTATTATTTATGTGTGCTGGTAATATAATTCATTTGATAATAAATTGTCAAGATATTCGATATATAGGGTCTATAAGAAGATTTATTCCATTAACTAGAAGGTTTTTTAATATTTGTAATTTAGCTTTATGTGGTTTACCTTTTTTATCAGGATTTTATTCTAAAGATTTAATTTTAGAATTTATATCTATGGGATATATAAATTTTTACATTTATATAATTTTTTATATTTCTACTGGTTTAACAGTTATATATACATTTCGTTTAATATATTATACTATAGTAGGAGATTTTAATAGAATTTCTTATTTTTCTTTAATAGATTCAAGAGAGATAATATTGAAAGGTATAGGAGGATTAATTTTAATAGTTATTTTTGGTGGTAGAATTACAATATGATTAATCTTTTCAACTCCTTATATAATTTGTTTACCTTTTTTAATAAAATTTATAGTTCTTTTTATTATTTTATTTGGTATTTTTATAGGGTATCTAATTTCATCAATTAGATTAATAGATTCATCAAAAATATTGATATATTATTCTGTTAGTTTTTATATAAGATCTATTTGAAATTTAAATTTTTTATCTACTTTTGGAATTACTTATTATTTTATGTTTTTTGGTAATCTATATAATTTTGTAATTGATCAAGGCTGATCTGAATATTATGGGAGTCTAAATATTTATAATTCTTTAAAGAAAAGTTCTAGAATT---CATAAGATTTTTTTTAATAATATTAAAATATTTTTATTTTTGTTTTTGATTTGAATTTGTATTTTTATTTTTTA-TTTTAATAGCTTATATTTAAAGTATAATATTGAAAATATTAAGAAGGC---ATT-----A--GCTTTAAAATATTTATAAAATAAGAA---TATTTAATTTTATAATGAAAATATAAAG-----TTTTT-TTTAAACTATAT--AAAA-----------------------------------------------T-AGAACTATAAACATGTTAATGC-TTTTTTTTAAGTTAGAAGC-TTTT--TT--TAATAGTTCTTTAATTGGAATAGAATTCATTAATATTATTAACAGTAATATACCN
AJ0038 TTCCCATATTGTAACTCAAGAAAGTGGAAAAAATGAAACTTTTGGCCATATAGGAATAATTTATGCCATAGCAGCAATTGGAATACTAGGATTTATCGTTTGAGCTCACCATATATTCACTGTAGGTATAGATGTTGATACTCGCGCTTACTTTACATCAGCAACTATAATTATTGCTGTACCAACAGGAATTAAAATTTTTAGATGATTAGCAACTATACATGGAACCAAAATTAATTTCTCACCTCAAATAATATGATCTATAGGATTTATTTTCCTATTCACAGTAGGTGGATTAACTGGAGTAATCCTAGCAAATTCATCAATTGATATTATTCTTCATGATACCTATTATGTAGTAGCTCATTTTCATTATGTTCTTTCAATAGGAGCTGTATTTGCTATTATAGCAGGAATTATTCATTGATTCCCATTATTTACAGGACTAACAATAAATAACAAAATACTAAAAATCCAATTCTCTACCATATTTATTGGAGTAAACACAACATTTTTTCCGCAACACTTCCTAGGATTAATAGGAATACCTCGACGATATTCTGATTATCCAGATGCCTATTTATCATGAAATATTTTATCCTCCATAGGATCAATAATTTCTACTTGTAGAATCTTTATATTTATATACATTTTATGAGATTCATTAACCTCTAAAAACAAAAGAATCTTTTCCAACCAAATAAAAACAAATATTGAATGACTTCAAAAAACCCCACCTATAGAGCACTCCTATAGTGAACTACCAATTTTATCAAACTTCTAATGTGACAG-AAAAGTGTGATAAATTTAAGATTTATTTATAAAGTATATCTTTCTTTAGAAATTCCCACTTGATCAAATTTTATACTTATAGATGCAGCATCCCCCTTAATAGAACATTTAAATCTATTTCATGATTATACAATATTAATCTTAATCTCAATCTTAATAATAATCTCTTACATAATAATTACAATTATAAAAAATAAACTAATCTATAAAAAATTAATGGAAGGACAAACAATTGAAATTATTTGAACTATTATCCCAATAGTTACCCTAATTTTTATTGCTACACCCTCACTAAATTTATTATATCTAATCATGTCC-TTTTG--A-TTTTAATTTAAGGTTTAACCTGCTCAATGATTTTCAATAAATAGCCGCAGTATTTTGACTGTGCAAAGGTAGCATAATAATTAGTTTCTTAATTAGGAACTGGAATGAATGGTTGGACAAGAAAATTACTGTCTCTTTTTTAATGTTT-TTGAATTTTATTTTTAAGTGAAAAAGCTTAAATTTTTATAAAAGACGAGAAGACCCTATAGAGTTTAATATTGT-TTTTTAATAAGTAGTTAGAAAGTTTATTTAG--AAAAAAATATTTAGTTGGGGTGACCGAGAAAAAGAAATAATTTTTTTAA-GTTTAAATTGATAATTTTCAATTTAATAATCTAAAATTTTT-AAAATTAAAATAAATTACCTTAGGGATAACAGCGTTATTTTTCTTGGAAGTTCTTATTCAAAGGAAAGTTTGCGACCTCGATGTTGGATTAAAA-TTAATTTTTGGTGCAATAACTTAAAAATTAGGTCTGTTCGACCTTTAAAATTTTACATGATCTGAGTTTAAACCGGTGTGAGCCAGGTTGGATTCTATCTTTAAA-T--ATTTA-CTATATTTTAGTACGAAAGGACCAAATATTAATTATAATTAATTGTTATTTTGGCAGATTAGTGTATTTGATTTAGAATCATTTTAAGTAAA----TTTTTTTACAAGTAATATTTG---TTCTTTTTAGATATAGTTTTATATTTGTTGTGTATATTAATATTTGTAATTTTTATTTTAGTTGGAGTGGCTTTTTTTACATTGTTGGAGCGAAAAGTTTTGGGCTATATTCAAATTCGTANNNNNNNNNNNNNNNNNNNNNNNNNNAGTTATAATAATTCTATTATTTGTTTCTAGATTTACTATATTTATAGCAGGATTAGTGGCAAATTTTGATTATGATCTAAAAAAAATTATTGCTTTTTCTACTTTAAGTCAATTAGGTTTAATATTAAGAGTATTAAGGTTGGGAGAGAGCGAGTTAGCTTTTTTTCATATATTGATACATGCTTTATTTAAAGCTTTGTTATTTATATGTGCTGGGTTTATAATTCATTCAATACAAAATTGTCAGGATATTCGTGGAATAGGTTCAATATCGAAATTTATTCCTTTAACTAGAAGATTTTTTAATATTTGTAATTTAGCTTTATGTGGTTTGCCATTTTTATCTGGGTTTTATTCTAAGGACTTGATTTTAGAATTTATATCAATAAGTTATATAAATTTTTATGTTTATTTAATTTTTTATATTTCTACAGGTTTAACAGTTATGTATACAACTCGACTACTATATTATACTATATTAGGAGATTTTAATAGAGTAACTTATTTTTCAATAGTTGAGTCAAGAGATTTAATATTAAAGGGTATAGGTGGATTAATTTTATTAGTAATTTTTGGCGGAAGAGTTATTATTTGATTAATTTTTCCTACTCCTATTATGATTTGTTTACCAATAATAATAAAGTTTATAGTTTTAGTTGTTATTGCAATAGGGGCTTATTTAGGTTATTTAATTTCATTAGTTAGTTTTAATGATAAGTCTAAGATTTTAATATTTTATAATACATCATTTTTTATTTCATTAATTTTTAATTTAAATTTTCTTTCAACATTTGGAGTTAATTATTATTTCTTAAATTTTGGTAATAAATATAATTTTGTTTTAGATCAAGGTTGATCTGAATATTTTGGAAGTCAAAATATTTTTATTTTAATGAAAAGAACTTCATCTTTTTTAGAAAAATTATTTTTTAATAATATTAAGATTTTTTTAACATTATTTTTGTTTTGGATTTGTATTTTATTTATTTA-TTTTAATAGCTTATT-TTAAAGTGTAATATTGAAGATATTAAGAAGGC---ATT-----A--GTCTTAAAATATTTAAAAAATAATTA--TTATTTATTTTTACAGTGAAAATGTAATG-----TTTTA-TTTAAACTATAT--AAAA-----------------------------------------------GAAGAATCATAAACATGGTAATGC-TTTAGTAAAAGTTAGAAGC-TTTT--TT-TGGATGATTCTTTAATTGGAAAATAATTCAATCATATTATTAACAGTAATATACCN
AJ0039 TTCTCATATTATTACACAAGAAAGTGGAAAAAAAGAAACCTTCGGACATATAGGAATAATTTATGCTATAGCCGCAATTGGAATCTTAGGATTTATTGTATGAGCCCATCATATATTCACAGTAGGAATAGATGTTGATACTCGAGCCTATTTTACATCAGCCACTATAATTATTGCTGTTCCTACAGGAATTAAAATTTTTAGTTGACTTGCAACAATATATGGAACTCAAATTAATTTCTCTCCTCAAATATTATGAACTATTGGATTTATTATACTTTTTACAATAGGAGGATTAACAGGAGTTATTTTAGCAAATTCATCTATTGATATTGTTCTTCATGACACTTATTATGTAGTTGCTCACTTCCATTATGTATTATCAATAGGAGCTGTATTCGCAATCATAGCTGGAATTATTCATTGATTTCCATTATTTACAGGTTTAACAATAAATAACAAACTATTAAAAATTCAATTCTTCACTATATTTGTTGGAGTAAATACAACTTTTTTTCCCCAACACTTTTTAGGATTAATTGGTATACCACGACGATACTCTGATTTTCCCGACGCTTACCTTTCATGAAATATTTTATCGTCAATTGGATCAATAATTTCTACTTGTAGAATTTTTATATTCTTATACATTTTATGAGACGCATTTTCATCAAAAAATAAATCAATTATCTCTAACCATATACAAACAAATATCGAATGATTACAAAAATATCCACCTATAGAACATAGATATAGAGAACTACCAATTCTATCCATTTTCTAATGTGACAG-AAAAGTGTGATAAATTTAAGATTTATTTATAAAGATAATCTTTCTTTAGAAATTAATACTTGATCCAATGCATTATTAATTGATGCATCCTCCCCATTGATAGAGTATCTATCTTTATTTCATGATTATACTATATTAATTTTAATTGTAATTTTTACAATCATTTCTTATATAATAATTATAATTATTAAAAATAAATTTATTAATAAAATATTAATAGAAGGTCAAACAATTGAAATTTTATGAACAATCATTCCAATAATTATTCTTCTCTTTATCGCAACACCATCATTAAATCTTTTATATTTAATCATGTCC-TTTTG--A-AAAAAATTTAAGGTCTAATCTGCTCAATGAT-GTT--TAAATAGCCGCAGTATTTTGACTGTGCAAAGGTAGCATAATAATTAGTTTCTTGATTAGAAACTGGAATGAATGATTGGACAAGAAAATTTCTGTCTCTTTTTTAA-TTTTATTGAATTTTATTTTTAAGTGAAAAAGCTTAAATTTTTATAAAAGACGAGAAGACCCTATAGAGTTTAATAA-ATAAATTTAATAAATATTTAGAATATTTT-TTTA-TTTTTATTTATTTAGTTGGGGTGTCTAAAAGATTAAAATAATTCTTTTAATA-TTAAATTGATTATGATCAAATTTTAAATCTATAATTAAT-AAATTTAAAATAAATTACCTTAGGGATAACAGCGTAATTTTTCTTTAAAGATCTTATTACAAGAAAAGTTTGCGACCTCGATGTTGGATTAAAA-TTAATTTTTGGTGCAATAACTTAAAAATTAGGTCTGTTCGACCTTTAAAATTTTACATGATCTGAGTTTAGACCGGTGTAAACCAGGTCGGATTCTATCTTTAGAAA--AT-TT-TTATATTTTAGTACGAAAGGACCAAATATAAGTTAAAT-TAATTGTTATTTTGGCAGATTAGTGTATTTGATTTAGAATCATTTTAAGTAAA---ATTTTATTACAAGTAATATTTG---TTTATATTTGATTATTTAATAATATTTTTTTGTATAATTATTTTAATTTTATTTGTATTAATTGGTGTGGCTTTTTTTACTTTATTAGAGCGAAAAGTTTTAGGCTATATTCAAATTCGTANNNNNNNNNNNNNNNNNNNNNNNNNNNNNNNNNNNNNNNNNNNNNNNNNNNNNNNNNNNNNNNNNNNNNNNNNNNNNNNNNNNNNNNNNNNNNNNNNNNNNNNNNNNNNNNNNNNNNNNNNNNNNNNNNNNNNNNNNNNNNNNNNNNNNNNNNNNNNNNNNNNNNNNNNNNNNNNNNNNNNNNNNNNNNNNNNNNNNNNNNNNNNNNNNNNNNNNNNNNNNNNNNNNNNNNNNNNNNNNNNNNNNNNNNNNNNNNNNNNNNNNNNNNNNNNNNNNNNNNNNNNNNNNNNNNNNNNNNNNNNNNNNNNNNNNNNNNNNNNNNNNNNNNNNNNNNNNNNNNNNNNNNNNNNNNNNNNNNNNNNNNNNNNNNNNNNNNNNNNNNNNNNNNNNNNNNNNNNNNNNNNNNNNNNNNNNNNNNNNNNNNNNNNNNNNNNNNNNNNNNNNNNNNNNNNNNNNNNNNNNNNNNNNNNNNNNNNNNNNNNNNNNNNNNNNNNNNNNNNNNNNNNNNNNNNNNNNNNNNNNNNNNNNNNNNNNNNNNNNNNNNNNNNNNAGAAAAATAATATTAAAAGGAATAGGAGGTTTAATTCTTTTTGTTATTATTAGTGGAGGATTAATAAGTTGATTAATATTTCCTACTCCATATATAATTTGTTTGCCTTTAATAATAAAATTATTAGTTTTAATTTCTATTTTAATTGGAATTAGTTTAGGTTTTATAATTTCATTAATTAATTTTAATGATTATTCTAAAACTTTAAAATTTTATAATTTATCTTTTTATTTTATGTCTATATGAAATTTAAATTTTATTTCTACTTTAGGAGTCACATATAATTTTTTGTTAATTGGTAATAAATATAATATTATTATTGATCAAGGTTGATCAGAATATTTTGGAAGACAAAATATATTTTTTTTTATAAAAAATATTTCTATTTTTTTACAGAAAATATTTTTAAATAATTTAAAAATATTTTTGACTTTATTTTTAATTTGAGTTTGTATATTATTTTTTTAATTTTAATAGCTTATA--TAAAGTATAATATTGAAGATATTAAGAAAGCA-TAAT-----T--GCTTTAAAATATTTATAAAACGAAT----TGTTTAATTTTACAATGAAAATATAATG----TTTTTA-ATTAAACTATAT--AAAT-----------------------------------------------A-AGAAATATAAACATATTAATGC-TTAATTTAAAGTTAGAAGC-TTTA--TT-AAAATATTTCTTTAATAGGGATAAAAGTCCAATTTAATTATTAACAATAATTTACC
AJ0040 TTCTCATATTATTACACAAGAAAGTGGAAAAAAAGAAACCTTCGGACATATAGGAATAATTTATGCTATAGCCGCAATTGGAATCTTAGGATTTATTGTATGAGCCCATCATATATTCACAGTAGGAATAGATGTTGATACTCGAGCCTATTTTACATCAGCCACTATAATTATTGCTGTTCCTACAGGAATTAAAATTTTTAGTTGACTTGCAACAATATATGGAACTCAAATTAATTTCTCTCCTCAAATATTATGAACTATTGGATTTATTATACTTTTTACAATAGGAGGATTAACAGGAGTTATTTTAGCAAATTCATCTATTGATATTGTTCTTCATGACACTTATTATGTAGTTGCTCACTTCCATTATGTATTATCAATAGGAGCTGTATTCGCAATCATAGCTGGAATTATTCATTGATTTCCATTATTTACAGGTTTAACAATAAATAACAAACTATTAAAAATTCAATTCTTCACTATATTTGTTGGAGTAAATACAACTTTTTTTCCCCAACACTTTTTAGGATTAATTGGTATACCACGACGATACTCTGATTTTCCCGACGCTTACCTTTCATGAAATATTTTATCGTCAATTGGATCAATAATTTCTACTTGTAGAATTTTTATATTCTTATACATTTTATGAGACGCATTTTCATCAAAAAATAAATCAATTATCTCTAACCATATACAAACAAATATCGAATGATTACAAAAATATCCACCTATAGAACATAGATATAGAGAACTACCAATTCTATCCATTTTCTAATGTGACAG-AAAAGTGTGATAAATTTAAGATTTATTTATAAAGATAATCTTTCTTTAGAAATTAATACTTGATCCAATGCATTATTAATTGATGCATCCTCCCCATTGATAGAGTATCTATCTTTATTTCATGATTATACTATATTAATTTTAATTGTAATTTTTACNNNNNNNNNNNNNNNNNNNNNNNNNNNNNNNNNNNNNNNNNNNNNNNNNNNNNNNNNNNNNNNNNNNNNNNNNNNNNNNNNNNNNNNNNNNNNNNNNNNNNNNNNNNNNNNNNNNNNNNNNNNNNNNNNNNNNNNNNNNNNNNNNNNNNNNNNCATGTCC-TTTTG--A-AAAAAATTTAAGGTCTAATCTGCTCAATGAT-GTT--TAAATAGCCGCAGTATTTTGACTGTGCAAAGGTAGCATAATAATTAGTTTCTTGATTAGAAACTGGAATGAATGATTGGACAAGAAAATTTCTGTCTCTTTTTTAA-TTTTATTGAATTTTATTTTTAAGTGAAAAAGCTTAAATTTTTATAAAAGACGAGAAGACCCTATAGAGTTTAATAA-ATAAATTTAATAAATATTTAGAATATTTT-TTTA-TTTTTATTTATTTAGTTGGGGTGTCTAAAAGATTAAAATAATTCTTTTAATA-TTAAATTGATTATGATCAAATTTTAAATCTATAATTAAT-AAATTTAAAATAAATTACCTTAGGGATAACAGCGTAATTTTTCTTTAAAGATCTTATTACAAGAAAAGTTTGCGACCTCGATGTTGGATTAAAA-TTAATTTTTGGTGCAATAACTTAAAAATTAGGTCTGTTCGACCTTTAAAATTTTACATGATCTGAGTTTAGACCGGTGTAAACCAGGTCGGATTCTATCTTTAGAAA--AT-TT-TTATATTTTAGTACGAAAGGACCAAATATAAGTTAAAT-TAATTGTTATTTTGGCAGATTAGTGTATTTGATTTAGAATCATTTTAAGTAAA---ATTTTATTACAAGTAATATTTG---TTTATATTTGATTATTTAATAATATTTTTTTGTATAATTATTTTAATTTTATTTGTATTAATTGGTGTGGCTTTTTTTACTTTATTAGAGCGAAAAGTTTTAGGCTATATTCAAATTCGTANNNNNNNNNNNNNNNNNNNNNNNNNNNNNNNNNNNNNNNNNNNNNNNNNNNNNNNNNNNNNNNNNNNNNNNNNNNNNNNNNNNNNNNNNNNNNNNNNNNNNNNNNNNNNNNNNNNNNNNNNNNNNNNNNNNNNNNNNNNNNNNNNNNNNNNNNNNNNNNNNNNNNNNNNNNNNNNNNNNNNNNNNNNNNNNNNNNNNNNNNNNNNNNNNNNNNNNNNNNNNNNNNNNNNNNNNNNNNNNNNNNNNNNNNNNNNNNNNNNNNNNNNNNNNNNNNNNNNNNNNNNNNNNNNNNNNNNNNNNNNNNNNNNNNNNNNNNNNNNNNNNNNNNNNNNNNNNNNNNNNNNNNNNNNNNNNNNNNNNNCCATTTTTATCTGGATTTTATTCAAAAGATTTAATTTTAGAATATATATCTATAAGATATATAAATTTATATATTTATTTTATTTTTTATATTTCAATTGGTTTAACTGTAATGTATTCATTTCGTTTAATATATTACACTATAATTGGTGATTATAATGGTTTTACATATTTTTCTTTAAATGATTCTAGAAAAATAATATTAAAAGGAATAGGAGGTTTAATTCTTTTTGTTATTATTAGTGGAGGATTAATAAGTTGATTAATATTTCCTACTCCATATATAATTTGTTTGCCTTTAATAATAAAATTATTAGTTTTAATTTCTATTTTAATTGGAATTAGTTTAGGTTTTATAATTTCATTAATTAATTTTAATGATTATTCTAAAACTTTAAAATTTTATAATTTATCTTTTTATTTTATGTCTATATGAAATTTAAATTTTATTTCTACTTTAGGAGTCACATATAATTTTTTGTTAATTGGTAATAAATATAATATTATTATTGATCAAGGTTGATCAGAATATTTTGGAAGACAAAATATATTTTTTTTTATAAAAAATATTTCTATTTTTTTACAGAAAATATTTTTAAATAATTTAAAAATATTTTTGACTTTATTTTTAATTTGAGTTTGTATATTATTTTTTTAATTTTAATAGCTTATA--TAAAGTATAATATTGAAGATATTAAGAAAGCA-TAAT-----T--GCTTTAAAATATTTATAAAACGAAT----TGTTTAATTTTACAATGAAAATATAATG----TTTTTA-ATTAAACTATAT--AAAT-----------------------------------------------A-AGAAATATAAACATATTAATGC-TTAATTTAAAGTTAGAAGC-TTTA--NN-NNNNNNNNNNNNNNNNNNNNNNNNNNNNNNNNNNNNNNNNNNNNNNNNNNNNNNNN
AJ0041 TTCTCATATTATTACACAAGAAAGTGGAAAAAAAGAAACCTTCGGACATATAGGAATAATTTATGCTATAGCCGCAATTGGAATCTTAGGATTTATTGTATGAGCCCATCATATATTCACAGTAGGAATAGATGTTGATACTCGAGCCTATTTTACATCAGCCACTATAATTATTGCTGTTCCTACAGGAATTAAAATTTTTAGTTGACTTGCAACAATATATGGAACTCAAATTAATTTCTCTCCTCAAATATTATGAACTATTGGATTTATTATACTTTTTACAATAGGAGGATTAACAGGAGTTATTTTAGCAAATTCATCTATTGATATTGTTCTTCATGACACTTATTATGTAGTTGCTCACTTCCATTATGTATTATCAATAGGAGCTGTATTCGCAATCATAGCTGGAATTATTCATTGATTTCCATTATTTACAGGTTTAACAATAAATAACAAACTATTAAAAATTCAATTCTTCACTATATTTGTTGGAGTAAATACAACTTTTTTTCCCCAACACTTTTTAGGATTAATTGGTATACCACGACGATACTCTGATTTTCCCGACGCTTACCTTTCATGAAATATTTTATCGTCAATTGGATCAATAATTTCTACTTGTAGAATTTTTATATTCTTATACATTTTATGAGACGCATTTTCATCAAAAAATAAATCAATTATCTCTAACCATATACAAACAAATATCGAATGATTACAAAAATATCCACCTATAGAACATAGATATAGAGAACTACCAATTCTATCCATTTTCTAATGTGACAG-AAAAGTGTGATAAATTTAAGATTTATTTATAAAGATAATCTTTCTTTAGAAATTAATACTTGATCCAATGCATTATTAATTGATGCATCCTCCCCATTGATAGAGTATCTATCTTTATTTCATGATTATACTATATTAATTTTAATTGTAATTTTTACAATCATTTCTTATATAATAATTATAATTATTAAAAATAAATTTATTAATAAAATATTAATAGAAGGTCAAACAATTGAAATTTTATGAACAATCATTCCAATAATTATTCTTCTCTTTATCGCAACACCATCATTAAATGTTATATATTTAANCATGTCC-TTTTG--A-AAAAAATTTAAGGTCTAATCTGCTCAATGAT-GTT--TAAATAGCCGCAGTATTTTGACTGTGCAAAGGTAGCATAATAATTAGTTTCTTGATTAGAAACTGGAATGAATGATTGGACAAGAAAATTTCTGTCTCTTTTTTAA-TTTTATTGAATTTTATTTTTAAGTGAAAAAGCTTAAATTTTTATAAAAGACGAGAAGACCCTATAGAGTTTAATAA-ATAAATTTAATAAATATTTAGAATATTTT-TTTA-TTTTTATTTATTTAGTTGGGGTGTCTAAAAGATTAAAATAATTCTTTTAATA-TTAAATTGATTATGATCAAATTTTAAATCTATAATTAAT-AAATTTAAAATAAATTACCTTAGGGATAACAGCGTAATTTTTCTTTAAAGATCTTATTACAAGAAAAGTTTGCGACCTCGATGTTGGATTAAAA-TTAATTTTTGGTGCAATAACTTAAAAATTAGGTCTGTTCGACCTTTAAAATTTTACATGATCTGAGTTTAGACCGGTGTAAACCAGGTCGGATTCTATCTTTAGAAA--AT-TT-TTATATTTTAGTACGAAAGGACCAAATATAAGTTAAAT-TAATTGTTATTTTGGCAGATTAGTGTATTTGATTTAGAATCATTTTAAGTAAA---ATTTTATTACAAGTAATATTTG---TTTATATTTGATTATTTAATAATATTTTTTTGTATAATTATTTTAATTTTATTTGTATTAATTGGTGTGGCTTTTTTTACTTTATTAGAGCGAAAAGTTTTAGGCTATATTCAAATTCGTANNNNNNNNNNNNNNNNNNNNNNNNNNNNNNNNNNNNNNNNNNNNNNNNNNNNNNNNNNNNNNNNNNNNNNNNNNNNNNNNNNNNNNNNNNNNNNNNNNNNNNNNNNNNNNNNNNNNNNNNNNNNNNNNNNNNNNNNNNNNNNNNNNNNNNNNNNNNNNNNNNNNNNNNNNNNNNNNNNNNNNNNNNNNNNNNNNNNNNNNNNNNNNNNNNNNNNNNNNNNNNNNNNNNNNNNNNNNNNNNNNNNNNNNNNNNNNNNNNNNNNNNNNNNNNNNNNNNNNNNNNNNNNNNNNNNNNNNNNNNNNNNNNNNNNNNNNNNNNNNNNNNNNNNNNNNNNNNNNNNNNNNNNNNNNNNNNNNNNNACCATTTTTATCTGGATTTTATTCAAAAGATTTAATTTTAGAATATATATCTATAAGATATATAAATTTATATATTTATTTTATTTTTTATATTTCAATTGGTTTAACTGTAATGTATTCATTTCGTTTAATATATTACACTATAATTGGTGATTATAATGGTTTTACATATTTTTCTTTAAATGATTCTAGAAAAATAATATTAAAAGGAATAGGAGGTTTAATTCTTTTTGTTATTATTAGTGGAGGATTAATAAGTTGATTAATATTTCCTACTCCATATATAATTTGTTTGCCTTTAATAATAAAATTATTAGTTTTAATTTCTATTTTAATTGGAATTAGTTTAGGTTTTATAATTTCATTAATTAATTTTAATGATTATTCTAAAACTTTAAAATTTTATAATTTATCTTTTTATTTTATGTCTATATGAAATTTAAATTTTATTTCTACTTTAGGAGTCACATATAATTTTTTGTTAATTGGTAATAAATATAATATTATTATTGATCAAGGTTGATCAGAATATTTTGGAAGACAAAATATATTTTTTTTTATAAAAAATATTTCTATTTTTTTACAGAAAATATTTTTAAATAATTTAAAAATATTTTTGACTTTATTTTTAATTTGAGTTTGTATATTATTTTTTTAATTTTAATAGCTTATA--TAAAGTATAATATTGAAGATATTAAGAAAGCA-TAAT-----T--GCTTTAAAATATTTATAAAACGAAT----TGTTTAATTTTACAATGAAAATATAATG----TTTTTA-ATTAAACTATAT--AAAT-----------------------------------------------A-AGAAATATAAACATATTAATGC-TTAATTTAAAGTTAGAAGC-TTTA--NN-NNNNNNNNNNNNNNNNNNNNNNNNNNNNNNNNNNNNNNNNNNNNNNNNNNNNNNNN
AJ0042 TTCTCATATTGTTTCCCAAGAAAGAGGAAAAAAAGAAACATTTGGACATATAGGAATAATTTATGCAATAGCAGCAATTGGAATCCTTGGATTTATTGTCTGAGCTCATCATATATTCACTGTCGGAATAGATGTAGACACTCGAGCATATTTTACATCAGCCACTATAATTATTGCTGTCCCAACAGGAATTAAAATTTTTAGTTGACTAGCAACTATACACGGAGTACAAATTAATTTTTCCCCACAAATAATATGAACCCTTGGATTCATTTTTCTATTCACAATAGGAGGATTGACTGGAGTAATTTTAGCAAACTCATCTATTGATATTATTCTACACGACACATATTACGTTGTAGCCCATTTCCACTATGTTCTATCAATAGGTGCAGTATTCGCAATTATAGCAGGAATTATCCACTGATTCCCCTTATTTACAGGATTAACTATAAATAATAAATTACTAAAAATTCAATTCTTAACTATATTTGTTGGAGTAAATACAACATTCTTCCCACAACACTTTCTAGGATTAATAGGAATACCTCGACGATACTCAGATTATCCTGATGCATACCTTTCATGAAATATTTTATCATCAATTGGATCAATAATCTCAACATGCAGAATTTTTATATTTATATATATTTTATGAGACAGACTAATAATAAAAAATAAATCTATTATATCAAATCAAATAGAAACTCACATTGAATGATTTCAAAAAAATCCTCCTATAGAACACTCTTATAGAGAATTACCAATATTATCATCTTTCTAATGTGACAG-AAAAGTGTGATAAATTTAAGATTTATTTATAAAGTTAATCTTTCTTTAGAAATAACCACTTGATCCAGATTTATACTTATAGACTCAACATCTCCCCTAATAGAACACTTAAATCTTTTTCATGATTACACAATAATTATTTTAATATCAATTTTAACAATTATTGCCTACACAATAATTATAATTATAAAAAATAAATTTATTAATAAAATATTGTTAGAAGGACAAACTATTGAAATTATTTGAACAATTATTCCAATAATCACTCTACTTTTTATTGCAACACCATCACTAAATTTATTATATTTAATNNNNNNN-NNNNN--N-NNNNNNNNNNNNNTCTGGCCTGCTCAATGAG-ATT--TAAATAGCCGCAGTATTTTGACTGTGCAAAGGTAGCATAATAATTAGTTTTTTAATTAAGAACTAGAATGAATGGTTTGACAAGAGAACGACTGTCTCTTTTTAATTTTTA-TTGAATTTTATTTTTAAGTGAAAAAGCTTAAATTTATATAAAAGACGAGAAGACCCTATAGAGTTTAATG-ATTTTTATTAATAATATAATAGTATTTTAA--TTTAAAATGAATCATTTAATTGGGGTGATTGAGAGAAATAATAAATTCTTTTAT-TTTTTAGTTGATTATTTTCAATTTTTTAATCTATTTATAAT-AAAATTAAAATAAATTACCTTAGGGATAACAGCGTAATTTTTCTTTAAAGTTCTTATTAAAAGGAAAGTTTGCGACCTCGATGTTGGATTAAAA-TTAATTTTTGGTGCAGTAACTTAAAAATTGGGTCTGTTCGACCTTTAAAATTTTACATGATCTGAGTTTAAACCGGTGTGAGCCAGGTTGGATTCTATCTTTAGAAT--A-TTA-TTATATTTTAGTACGAAAGGACAAAATATAAATTAAAT-TAATTGTTATTTTGGCAGATTAGTGTATTTGATTTAGAATCATTTTAAGTAAA--TTTTTTATTACAAGTAATATTTG---AATTTTTTGGATTTAATTTTGTTTTTTATTTGTTTATTTATTTTTTTAATTTTTATTTTAGTAGGTGTAGCTTTTTTTACTTTATTGGAACGTAAAGTTTTGGGCTATATTCAAATTCGTACGTTTTAATAGAGCTTTAAATATTGATGTTTTAATAATTATATTATTTTTATCTAGATTAACTATATTTATAGCTGGGTTAGTTGCTAATTTTGAATATGATTTAAAAAAAATTATTGCTTTTTCAACTTTAAGTCAATTGGGATTAATAATAAGAATTCTTAGATTGGGGGAGAGAAAGTTAGCATTTTTTCATTTATTAATACATGCATTATTTAAGGCTTTATTATTTATATGTGCTGGATGTATAATTCATATAATAATTAATTGTCAGGATATTCGTTATATAGGTTGTATAACTAAATTTATTCCTTTAACTAGAAGTTTTTTTAATATTTGTAATTTAGCTTTGTGTGGTTTACCTTTTTTATCTGGATTTTATTCGAAGGATTTAATTTTGGAATTTATGTCTATGAATTATATAAATACTTATATTTATTTTATTTTTTATTTGTCAACAGGTTTAACTGTTATATATTCTTTTCGGCTAATATATTATACTATAATTGGAGATTTTAATATAATATCTTATTTTTCTTTAATAGATTCTAGAGAGCTTATATTAAGAGGTATAGGGGGGTTAATTTTTTTTGTAATTTTTGGTGGTAGAGCTATAACTTGATTAATTTTTCCTACTCCTTATATAATTTGTTTACCTTTAATAATAAAATTAATGGTTTTATTAACTATTTTAATAGGAATGTTTTTAGGTCAATTAATTTCATCAATTAGGTTAATAGATTTTTCAAAAACATTGGAATTTTATAAATTATCTTTTTTTATAAGATCAATTTGAAATTTAAATTTAATTTCTACTTTTGGTTCTACTTATTATATATTGTATTTAGGTAATATGTATAATAGATATATTGATCAAGGTTGATCTGAATATTACGGTAGTTTAAATATTTTTAATTTTATAAAGATAAGATCATCTTTTTTATTGAATATCTTTTTAAGTAATATAAAGATCTTTTTATTTTTATTCTTGATTTGAGTTTGTCTTTTTGTTTATTAATTTTAATAGCTTATTTATAAAGTATAATATTGAAGATATTAAGAGGGCT--TTT-----A--GCCTTAAAATATTTATAAAATAATAA--AAATTTAATTTTACAGTGAAAATATAATG-----TTTTT-TTTAAACTATAT-AAAAA-----------------------------------------------A-AGAATCATTAACATGTTAATGC-TTTTTTTAAAGTTAGAAGC-TTTT--TA-TGGNNNNNNNNNNNNNNNNNNNNNNNNNNNNNNNNNNNNNNNNNNNNNNNNNNNNN
AJ0043 TTCACATATCGTTACCCAAGAGAGAGGTAAAAAAGAAACCTTTGGACATATTGGTATAATCTATGCAATAGCAACAATTGGAATTCTAGGCTTTATTGTATGGGCTCATCATATATTTACCGTCGGTATAGACGTTGACACTCGAGCTTACTTCACCTCAGCAACAATAATTATTGCTGTACCAACAGGAATTAAAATTTTTAGTTGATTAGCAACTATACATGGAACCCAAATTAGATTCTCCCCACAACTAATGTGAGCAACAGGATTTATCTTCCTTTTCACAATCGGGGGATTAACTGGAGTAATCCTAGCAAATTCATCTATTGACATTATCCTACATGACACTTACTATGTTGTTGCACACTTCCATTATGTTCTTTCTATAGGAGCAGTGTTTGCTATTATAGCAGGTATTATCCACTGATTCCCCCTATTCACTGGACTAACAATAAACAATAAAATACTAAAAATTCAATTCACTACAATATTTATTGGAGTAAACACAACCTTCTTCCCACAACATTTCCTAGGATTAATAGGAATACCTCGACGATATTCAGATTACCCTGATGCATATCTTCCATGAAATATTTTATCATCAATTGGATCAATAATCTCCACTTGTAGAATTTTCATATTCATATACATTTTATGAGAAGCTCTTTCATCAAAAAACAAAAGAATCTTCTCCAACCAAATAGAAACAAATATTGAATGACTCCAAAAAACTCCACCTAGCGAACATTCATATAATGAACTCCCAATTTTATCATCATTCTAATGTGACAG-AAAAGTGTGATAAATTTAAGATTTATTTATAAAGTTTATCTTTCTTTAGAAATCCCCACCTGATCAATATTTATACTAATAGACTCCATATCCCCGCTAATAGAGCATTTAAATTTGTTTCATGACTACACAATACTTATCCTAATCGCAATTCTAACAATAATTTCGTATCTAATAATCATAATTATAAAAAACAAATTCATCCACAAAACATTAATAGAAGGGCAAACAATTGAAATTGTTTGAACTATTATCCCTATAATCACTCTGCTATTTATTGCCACCCCTTCGTTGAATTTACTTTACTTAATCATGGCC-TTTTG--A-AAATAATTTAAGGTCTTACCTGCTCAATGAT-TTT--TAAATAGCCGCAGTATTTTGACTGTGCAAAGGTAGCATAATAATTAGTTTCTTAATTAGGAACTAGAATGAATGGTTGGACAAGAAAATTTCTGTCTCTTTTTTAGTATTT-ATGAACTTTATTTTTAAGTGAAAAAGCTTAAATGTATATAAAAGACGAGAAGACCCTATAGAGTTTAATA-TTTATGTTTAATAAGAAATTAGTATATTCA--TTTAATAGTAAATATTTGATTGGGGTGATTTAAAGAAATAAATAATTCTTTAAA-GTTTTAATTGATTATTTTCAATTTAAAGATCTAAAATTTTT-AAAATTAAAATAAATTACCTTAGGGATAACAGCGTAATTTTTCTTGAAAGCTCTTATTTAAAGGAAAGTTTGCGACCTCGATGTTGGATTAAAA-TTAATTATTGGTGCAATAACTAATAAATTAGGTCTGTTCGACCTTTAAAATTTTACATGATCTGAGTTTAAACCGGTGTGAGCCAGGTTGGATTCTATCTTTAAAAA--A-TTA-TTATATTTTAGTACGAAAGGACCAAATATAAGTTATAT-TAATTGTTATTTTGGCAGATTAGTGTATTTGATTTAGAATCATTTTAAGTAAA---TTTTTATTACAGGTAATATTTG---AGATTTTTAGATATAGTTTTGTTTTTAAGGTGTATACTTATTTTTATTATTTTTGTATTAGTAGGAGTTGCTTTTTTTACATTGTTGGAGCGTAAAGTTTTAGGCTATATTCAAATTCGTACGTTTTAGCAGCGGACTGAGAGAGTGAATTATACTAATTTTATTATTTATTTCAAGATTAACCATGTTTATAGCAGGTTTAGTTGCTAATTTTGAATATGATTTAAAAAAGATTATTGCTTTTTCTACTTTAAGTCAGTTAGGGTTGATAATAAGTATTTTGAGATTAGGGGAGAGTAAGTTAGCATTTTTTCATATATTAATACATGCTTTATTTAAGGCATTACTTTTTATGTGTGCTGGATGTATTATTCATTCTATGGCTAATTGCCAAGATATTCGTTATATAGGTTCTATAATTGGGTTTATTCCTTTAACTGGAAGATTTTTTAATATTTGTAATTTATCATTATGTGGGCTACCATTCTTAGCGGGATTTTATTCTAAGGATTTAATTTTAGAGTTTATATCTATAAGATATATTAATTTCTATATTTACTTGCTTTTTTATATTTCTACTGGCTTGACAGTTATATATACTTTTCGTCTAATATATTATACTATAGTAGGGGATTTTAATAGAAATTCATACTTTTCTTTAGAAGATTCAGGAGATTTGATACTTAAAGGAATAGGCGGATTAATTCTTCTAGTAATTTTTGGGGGGGGTATTTCTGTTTGGTTAATTTTTCCTACTCCATATTTAATTTGTTTACCTTTATTAATAAAATTAATAGTTTTATTAACTATTATTTTTGGGGCTTATTTAGGGTATTTGATATCATTAATTAGGTTTAGCGAAGGCTCAAATATTTTAAAATTTTATAATTTTTCTTTTTATGTTAGTTCAATTTGAAATTTGAATTTTTTATCAACTTTTGGTGTGACTTATTATTTTTTAATATTTGGGGAAAAATATAATAGTATTCTTGATCAGGGATGATCTGAGTATGTAGGAAGTTTAAATATTTTTAATTTAGTTAGAAACGAAACATCTTATTTACAAAAATTAATGTATAATAATATTAAGTTTTTCCTGTTTTTATTCTTGGTGTGAATTTGTGTATTATTTTTTTA-TTTTAATAGCTTATT-TTAAAGTGTAATATTGAAGATATTAAGAGGGC---ATT-----A--GCCTTAAAATATTTATAAAATAATAG--ATATTTAATTTTACAGTGAAAATGTAAAG-----TTTTA-TTTAAACTATAT--AAAA-----------------------------------------------T-AGAATCCTAAACATGTTAGTGC-TTGATAAAAAGTTAGAAGC-TTTTG-TA-TGGAGNNNNNNNNNNNNNNNNNNNNNNNNNNNNNNNNNNNNNNNNNNNNNNNNNNN
AJ0044 TTCACATATCGTAACTCAAGAAAGAGGTAAAAAAGAAACCTTTGGACATATTGGGATAATTTATGCAATAGCAACAATTGGAATTCTAGGATTTATTGTATGAGCCCATCATATATTTACTGTCGGTATAGATGTTGACACCCGAGCTTACTTCACCTCAGCAACAATAATTATTGCTGTACCAACAGGAATTAAAATTTTTAGTTGATTAGCAACCATACATGGAACCCAAATTAGCTTCTCCCCTCAATTAATGTGAGCAACAGGATTTATCTTCCTTTTCACAATTGGAGGATTGACTGGAGTAATCCTAGCAAACTCATCTATTGACATTATTCTACATGACACTTATTATGTTGTTGCACACTTTCATTATGTTCTATCTATAGGAGCAGTATTTGCTATTATAGCAGGTATTATTCACTGATTCCCCCTATTCACTGGACTAACAATAAACAATAAAATACTAAAAATCCAATTCACTACAATATTTATTGGAGTGAACACAACCTTCTTCCCACAACATTTTCTAGGATTAATAGGAATACCTCGACGATATTCAGATTACCCTGATGCATATCTTCCATGAAATATTTTATCATCAATTGGATCTATAATCTCTACTTGTAGAATTTTCATATTTATATACATTTTATGAGAAGCCCTTTCATCAAAAAATAAAAGAATCTTCTCCAACCAAATAGAAACAAATATTGAATGACTCCAAAAAACCCCGCCTAGTGAACATTCATATAATGAACTCCCAATCTTATCATCATTCTAATGTGACAG-AAAAGTGTGATAAATTTAAGATTTATTTATAAAGTTTATCTTTCTTTAGAAATCCCCACTTGATCAATATTTATACTAATAGACTCCATATCCCCGCTAATAGAGCATTTAAATTTATTTCATGACTACACAATACTTATCCTAATCGCAATTCTAACAATAATTTCGTATCTAATAATCATAATTATAAAAAACAAATTCATCCACAAAACATTAATAGAAGGACAAACAATTGAAATTGTTTGAACAATTATCCCCATAATCACTCTACTTTTTATTGCCACCCCTTCGTTAAATTTACTTTACTTAATCATGGCC-TTTTG--A-AAATAATTTAAGGTCTTACCTGCTCAATGAT-TTT--TAAATAGCCGCAGTATTTTGACTGTGCAAAGGTAGCATAATAATTAGTTTCTTAATTAGGAACTAGAATGAATGGTTGGACAAGAAAATTTCTGTCTCTTTTTTAGTATTT-ATGAACTTTATTTTTAAGTGAAAAAGCTTAAATGTATATAAAAGACGAGAAGACCCTATAGAGTTTAATA-TTTGTATTTAATAAGAAATTAGTATATTCA--TTTAATAGTAAATATTTGATTGGGGTGATTTAAAGAAATAAATAATTCTTTAAA-GTTTTAATTGATTATTTTCAATTTAAAGATCTAAAATTTTT-AAAATTAAAATAAATTACCTTAGGGATAACAGCGTAATTTTTCTTGAAAGCTCTTATTTAAAGGAAAGTTTGCGACCTCGATGTTGGATTAAAA-TTAATTATTGGTGCAATAACTAATAAATTAGGTCTGTTCGACCTTTAAAATTTTACATGATCTGAGTTTAAACCGGTGTGAGCCAGGTTGGATTCTATCTTTAAAAA--A-TTA-TTATATTTTAGTACGAAAGGACCAGATATAAGTTATAT-TAATTGTTATTTTGGCAGATTAGTGTATTTGATTTAGAATCATTTTAAGTAAA---TTTTTATTACAGGTAATATTTG---AGATTTTTAGATATAGTTTTGTTTTTAAGGTGTATACTTATTTTTATTATTTTTGTATTAGTGGGAGTTGCTTTTTTCACGTTGTTGGAGCGGAAAGTTTTAGGCTATATTCAAATTCGTACGTTTTAGCAGCGGATTGAGAGAATGGATTATATTAATTTTATTATTTATTTCAAGATTAACAATGTTTATAGCAGGTTTAGTTGCTAATTTTGAATATGATTTAAAAAAGATTATTGCTTTTTCTACTTTAAGTCAGTTAGGGTTGATAATAAGTATTTTGAGATTAGGGGAGAGTAAATTAGCATTTTTTCATATATTAATACATGCTTTATTTAAGGCATTACTTTTTATGTGTGCTGGATGTATTATTCATTCTATGGCTAATTGTCAAGATATTCGTTATATGGGTTCTATAATTGGGTTTATTCCTTTAACTGGAAGATTTTTTAATATTTGTAATTTATCATTATGTGGGCTTCCATTCTTAGCGGGATTTTATTCAAAGGATTTAATTTTAGAGTTTATATCTATAAGATATATTAATTTTTATATTTACTTGCTTTTTTATGTTTCTACTGGCTTGACAGTTATATATACTTTTCGTTTAATATATTATACTATAGTAGGGGATTTTAATAGAAATTCATACTTTTCTTTAGAAGATTCAGGAGATTTGATGCTTAAAGGAATAGGCGGACTAATTCTTTTAGTAATTTTTGGGGGGGGGATTTCTGTTTGGTTAATTTTTCCTACTCCATATTTAATTTGTTTACCTTTATTAATAAAGTTAATGGTTTTATTAACTATTTTTTTTGGGGCTTATTTAGGGTATTTAATATCATTAATTAGGTTTAACGAAAGTTCAAATATTTTAAAATATTATAATTTTTCTTTTTATGTTAGTTCAATTTGAAATTTAAATTTTTTATCAACTTTTGGCGTGACTTACTATTTTTTAATATTTGGGGAAAAATATAATAGTATTCTTGATCAAGGATGATCTGAGTATGTAGGGAGTTTAAATATTTTTAATTTAGTTAGAAACGAAACATCTTATTTACAAAAGTTAATATATAATAATATTAAGTTTTTCCTGTTTTTATTCTTGGTGTGAATTTGTGTATTATTTTTCTA-TTTTAATAGCTTATT-TTAAAGTGTAATATTGAAGATATTAAGAGGGC---ATT-----A--GCCTTAAAATATTTATAAAATAATAG--ATATTTAATTTTACAGTGAAAATGTAAAG-----TTTTA-TTTAAACTATAT--AAAA-----------------------------------------------T-AGAATCCTAAACATGTTAGTGC-TTGATAAAAAGTTAGAAGC-TTTTG-TA-TGGAGNNNNNNNNNNNNNNNNNNNNNNNNNNNNNNNNNNNNNNNNNNNNNNNNNNN
AJ0045 TTCCCATATTGTAACTCAAGAAAGTGGAAAAAATGAAACTTTTGGCCATATAGGAATAATTTATGCCATAGCAGCAATTGGAATACTAGGATTTATCGTTTGAGCTCACCATATATTCACTGTAGGTATAGATGTTGATACTCGCGCTTACTTTACATCAGCAACTATAATTATTGCTGTACCAACAGGAATTAAAATTTTTAGATGATTAGCAACTATACATGGAACCAAAATTAATTTCTCACCTCAAATAATATGATCTATAGGATTTATTTTCCTATTCACAGTAGGTGGATTAACTGGAGTAATCCTAGCAAATTCATCAATTGATATTATTCTTCATGATACCTATTACGTAGTAGCTCATTTTCATTATGTTCTTTCAATAGGAGCTGTATTTGCTATTATAGCAGGAATTATTCATTGATTCCCATTATTTACAGGACTAACAATAAATAACAAAATACTAAAAATCCAATTCTCTACCATATTTATTGGAGTAAACACAACATTTTTTCCGCAACACTTCCTAGGCTTAATAGGAATACCTCGACGATATTCTGATTATCCAGATGCCTATTTATCATGAAATATTTTATCCTCCATAGGATCAATAATTTCTACTTGTAGAATCTTTATATTTATATACATTTTATGAGATTCATTAATCTCTAAAAACAAAAGAATCTTTTCCAACCAAATAAAAACAAATATTGAATGACTTCAAAAAACCCCACCTATAGAGCACTCCTATAGTGAACTACCAATTTTATCAAACTTCTAATGTGACAG-AAAAGTGTGATAAATTTAAGATTTATTTATAAAGTATATCTTTCTTTAGAAATTCCCACTTGATCAAATTTTATACTTATAGATGCAGCATCCCCCTTAATAGAACATCTAAATCTATTTCATGATTATACAATATTAATCTTAATCTCAATCTTAATAATAATTTCTTACATAATAATTACAATTATAAAAAATAAACTAATCTATAAAAAATTAATGGAAGGACAAACAATTGAAATTATTTGAACTATTATCCCAATAGTTACCCTAATTTTTATTGCTACACCCTCACTAAATTTATTATATCTAATCATGTCC-TTTTG--A-TTTTAATTTAAGGTTTAACCTGCTCAATGATTTTCAATAAATAGCCGCAGTATTTTGACTGTGCAAAGGTAGCATAATAATTAGTTTCTTAATTAGGAACTGGAATGAATGGTTGGACAAGAAAATTACTGTCTCTTTTTTAATGTTT-TTGAATTTTATTTTTAAGTGAAAAAGCTTAAATTTTTATAAAAGACGAGAAGACCCTATAGAGTTTAATATTGT-TTTTTAATAAGTAGTTAGAAAGTTTATTTAG-AAAAAAAATATTTAGTTGGGGTGACCGAGAAAAAGAAATAATTTTTTTAA-GTTTAAATTGATAATTTTCAATTTAATAATCTAAAATTTTT-AAAATTAAAATAAATTACCTTAGGGATAACAGCGTTATTTTTCTTGGAAGTTCTTATTCAAAGGAAAGTTTGCGACCTCGATGTTGGATTAAAA-TTAATTTTTGGTGCAATAACTTAAAAATTAGGTCTGTTCGACCTTTAAAATTTTACATGATCTGAGTTTAAACCGGTGTGAGCCAGGTTGGATTCTATCTTTAAA-T--ATTTA-CTATATTTTAGTACGAAAGGACCAAATATTAATTATAATTAATTGTTATTTTGGCAGATTAGTGTATTTGATTTAGAATCATTTTAAGTAAA----TTTTTTTACAAGTAATATTTG---TTCTTTTTAGATATAGTTTTATATTTGTTGTGTATATTAGTATTTGTAATTTTTATTTTAGTTGGAGTGGCTTTTTTTACATTGTTGGAGCGAAAAGTTTTGGGCTATATTCAAATTCGTACGATTTAATGAAGGTTTAAGAGATAAAGTTATAATAATTCTATTATTTGTTTCTAGATTTACTATATTTATAGCAGGATTAGTGGCAAATTTTGACTATGATCTAAAAAAAATTATTGCTTTTTCTACTTTAAGTCAATTAGGTTTAATATTAAGAGTATTAAGGTTGGGAGAGAGCGAGTTAGCTTTTTTTCATATATTGATACATGCTTTATTTAAAGCTTTGTTATTTATATGTGCTGGGTTTATAATTCATTCAATACAAAATTGTCAGGATATTCGTGGAATAGGTTCAATATCGAAATTTATTCCTTTAACTAGAAGATTTTTTAATATTTGTAATTTAGCTTTATGTGGTTTGCCATTTTTATCTGGGTTTTATTCTAAGGACTTGATTTTAGAATTTATATCAATAAGTTATATAAATTTTTATGTTTATTTAATTTTTTATATTTCTACAGGTTTAACAGTTATGTATACAACTCGACTACTATATTATACTATATTAGGAGATTTTAATAGAGTAACTTATTTTTCAATAGTTGAGTCAAGAGATTTAATATTAAAGGGTATAGGTGGATTAATTTTATTAGTAATTTTTGGCGGAAGAGTTATTATTTGATTAATTTTTCCTACTCCTATTATGATTTGTTTACCAATAATAATAAAGTTTATAGTTTTAGTTGTTATTACAATAGGGGCTTATTTAGGTTATTTAATTTCATTAGTTAGTTTTAATGATAAGTCTAAGATTTTAATATTTTATAATACATCATTTTTTATTTCATTAATTTTTAATTTAAATTTTCTTTCAACATTTGGAGTTAATTATTATTTCTTAAATTTTGGTAATAAATATAATTTTGTTTTAGATCAAGGTTGATCTGAATATTTTGGAAGTCAAAATATTTTTATTTTAATGAAAAGAACTTCATCTTTTTTAGAAAAATTATTTTTTAATAATATTAAGATTTTTTTAACATTATTTTTGTTTTGGATTTGTATTTTATTTATTTA-TTTTAATAGCTTATT-TTAAAGTGTAATATTGAAGATATTAAGAAGGC---ATT-----A--GTCTTAAAATATTTAAAAAATAATTA--TTATTTATTTTTACAGTGAAAATGTAATG-----TTTTA-TTTAAACTATAT--AAAA-----------------------------------------------GAAGAATCATAAACATGGTAATGC-TTTAGTAAAAGTTAGAAGC-TTTT--TT-TGGNNNNNNNNNNNNNNNNNNNNNNNNNNNNNNNNNNNNNNNNNNNNNNNNNNNNN
AJ0046 TTCCCATATTGTAACTCAAGAAAGTGGAAAAAATGAAACTTTTGGCCATATAGGAATAATTTATGCCATAGCAGCAATTGGAATACTAGGATTTATCGTTTGAGCTCACCATATATTCACTGTAGGTATAGATGTTGATACTCGCGCTTACTTTACATCAGCAACTATAATTATTGCTGTACCAACAGGAATTAAAATTTTTAGATGATTAGCAACTATACATGGAACCAAAATTAATTTCTCACCTCAAATAATATGATCTATAGGATTTATTTTCCTATTCACAGTAGGTGGATTAACTGGAGTAATCCTAGCAAATTCATCAATTGATATTATTCTTCATGATACCTATTATGTAGTAGCTCATTTTCATTATGTTCTTTCAATAGGAGCTGTATTTGCTATTATAGCAGGAATTATTCATTGATTCCCATTATTTACAGGACTAACAATAAATAACAAAATACTAAAAATCCAATTCTCTACCATATTTATTGGAGTAAACACAACATTTTTTCCGCAACACTTCCTAGGCTTAATAGGAATACCTCGACGATATTCTGATTATCCAGATGCCTATTTATCATGAAATATTTTATCCTCCATAGGATCAATAATTTCTACTTGTAGAATCTTTATATTTATATACATTTTATGAGATTCGTTAATCTCTAAAAACAAAAGAATCTTTTCCAACCAAATAAAAACAAATATTGAATGACTTCAAAAAACCCCACCTATAGAGCACTCCTATAGTGAACTACCAATTTTATCAAACTTCTAATGTGACAG-AAAAGTGTGATAAATTTAAGATTTATTTATAAAGTATATCTTTCTTTAGAAATTCCCACTTGATCAAATTTTATACTTATAGATGCAGCATCCCCCTTAATAGAACATCTAAATCTATTTCATGATTATACAATATTAATCTTAATCTCAATCTTAATAATAATTTCTTACATAATAATTACAATTATAAAAAATAAACTAATCTATAAAAAATTAATGGAAGGACAAACAATTGAAATTATTTGAACTATTATCCCAATAGTTACCCTAATTTTTATTGCTACACCCTCACTAAATTTATTATATCTAATCATGTCC-TTTTG--A-TTTTAATTTAAGGTTTAACCTGCTCAATGATTTTCAATAAATAGCCGCAGTATTTTGACTGTGCAAAGGTAGCATAATAATTAGTTTCTTAATTAGGAACTGGAATGAATGGTTGGACAAGAAAATTACTGTCTCTTTTTTAATGTTT-TTGAATTTTATTTTTAAGTGAAAAAGCTTAAATTTTTATAAAAGACGAGAAGACCCTATAGAGTTTAATATTGT-TTTTTAATAAGTAGTTAGAAAGTTTATTTAG-AGAAAAAATATTTAGTTGGGGTGACCGAGAAAAAGAAATAATTTTTTTAA-GTTTAAATTGATAATTTTCAATTTAATAATCTAAAATTTTT-AAAATTAAAATAAATTACCTTAGGGATAACAGCGTTATTTTTCTTGGAAGTTCTTATTCAAAGGAAAGTTTGCGACCTCGATGTTGGATTAAAA-TTAATTTTTGGTGCAATAACTTAAAAATTAGGTCTGTTCGACCTTTAAAATTTTACATGATCTGAGTTTAAACCGGTGTGAGCCAGGTTGGATTCTATCTTTAAA-T--ATTTA-CTATATTTTAGTACGAAAGGACCAAATATTAATTATAATTAATTGTTATTTTGGCAGATTAGTGTATTTGATTTAGAATCATTTTAAGTAAA----TTTTTTTACAAGTAATATTTG---TTCTTTTTAGATATAGTTTTATATTTGTTGTGTATATTAGTATTTGTAATTTTTATTTTAGTTGGAGTGGCTTTTTTTACATTGTTGGAGCGAAAAGTTTTGGGCTATATTCAAATTCGTANNNNNNNNNNNNNNTTTAAGAGATAAAGTTATAATAATTCTATTATTTGTTTCTAGATTTACTATATTTATAGCAGGATTAGTGGCAAATTTTGACTATGATCTAAAAAAAATTATTGCTTTTTCTACTTTAAGTCAATTAGGTTTAATATTAAGAGTATTAAGGTTGGGAGAGAGCGAGTTAGCTTTTTTTCATATATTGATACATGCTTTATTTAAAGCTTTGTTATTTATATGTGCTGGGTTTATAATTCATTCAATACAAAATTGTCAGGATATTCGTGGAATAGGTTCAATATCGAAATTTATTCCTTTAACTAGAAGATTTTTTAATATTTGTAATTTAGCTTTATGTGGTTTGCCATTTTTATCTGGGTTTTATTCTAAGGATTTGATTTTAGAATTTATATCAATAAGTTATATAAATTTTTATGTTTATTTAATTTTTTATATTTCTACAGGTTTAACAGTTATGTATACAACTCGACTACTATATTATACTATATTAGGAGATTTTAATAGAGTAACTTATTTTTCAATAGTTGAGTCAAGAGATTTAATATTAAAGGGTATAGGTGGATTAATTTTATTAGTAATTTTTGGCGGAAGAGTTATTATTTGATTAATTTTTCCTACTCCTATTATGATTTGTTTACCAATAATAATAAAGTTTATAGTTTTAGTTGTTATTGCAATAGGGGCTTATTTAGGTTATTTAATTTCATTAGTTAGTTTTAATGATAAGTCTAAGATTTTAATATTTTATAATACATCATTTTTTATTTCATTAATTTTTAATTTAAATTTTCTTTCAACATTTGGAGTTAATTATTATTTCTTAAATTTTGGTAATAAATATAATTTTGTTTTAGATCAAGGTTGATCTGAATATTTTGGAAGTCAAAATATTTTTATTTTAATGAAAAGAACTTCATCTTTTTTAGAAAAATTATTTTTTAATAATATTAAGATTTTTTTAACATTATTTTTGTTTTGGATTTGTATTTTATTTATTTA-TTTTAATAGCTTATT-TTAAAGTGTAATATTGAAGATATTAAGAAGGC---ATT-----A--GTCTTAAAATATTTAAAAAATAATTA--TTATTTATTTTTACAGTGAAAATGTAATG-----TTTTA-TTTAAACTATAT--AAAA-----------------------------------------------GAAGAATCATAAACATGGTAATGC-TTTAGTAAAAGTTAGAAGC-TTTT--TT-TGGATGATTCTTTAATTGGAAAATAATTCAATCATATTATTAACAGTAATATACCN
AJ0047 TTCCCATATTGTAACTCAAGAAAGTGGAAAAAATGAAACTTTTGGCCATATAGGAATAATTTATGCCATAGCAGCAATTGGAATACTAGGATTTATCGTTTGAGCTCACCATATATTCACTGTAGGTATAGATGTTGATACTCGCGCTTACTTTACATCAGCAACTATAATTATTGCTGTACCAACAGGAATTAAAATTTTTAGATGATTAGCAACTATACATGGAACCAAAATTAATTTCTCACCTCAAATAATATGATCTATAGGATTTATTTTCCTATTCACAGTAGGTGGATTAACTGGAGTAATCCTAGCAAATTCATCAATTGATATTATTCTTCATGATACCTATTATGTAGTAGCTCATTTTCATTATGTTCTTTCAATAGGAGCTGTATTTGCTATTATAGCAGGAATTATTCATTGATTCCCATTATTTACAGGACTAACAATAAATAACAAAATACTAAAAATCCAATTCTCTACCATATTTATTGGAGTAAACACAACATTTTTTCCGCAACACTTCCTAGGCTTAATAGGAATACCTCGACGATATTCTGATTATCCAGATGCCTATTTATCATGAAATATTTTATCCTCCATAGGATCAATAATTTCTACTTGTAGAATCTTTATATTTATATACATTTTATGAGATTCATTAATCTCTAAAAACAAAAGAATCTTTTCCAACCAAATAAAAACAAATATTGAATGACTTCAAAAAACCCCACCTATAGAGCACTCCTATAGTGAACTACCAATTTTATCAAACTTCTAATGTGACAG-AAAAGTGTGATAAATTTAAGATTTATTTATAAAGTATATCTTTCTTTAGAAATTCCCACTTGATCAAATTTTATACTTATAGATGCAGCATCCCCCTTAATAGAACATCTAAATCTATTTCATGATTATACAATATTAATCTTAATCTCAATCTTAATAATAATTTCTTACATAATAATTACAATTATAAAAAATAAACTAATCTATAAAAAATTAATGGAAGGACAAACAATTGAAATTATTTGAACTATTATCCCAATAGTTACCCTAATTTTTATTGCTACACCCTCACTAAATTTATTATATCTAATCATGTCC-TTTTG--A-TTTTAATTTAAGGTTTAACCTGCTCAATGATTTTCAATAAATAGCCGCAGTATTTTGACTGTGCAAAGGTAGCATAATAATTAGTTTCTTAATTAGGAACTGGAATGAATGGTTGGACAAGAAAATTACTGTCTCTTTTTTAATGTTT-TTGAATTTTATTTTTAAGTGAAAAAGCTTAAATTTTTATAAAAGACGAGAAGACCCTATAGAGTTTAATATTGT-TTTTTAATAAGTAGTTAGAAAGTTTATTTAG-AAAAAAAATATTTAGTTGGGGTGACCGAGAAAAAGAAATAATTTTTTTAA-GTTTAAATTGATAATTTTCAATTTAATAATCTAAAATTTTT-AAAATTAAAATAAATTACCTTAGGGATAACAGCGTTATTTTTCTTGGAAGTTCTTATTCAAAGGAAAGTTTGCGACCTCGATGTTGGATTAAAA-TTAATTTTTGGTGCAATAACTTAAAAATTAGGTCTGTTCGACCTTTAAAATTTTACATGATCTGAGTTTAAACCGGTGTGAGCCAGGTTGGATTCTATCTTTAAA-T--ATTTA-CTATATTTTAGTACGAAAGGACCAAATATTAATTATAATTAATTGTTATTTTGGCAGATTAGTGTATTTGATTTAGAATCATTTTAAGTAAA----TTTTTTTACAAGTAATATTTG---TTCTTTTTAGATATAGTTTTATATTTGTTGTGTATATTAGTATTTGTAATTTTTATTTTAGTTGGAGTGGCTTTTTTTACATTGTTGGAGCGAAAAGTTTTGGGCTATATTCAAATTCGTANNNTTTAATGAAGGTTTAAGAGATAAAGTTATAATAATTCTATTATTTGTTTATAGATTTACTATATTTATAGCAGGATTAGTGGCAAATTTTGACTATGATCTAAAAAAAATTATTGCTTTTTCTACTTTAAGTCAATTAGGTTTAATATTAAGAGTATTAAGGTTGGGAGAGAGCGAGTTAGCTTTTTTTCATATATTGATACATGCTTTATTTAAAGCTTTGTTATTTATATGTGCTGGGTTTATAATTCATTCAATACAAAATTGTCAGGATATTCGTGGAATAGGTTCAATATCGAAATTTATTCCTTTAACTAGAAGATTTTTTAATATTTGTAATTTAGCTTTATGTGGTTTGCCATTTTTATCTGGGTTTTATTCTAAGGACTTGATTTTAGAATTTATATCAATAAGTTATATAAATTTTTATGTTTATTTAATTTTTTATATTTCTACAGGTTTAACAGTTATGTATACAACTCGACTACTATATTATACTATATTAGGAGATTTTAATAGAGTAACTTATTTTTCAATAGTTGAGTCAAGAGATTTAATATTAAAGGGTATAGGTGGATTAATTTTATTAGTAATTTTTGGCGGAAGAGTTATTATTTGATTAATTTTTCCTACTCCTATTATGATTTGTTTACCAATAATAATAAAGTTTATAGTTTTAGTTGTTATTGCAATAGGGGCTTATTTAGGTTATTTAATTTCATTAGTTAGTTTTAATGATAAGTCTAAGATTTTAATATTTTATAATACATCATTTTTTATTTCATTAATTTTTAATTTAAATTTTCTTTCAACATTTGGAGTTAATTATTATTTCTTAAATTTTGGTAATAAATATAATTTTGTTTTAGATCAAGGTTGATCTGAATATTTTGGAAGTCAAAATATTTTTATTTTAATGAAAAGAACTTCATCTTTTTTAGAAAAATTATTTTTTAATAATATTAAGATTTTTTTAACATTATTTTTGTTTTGGATTTGTATTTTATTTATTTA-TTTTAATAGCTTATT-TTAAAGTGTAATATTGAAGATATTAAGAAGGC---ATT-----A--GTCTTAAAATATTTAAAAAATAATTA--TTATTTATTTTTACAGTGAAAATGTAATG-----TTTTA-TTTAAACTATAT--AAAA-----------------------------------------------GAAGAATCATAAACATGGTAATGC-TTTAGTAAAAGTTAGAAGC-TTTT--TT-TGGATGATTCTTTAATTGGAAAATAATTCAATCATATTATTAACAGTAATATACCN
AJ0048 TTCTCATATTGTTTCCCAAGAAAGAGGAAAAAAAGAAACATTTGGACATATAGGAATAATTTATGCAATAGCAGCAATTGGAATCCTTGGATTTATTGTCTGAGCTCATCATATATTCACTGTCGGAATAGATGTAGACACTCGAGCATATTTTACATCAGCCACTATAATTATTGCTGTCCCAACAGGAATTAAAATTTTTAGTTGACTAGCAACTATACACGGAGTACAAATTAATTTTTCCCCACAAATAATATGAACCCTTGGATTCATTTTTCTATTCACAATAGGAGGATTGACTGGAGTAATTTTAGCAAACTCATCTATTGATATTATTCTACACGACACATATTACGTTGTAGCCCATTTCCACTATGTTCTATCAATAGGTGCAGTATTCGCAATTATAGCAGGAATTATCCACTGATTCCCCTTATTTACAGGATTAACTATAAATAATAAATTACTAAAAATTCAATTCTTAACTATATTTGTTGGAGTAAATACAACATTCTTCCCACAACACTTTCTAGGATTAATAGGAATACCTCGACGATACTCAGATTATCCTGATGCATACCTTTCATGAAATATTTTATCATCAATTGGATCAATAATCTCAACATGCAGAATTTTTATATTTATATATATTTTATGAGACAGACTAATAATAAAAAATAAATCTATTATATCAAATCAAATAGAAACTCACATTGAATGATTTCAAAAAAATCCTCCTATAGAACACTCTTATAGAGAATTACCAATATTATCATCTTTCTAATGTGACAG-AAAAGTGTGATAAATTTAAGATTTATTTATAAAGTTAATCTTTCTTTAGAAATAACCACTTGATCCAGATTTATACTTATAGACTCAACATCTCCCCTAATAGAACACTTAAATCTTTTTCATGATTACACAATAATTATTTTAATATCAATTTTAACAATTATTGCCTACACAATAATTATAATTATAAAAAATAAATTTATTAATAAAATATTGTTAGAAGGACAAACTATTGAAATTATTTGAACAATTATTCCAATAATCACTCTACTTTTTATTGCAACACCATCACTAAATTTATTATATTTAATCATGTCT-TTTTG--T-TAATAATTTAAGGTTTGGCCTGCTCAATGAG-ATT--TAAATAGCCGCAGTATTTTGACTGTGCAAAGGTAGCATAATAATTAGTTTTTTAATTAAGAACTAGAATGAATGGTTTGACAAGAGAACGACTGTCTCTTTTTAATTTTTA-TTGAATTTTATTTTTAAGTGAAAAAGCTTAAATTTATATAAAAGACGAGAAGACCCTATAGAGTTTAATG-ATTTTTATTAATAATATAATAGTATTTTAA--TTTAAAATGAATCATTTAATTGGGGTGATTGAGAGAAATAATAAATTCTTTTAT-TTTTTAGTTGATTATTTTCAATTTTTTAATCTATTTATAAT-AAAATTAAAATAAATTACCTTAGGGATAACAGCGTAATTTTTCTTTAAAGTTCTTATTAAAAGGAAAGTTTGCGACCTCGATGTTGGATTAAAA-TTAATTTTTGGTGCAGTAACTTAAAAATTGGGTCTGTTCGACCTTTAAAATTTTACATGATCTGAGTTTAAACCGGTGTGAGCCAGGTTGGATTCTATCTTTAGAAT--A-TTA-TTATATTTTAGTACGAAAGGACAAAATATAAATTAAAT-TAATTGTTATTTTGGCAGATTAGTGTATTTGATTTAGAATCATTTTAAGTAAA--TTTTTTATTACAAGTAATATTTG---AATTTTTTGGATTTAATTTTGTTTTTTATTTGTTTATTTATTTTTTTAATTTTTATTTTAGTAGGTGTAGCTTTTTTTACTTTATTGGAACGTAAAGTTTTGGGCTATATTCAAATTCGTANNNNNNNNNNNNNNNNNNNNNNNNNNNNNNNNNNNNNNNNNNTTATTTTTATGTAGATTAACTATATTTATAGCTGGGTTAGTTGCTAATTTTGAATATGATTTAAAAAAAATTATTGCTTTTTCAACTTTAAGTCAATTGGGATTAATAATAAGAATTCTTAGATTGGGGGAGAGAAAGTTAGCATTTTTTCATTTATTAATACATGCATTATTTAAGGCTTTATTATTTATATGTGCTGGATGTATAATTCATATAATAATTAATTGTCAGGATATTCGTTATATAGGTTGTATAACTAAATTTATTCCTTTAACTAGAAGTTTTTTTAATATTTGTAATTTAGCTTTGTGTGGTTTACCTTTTTTATCTGGATTTTATTCGAAGGATTTAATTTTGGAATTTATGTCTATGAATTATATAAATACTTATATTTATTTTATTTTTTATTTGTCAACAGGTTTAACTGTTATATATTCTTTTCGGTTAATATATTATACTATAATTGGAGATTTTAATATAATATCTTATTTTTCTTTAATAGATTCTAGAGAGCTTATATTAAGAGGTATAGGGGGGTTAATTTTTTTTGTAATTTTTGGTGGTAGAGCTATAACTTGATTAATTTTTCCTACTCCTTATATAATTTGTTTACCTTTAATAATAAAATTAATGGTTTTATTAACTATTTTAATAGGAATGTTTTTAGGTCAATTAATTTCATCAATTAGGTTAATAGATTTTTCAAAAACATTGGAATTTTATAAATTATCTTTTTTTATAAGATCAATTTGAAATTTAAATTTAATTTCTACTTTTGGTTCTACTTATTATATATTGTATTTAGGTAATATGTATAATAGATATATTGATCAAGGTTGATCTGAATATTACGGTAGTTTAAATATTTTTAATTTTATAAAGATAAGATCATCTTTTTTATTGAATATCTTTTTAAGTAATATAAAGATCTTTTTATTTTTATTCTTGATTTGAGTTTGTCTTTTTGTTTATTAATTTTAATAGCTTATTTATAAAGTATAATATTGAAGATATTAAGAGGGCT--TTT-----A--GCCTTAAAATATTTATAAAATAATAA--ATATTTAATTTTACAGTGAAAATATAATG-----TTTTT-TTTAAACTATAT--AAAA-----------------------------------------------A-AGAATCATTAACATGTTAATGC-TTTTTTTAAAGTTAGAAGC-TTTT--TA-TGGATGACTCTTTAATTGGAATAAAATTCATTAGTATTATTAACAGTAATATACCN
AJ0049 TTCCCATATTGTAACTCAAGAAAGTGGAAAAAATGAAACCTTTGGACATATTGGAATAATTTATGCTATAGCAGCAATTGGCATATTAGGATTTATTGTATGAGCACATCATATATTTACTGTAGGTATAGATGTTGATACCCGAGCTTATTTTACATCAGCTACTATAATTATTGCAGTTCCAACTGGAATTAAAATTTTTAGTTGACTTGCAACAATACACGGAACCAAAATTAATTTTTCACCTCAAATATTATGATCAATAGGATTCATTTTTCTATTTACAGTAGGAGGTTTAACTGGAGTAATTTTAGCAAATTCATCTATTGATATTATTTTACATGATACATATTACGTAGTTGCTCATTTCCATTATGTTCTTTCTATAGGTGCAGTATTTGCTATTATAGCAGGAATTATTCATTGATTCCCCTTATTTACTGGATTAACAATAAACAATAAATTATTAAAAATCCAATTTTCTGCAATATTTATTGGAGTTAATACAACATTTTTCCCTCAACATTTCTTAGGATTAATAGGAATACCACGACGATATTCTGATTACCCAGATGCTTATCTATCATGAAATATTTTATCATCAATAGGATCAATAATCTCCACATGCAGAATCTTTATATTCATATATATCTTATGGGATGCATTAATTTCAAAAAATAAAAGAATTTTCTCAAACCAAATAAAAACAAATATTGAATGATTCCAAAAAACTCCTCCTATAGAGCACTCCTATAGAGAACTACCAATTTTATCAAACTTCTAATGTGACAG-AAAAGTGTGATAAATTTAAGATTTATTTATAAAGTTTATCTTTCTTTAGAAATTCCTACCTGATCTAATTTCTTACTTATAGACTCGGCATCTCCACTTATAGAACATCTTAATCTTTTTCATGATTATACCATAATAATTTTAATTTCAATCTTAATAATAATTGCTTATATTATATTTATAATTATAAAAAATAAATTTATTCACAAAACATTAATAGAAGAACAAACTATTGAAGTAATCTGGACCATTATCCCAATAATTACTCTTCTATTTATTGCAACACCTTCCCTAAATTTATTATATCTAATCATGTCC-TTTTG--A-ATATAATTTAAGGTTTAACCTGCTCAATG---TTAAATAAATAGCTGCAGTATTTTGACTGTACAAAGGTAGCATAATAATTAGTTTCTTAATTAGGAACTAGAATGAATGGTTGGACAAGAAAATTACTGTCTCTTTTTTAATATTT-TTGAATTTTATTTTTAAGTGAAAAAGCTTAAATTTTTATAAAAGACGAGAAGACCCTATAGAGTTTAATATTTAATTATTAATAAATATTTAGTAAGTTAATTTAG--TATTAGATATTTAATTGGGGTGGTTGAGAAAAAAAATTAATTTTCTTAG-TTATTAATTGATAATTTTCAATTTTTTAATCTAAAATTTTT-AAAATTAAAATAAATTACCTTAGGGATAACAGCGTAATTTTTCTTAAAAGCTCTTATTAAAAGAAAAGTTTGCGACCTCGATGTTGGATTAAAA-TTAATTTTTGGTGCAATAACTTAAAAATTAGGTCTGTTCGACCTTTAAAATTTTACATGATCTGAGTTTAAACCGGTGTGAGCCAGGTTGGATTCTATCTTTAAA-T--ATTTA-TTATATTTTAGTACGAAAGGACCAAGTATAAATTAAA-TTAATTGTTATTTTGGCAGATTAGTGTATTTGATTTAGAATCATTTTAAGTAAG----TTTTATTACAAGTAATATTTG---TGATTTGTTGATATAATTTTATTTTTGATTTGTTTGTTAATTTTTTTAGTATTTATTTTAGTTGGAGTAGCTTTTTTTACATTATTAGAACGAAAGGTTCTAGGCTATATTCAAATTCGTANNNNNNNNNNNNNNNNNNNNNNATACAGTTTTAATAATTCTATTATTTGTATCAAGATTTACAATATTTATAGCAGGATTGGTAGCTAATTTTGATTATGATTTAAAGAAAATTATTGCTTTTTCTACTTTAAGTCAATTAGGTTTAATATTAAGAGTTTTAAGATTAGGTGAAATAAAATTGGCATTTTTTCATATATTAATACATGCTCTTTTTAAGGCTTTACTTTTTATATGCGCAGGGTTTATAATTCATTCAATAATGAATTGTCAAGATATTCGTTATATAGGTTCTATAGTTAAATTTATTCCTTTAACTAGAAGATATTTTAATATTTGTAATTTATCTTTATGTGGATTACCTTTTTTATCAGGATTTTACTCGAAAGATTTAATTTTAGAATTTATATCAATAAGTTATATAAATTTTTATATTTATTTGATTTTTTATATTTCTACAGGTTTAACTGTAATATATACTTTACGATTATTATATTATACAATAATTGGTGATTATAGAGGAATTACATATTTTTCTTTAATTGAATCAGGAGATTTAATACTTAAAGGTATAGGAGGTTTAATTTTTTTAGTTATTTTTGGTGGAAGAATTATAATTTGATTAATTTTTCCTACTCCCTATTTAATTTGTTTACCTTTATTAATAAAGTTAATAGTTTTATTAGTAATCTTATTTGGAGTTTATTTTGGTTATCTAATTTCATTAATTAATTTAATAGATAAATCTAAAACTTTAATTTTTTATAATATATCTATATATATTAGTTCAATTTTTAATTTAAATTTTTTATCTACTTTTGGGGTTGTTTATTATTTTTTAAGTTTTGGTAATAAGTATTATTATATTTTAGATCAAGGTTGATCAGAATATTATGGAAGTCAAAATATTTTTAAATTAATAAGAACATCTTCTTCTTTTTTAGAAAAATTATTTTTTAATAATATTAAGATTTTTTTAGTATTATTTTTAGTTTGAATTTGTATTTTATTTATTTA-TTTTAATAGCTTATT-ATAAAGTATAATATTGAAGATATTAAGAAGGC---ATT-----A--GCCTTAAAATATTTAAAAAATAAAAA---TATTTAATTTTACAGTGAAAATGTAATG-----TTTTT-CTTAAACTATAT--AAAA-----------------------------------------------A-AGAGTCATAAACATATTAATGCTTTTATTAAAAGTTAGAAGC-TTTT--TT--TNNNNNNNNNNNNNNNNNNNNNNNNNNNNNNNNNNNNNNNNNNNNNNNNNNNNNN
AJ0050 TTCCCATATTGTAACTCAAGAAAGTGGAAAAAATGAAACTTTTGGCCATATAGGAATAATTTATGCCATAGCAGCAATTGGAATACTAGGATTTATCGTTTGAGCTCACCATATATTCACTGTAGGTATAGATGTTGATACTCGCGCTTACTTTACATCAGCAACTATAATTATTGCTGTACCAACAGGAATTAAAATTTTTAGATGATTAGCAACTATACATGGAACCAAAATTAATTTCTCACCTCAAATAATATGATCTATAGGATTTATTTTCCTATTCACAGTAGGTGGATTAACTGGAGTAATCCTAGCAAATTCATCAATTGATATTATTCTTCATGATACCTATTATGTAGTAGCTCATTTTCATTATGTTCTTTCAATAGGAGCTGTATTTGCTATTATAGCAGGAATTATTCATTGATTCCCATTATTTACAGGACTAACAATAAATAACAAAATACTAAAAATCCAATTCTCTACCATATTTATTGGAGTAAACACAACATTTTTTCCGCAACACTTCCTAGGATTAATAGGAATACCTCGACGATATTCTGATTATCCAGATGCCTATTTATCATGAAATATTTTATCCTCCATAGGATCAATAATTTCTACTTGTAGAATCTTTATATTTATATACATTTTATGAGATTCATTAACCTCTAAAAACAAAAGAATCTTTTCCAACCAAATAAAAACAAATATTGAATGACTTCAAAAAACCCCACCTATAGAGCACTCCTATAGTGAACTACCAATTTTATCAAACTTCTAATGTGACAG-AAAAGTGTGATAAATTTAAGATTTATTTATAAAGTATATCTTTCTTTAGAAATTCCCACTTGATCAAATTTTATACTTATAGATGCAGCATCCCCCTTAATAGAACATTTAAATCTATTTCATGATTATACAATATTAATCTTAATCTCAATCTTAATAATAATCTCTTACATAATAATTACAATTATAAAAAATAAACTAATCTATAAAAAATTAATGGAAGGACAAACAATTGAAATTATTTGAACTATTATCCCAATAGTTACCCTAATTTTTATTGCTACACCCTCACTAAATTTATTATATCTAATCATGTCC-TTTTG--A-TTTTAATTTAAGGTTTAACCTGCTCAATGATTTTCAATAAATAGCCGCAGTATTTTGACTGTGCAAAGGTAGCATAATAATTAGTTTCTTAATTAGGAACTGGAATGAATGGTTGGACAAGAAAATTACTGTCTCTTTTTTAATGTTT-TTGAATTTTATTTTTAAGTGAAAAAGCTTAAATTTTTATAAAAGACGAGAAGACCCTATAGAGTTTAATATTGT-TTTTTAATAAGTAGTTAGAAAGTTTATTTAG--AAAAAAATATTTAGTTGGGGTGACCGAGAAAAAGAAATAATTTTTTTAA-GTTTAAATTGATAATTTTCAATTTAATAATCTAAAATTTTT-AAAATTAAAATAAATTACCTTAGGGATAACAGCGTTATTTTTCTTGGAAGTTCTTATTCAAAGGAAAGTTTGCGACCTCGATGTTGGATTAAAA-TTAATTTTTGGTGCAATAACTTAAAAATTAGGTCTGTTCGACCTTTAAAATTTTACATGATCTGAGTTTAAACCGGTGTGAGCCAGGTTGGATTCTATCTTTAAA-T--ATTTA-CTATATTTTAGTACGAAAGGACCAAATATTAATTATAATTAATTGTTATTTTGGCAGATTAGTGTATTTGATTTAGAATCATTTTAAGTAAA----TTTTTTTACAAGTAATATTTG---TTCTTTTTAGATATAGTTTTATATTTGTTGTGTATATTAATATTTGTAATTTTTATTTTAGTTGGAGTGGCTTTTTTTACATTGTTGGAGCGAAAAGTTTTGGGCTATATTCAAATTCGTACGATTTAATGAAGGTTTAAGAGATAAAGTTATAATAATTCTATTATTTGTTTCTAGATTTACTATATTTATAGCAGGATTAGTGGCAAATTTTGATTATGATCTAAAAAAAATTATTGCTTTTTCTACTTTAAGTCAATCAGGTTTAATATTAAGAGTATTAAGGTTGGGAGAGAGCGAGTTAGCTTTTTTTCATATATTGATACATGCTTTATTTAAAGCTTTGTTATTTATATGTGCTGGGTTTATAATTCATTCAATACAAAATTGTCAGGATATTCGTGGAATAGGTTCAATATCGAAATTTATTCCTTTAACTAGAAGATTTTTTAATATTTGTAATTTAGCTTTATGTGGTTTGCCATTTTTATCTGGGTTTTATTCTAAGGACTTGATTTTAGAATTTATATCAATAAGTTATATAAATTTTTATGTTTATTTAATTTTTTATATTTCTACAGGTTTAACAGTTATGTATACAACTCGACTACTATATTATACTATATTAGGAGATTTTAATAGAGTAACTTATTTTTCAATAGTTGAGTCAAGAGATTTAATATTAAAGGGTATAGGTGGATTAATTTTATTAGTAATTTTTGGCGGAAGAGTTATTATTTGATTAATTTTTCCTACTCCTATTATGATTTGTTTACCAATAATAATAAAGTTTATAGTTTTAGTTGTTATTGCAATAGGGGCTTATTTAGGTTATTTAATTTCATTAGTTAGTTTTAATGATAAGTCTAAGATTTTAATATTTTATAATACATCATTTTTTATTTCATTAATTTTTAATTTAAATTTTCTTTCAACATTTGGAGTTAATTATTATTTCTTAAATTTTGGTAATAAATATAATTTTGTTTTAGATCAAGGTTGATCTGAATATTTTGGAAGTCAAAATATTTTTATTTTAATGAAAAGAACTTCATCTTTTTTAGAAAAATTATTTTTTAATAATATTAAGATTTTTTTAACATTATTTTTGTTTTGGATTTGTATTTTATTTATTTA-TTTTAATAGCTTATT-TTAAAGTGTAATATTGAAGATATTAAGAAGGC---ATT-----A--GTCTTAAAATATTTAAAAAATAATTA--TTATTTATTTTTACAGTGAAAATGTAATG-----TTTTA-TTTAAACTATAT--AAAA-----------------------------------------------GAAGAATCATAAACATGGTAATGC-TTTAGTAAAAGTTAGAAAC-TTTT--TT-TGGNNNNNNNNNNNNNNNNNNNNNNNNNNNNNNNNNNNNNNNNNNNNNNNNNNNNN
AJ0051 TTCTCATATTGTTACTCAAGAAAGAGGAAAAAATGAAACTTTTGGTCATATAGGTATAATTTATGCCATAGCAGCAATTGGAATATTAGGATTTATTGTATGAGCCCATCATATATTCACAGTAGGAATAGATGTTGATACCCGAGCCTACTTTACATCAGCAACTATAATTATTGCCGTTCCAACAGGAATCAAAATTTTTAGTTGATTAGCAACCATACATGGTACTAAAATTAACTTTTCACCCCAAATAATATGATCAATAGGATTTATTTTCCTATTTACTGTAGGAGGATTAACTGGAATTATTTTAGCTAACTCATCAATTGATATTATTTTACATGATACTTATTATGTAGTAGCTCATTTCCATTATGTATTATCAATAGGAGCTGTTTTTGCAATTATAGCAGGAATAATTCATTGATTTCCTTTATTCACAGGAATAACAATAAACAACAAATTATTAAAAATCCAATTCTCTACAATATTTATTGGAGTTAATACAACCTTCTTCCCTCAACACTTTCTTGGATTAATAGGAATACCACGACGATACTCCGATTACCCAGATGCCTATTTACCATGAAACATTTTATCATCAATAGGATCTATAATTTCCACATGCAGAATTTTTATATTCATATTTATTTTATGAGATGCTCTTACATCAAAAAACAAAAGTATTTTTTCTAACCAAATAAAAACAAATATTGAATGGTTTCAAAAAACCCCACCTATAGAACACTCTTATAGAGAGCTACCAATATTATCAAACTTCTAATGTGACAG-AAAAGTGTGATAAATTTAAGATTTATTTATAAAGTATATCTTTCTTTAGAAATTCCCACTTGAGCAAATTTTACACTAATAGATGCTGCATCCCCCTTAATAGAGCATCTAAACTTATTTCATGATTACATTATAATAATCTTAATTTCAATCCTTATATTTATCTCATACATTATAATTATAATTATAAAAAATAAATTTATTCACAAAACTCTAATAGAGGAACAAACCATTGAAGTAATTTGGACTATCATTCCCATAGTAACTTTAATTTTTATTGCAATCCCATCATTAAATTTACTTTACCTAATCATGTCC-TTTTG--A-ATTTAATTTAAGGTTTAACCTGCTCAATG-ATTTTAATAAATAGCCGCAGTATTATGACTGTGCAAAGGTAGCGTAATAATTAGTTTCTTAATTAGAAACTTGAATGAATGGTTGGACAAGAAAATTACTGTCTCTTTTTTAATATTT-TTGAATTTTATTTTTAAGTGAAAAAGCTTAAATTTTTTTAAAAGACGAGAAGACCCTATAGAATTTTATATTTG-TTTTTAATAAATGTTTCGTAAATTACTTTGA--TAATAAATATTTAGTTGGGGTGACTGAAAAATATAAATAATTTTTTTAA-TTTTAAATTGAAAATTATCAATTTTGAAATCTAAAATTTTT-AAAATTAAAATGAATTACCTTAGGGATAACAGCGTTATTTTCCTTAAAAGTTCTTATTTAAAGGAAAGTTTGCGACCTCGATGTTGGATTAAAA-TTAATTTTTGGTGCAATAACTTAAAAATTAGGTCTGTTCGACCTTTAAAATTTTACATGATCTGAGTTTAAACCGGTGTGAGCCAGGTTGGATTCTATCTTTAGA-T--AATTA-TTATATTTTAGTACGAAAGGACCAGGTATAGATTAAATTTAATTGTTATTTTGGCAGATTAGTGTATTTGATTTAGAATCATTTTAAGTAAA----TTTTATTACAAGTAATATTTG---TACTTTTTGGATATAGTTTTATTATTTATGTGTATATTAATTTTTTTAATTTTTATTTTAGTTGGAGTGGCTTTTTTTACATTATTAGAGCGTAAGGTCNNNNNNNNNNNNNNNNNNNNNNCGTTTTAATGAAGGATTAAGAGATTGGATTTTATCTATTTTATTATTTGTTTCTAGCTTTACTATATTTATAGCAGGGTTAGTAGCTAATTTTGATTATGATTTGAAGAAAATTATTGCTTTTTCTACTTTAAGTCAATTAGGTTTGATACTTAGAGTATTAAGGTTAGGAGATAGACAATTAGCCTTTTTTCATATATTGATGCACGCTTTGTTTAAGGCACTACTTTTTATATGTGCAGGGTTTATAATTCATACTATATTAAATTGTCAAGATATTCGAATTATAGGTTCAATGGTAAAGTTTATACCTTTAACTAGTAGATTTTTTAATATTTGTAATTTATCATTATGTGGTCTTCCTTTTTTATCAGGATTTTATTCTAAAGACTTGATTTTAGAATTTATATCAATAACTTATATTAATTTTTATATTTATATTATTTTTTATGTATCTACTGGCTTAACTGTTATATATACTACTCGAGTATTATATTATACTATAATTGGAGAATATAATAGATCTACTTATTTTATATTAGTTGAATCTAGTGATCTAATACTTAAAGGGATAGGTGGTTTAATTTTAATAGTTATTTTTGGGGGTAGAATTATTATTTGATTAATTTTTCCTACTCCTTATATAATTTGTTTACCTTTAATAATAAAGTTAATAGTTTTAATAGTTATTTTATTAGGGGCTTATTTAGGATATTTAATAACTTTAATTAGGTTAAGAACAAAAACTTTTTCTTTAAG---TTATTCTTTAATTTTCTTTATCTCTTCAATTTTTAATTTAAATTTTCTTTCAACGTTTGGGGTAACTTACTATTTTTTAAGCTCAGGAAGTAAATACAATTTTATATTAGATCAAGGTTGGTCTGAATATTATGGAAGGCAAAATATTTTTAATATAATAAAAAAAACTTCTTCTTTTTTAGAAAAATTCTTTTATAATAATATAAAGCTTTTTTTAGTTTTATTTCTTATTTGAATTTGTATTTTATTTATTTA-TTTTAATAGCTTATT-TAAAAGTATAATATTGAAGATATTAAGAAGGC---GTT-----G--GCCTTAAAATATTTAAAAAATATGAG--ATATTTAATTTTACAGTGAAAATGTAATG-----TTTTA-TTTAAACTATAT--AAAA-----------------------------------------------G-AGAATCATAAACATGTTAATGCTTTCGAGAAAAGTTAGAAGC-TTTT--TT-GGGNNNNNNNNNNNNNNNNNNNNNNNNNNNNNNNNNNNNNNNNNNNNNNNNNNNNN
AJ0052 TTCCCATATTGTAACTCAAGAAAGTGGAAAAAATGAAACTTTTGGCCATATAGGAATAATTTATGCCATAGCAGCAATTGGAATATTAGGATTTATCGTTTGAGCTCACCATATATTCACTGTAGGTATAGATGTTGATACTCGCGCTTACTTTACATCAGCAACTATAATTATTGCTGTACCAACAGGAATTAAAATTTTTAGATGATTAGCAACTATACATGGAACCAAAATTAATTTCTCACCTCAAATAATATGATCTATAGGATTTATTTTCCTATTCACAGTAGGTGGATTAACTGGAGTAATCCTAGCAAATTCATCAATTGATATTATTCTTCATGATACCTATTATGTAGTAGCTCATTTTCATTATGTTCTTTCAATAGGAGCTGTATTTGCTATTATAGCAGGAATTATTCATTGATTCCCATTATTTACAGGACTAACAATAAATAACAAAATACTAAAAATCCAATTCTCTACCATATTTATTGGAGTAAACACAACATTTTTTCCGCAACACTTCCTAGGCTTAATAGGAATACCTCGACGATATTCTGATTATCCAGATGCCTATTTATCATGAAATATTTTATCCTCCATAGGATCAATAATTTCTACTTGTAGAATCTTTATATTTATATACATTTTATGAGATTCATTAATCTCTAAAAACAAAAGAATCTTTTCCAACCAAATAAAAACAAATATTGAATGACTTCAAAAAACCCCACCTATAGAGCACTCCTATAGTGAACTACCAATTTTATCAAACTTCTAATGTGACAG-AAAAGTGTGATAAATTTAAGATTTATTTATAAAGTATATCTTTCTTTAGAAATTCCCACTTGATCAAATTTTATACTTATAGATGCAGCATCCCCCTTAATAGAACATCTAAATCTATTTCATGATTATACAATATTAATCTTAATCTCAATCTTAATAATAATTTCTTACATAATAATTACAATTATAAAAAATAAACTAATCTATAAAAAATTAATGGAAGGACAAACAATTGAAATTATTTGAACTATTATCCCAATAGTTACCCTAATTTTTATTGCTACACCCTCACTAAATTTATTATATCTAATCATGTCC-TTTTG--A-TTTTAATTTAAGGTTTAACCTGCTCAATGATTTTCAATAAATAGCCGCAGTATTTTGACTGTGCAAAGGTAGCATAATAATTAGTTTCTTAATTAGGAACTGGAATGAATGGTTGGACAAGAAAATTACTGTCTCTTTTTTAATGTTT-TTGAATTTTATTTTTAAGTGAAAAAGCTTAAATTTTTATAAAAGACGAGAAGACCCTATAGAGTTTAATATTGT-TTTTTAATAAGTAGTTAGAAAGTTTATTTAG-AAAAAAAATATTTAGTTGGGGTGACCGAGAAAAAGAAATAATTTTTTTAA-GTTTAAATTGATAATTTTCAATTTAATAATCTAAAATTTTT-AAAATTAAAATAAATTACCTTAGGGATAACAGCGTTATTTTTCTTGGAAGTTCTTATTCAAAGGAAAGTTTGCGACCTCGATGTTGGATTAAAA-TTAATTTTTGGTGCAATAACTTAAAAATTAGGTCTGTTCGACCTTTAAAATTTTACATGATCTGAGTTTAAACCGGTGTGAGCCAGGTTGGATTCTATCTTTAAA-T--ATTTA-CTATATTTTAGTACGAAAGGACCAAATATTAATTATAATTAATTGTTATTTTGGCAGATTAGTGTATTTGATTTAGAATCATTTTAAGTAAA----TTTTTTTACAAGTAATATTTG---TTCTTTTTAGATATAGTTTTATATTTGTTGTGTATATTAGTATTTGTAATTTTTATTTTAGTTGGAGTGGCTTTTTTTACATTGTTGGAGCGAAAAGTTTTGGGCTATATTCAAATTCGTANNNNNNNNNNNNGGTTTAAGAGATAAAGTTATAATAATTCTATTATTTGTTTCTAGATTTACTATATTTATAGCAGGATTAGTGGCAAATTTTGACTATGATCTTAAAAAAATTATTGCTTTTTCTACTTTAAGTCAATTAGGTTTAATATTAAGAGTATTAAGGTTGGGAGAGAGCGAGTTAGCTTTTTTTCATATATTGATACATGCTTTATTTAAAGCTTTGTTATTTATATGTGCTGGGTTTATAATTCATTCAATACAAAATTGTCAGGATATTCGTGGAATAGGTTCAATATCGAAATTTATTCCTTTAACTAGAAGATTTTTTAATATTTGTAATTTAGCTTTATGTGGTTTGCCATTTTTATCTGGGTTTTATTCTAAGGACTTGATTTTAGAATTTATATCAATAAGTTATATAAATTTTTATGTTTATTTAATTTTTTATATTTCTACAGGTTTAACAGTTATGTATACAACTCGACTACTATATTATACTATATTAGGAGATTTTAATAGAGTAACTTATTTTTCAATAGTTGAGTCAAGAGATTTAATATTAAAGGGTATAGGTGGATTAATTTTATTAGTAATTTTTGGCGGAAGAGTTATTATTTGATTAATTTTTCCTACTCCTATTATGATTTGTTTACCAATAATAATAAAGTTTATAGTTTTAGTTGTTATTGCAATAGGGGCTTATTTAGGTTATTTAATTTCATTAGTTAGTTTTAATGATAAGTCTAAGATTTTAATATTTTATAATACATCATTTTTTATTTCATTAATTTTTAATTTAAATTTTCTTTCAACATTTGGAGTTAATTATTATTTCTTAAATTTTGGTAATAAATATAATTTTGTTTTAGATCAAGGTTGATCGGAATATTTTGGAAGTCAAAATATTTTTATTTTAATGAAAAGAACTTCATCTTTTTTAGAAAAATTATTTTTTAACAATATTAAGATTTTTTTAACATTATTTTTGTTTTGGATTTGTATTTTATTTATTTA-TTTTAATAGCTTATT-TTAAAGTGTAATATTGAAGATATTAAGAAGGC---ATT-----A--GTCTTAAAATATTTAAAAAATAATTA--TTATTTATTTTTACAGTGAAAATGTAATG-----TTTTA-TTTAAACTATAT--AAAA-----------------------------------------------GAAGAATCATAAACATGGTAATGC-TTTAGTAAAAGTTAGAAGC-TTTT--TT-TGGNNNNNNNNNNNNNNNNNNNNNNNNNNNNNNNNNNNNNNNNNNNNNNNNNNNNN
AJ0053 TTCTCATATTGTTACTCAAGAAAGAGGAAAAAATGAAACTTTTGGTCATATAGGTATAATTTATGCTATAGCAGCAATTGGAATATTAGGATTTATTGTATGAGCCCATCATATATTCACAGTAGGAATAGATGTTGATACCCGAGCCTACTTTACATCAGCAACTATAATTATTGCCGTTCCAACAGGAATCAAAATTTTTAGTTGATTAGCAACTATACATGGTACTAAAATTAACTTTTCACCCCAAATAATATGATCAATAGGATTTATTTTCCTATTTACTGTAGGAGGATTAACTGGAATTATTTTAGCTAACTCATCAATTGATATTATTTTACATGATACTTATTATGTAGTAGCTCATTTCCATTATGTATTATCAATAGGAGCTGTTTTTGCAATTATAGCAGGAATAATTCATTGATTTCCCTTATTCACAGGAATAACAATAAACAACAAATTATTAAAAATCCAATTCTCTACAATATTTATTGGAGTTAATACAACCTTCTTCCCTCAACATTTTCTTGGATTAATAGGAATACCACGACGATACTCCGATTACCCAGATGCCTATTTACCATGAAACATTTTATCATCAATAGGATCTATAATTTCCACATGCAGAATTTTTATATTCATATTTATTTTATGAGATGCTCTTACATCAAAAAACAAAAGTATTTTTTCTAACCAAATAAAAACAAATATTGAATGGTTTCAAAAAACCCCACCTATAGAACACTCTTATAGAGAGCTACCAATATTATCAAACTTCTAATGTGACAG-AAAAGTGTGATAAATTTAAGATTTATTTATAAAGTATATCTTTCTTTAGAAATTCCCACTTGAGCAAATTTTATACTAATAGATGCTGCATCCCCCTTAATAGAGCATCTAAACTTATTTCATGATTACATTATAATAATCTTAATTTCAATCCTTATATTTATCTCATACATTATAATTATAATTATAAAAAATAAATTTATTCACAAAACTCTAATAGAGGAACAAACCATTGAAGTAATTTGGACTATCATTCCCATAGTAACTTTAATTTTTATTGCAATCCCATCATTAAATTTACTTTACTTAATCATGTCC-TTTTG--A-ATTTAATTTAAGGTTTAACCTGCTCAATG-ATTTTAATAAATAGCCGCAGTATTATGACTGTGCAAAGGTAGCGTAATAATTAGTTTCTTAATTAGAAACTTGAATGAATGGTTGGACAAGAAAATTACTGTCTCTTTTTTAATATTT-TTGAATTTTATTTTTAAGTGAAAAAGCTTAAATTTTTTTAAAAGACGAGAAGACCCTATAGAATTTTATATTTG-TTTTTAATAAATGTTTCGTAAATTACTTTGA--TAATAAATATTTAGTTGGGGTGACTGAAAAATATAAATAATTTTTTTAA-TTTTAAATTGAAAATTATCAATTTTGAAATCTAAAATTTTT-AAAATTAAAATGAATTACCTTAGGGATAACAGCGTTATTTTTCTTAAAAGTTCTTATTTAAAGGAAAGTTTGCGACCTCGATGTTGGATTAAAA-TTAATTTTTGGTGCAATAACTTAAAAATTAGGTCTGTTCGACCTTTAAAATTTTACATGATCTGAGTTTAAACCGGTGTGAGCCAGGTTGGATTCTATCTTTAGA-T--AATTA-TTATATTTTAGTACGAAAGGACCAGGTATAGATTAAATTTAATTGTTATTTTGGCAGATTAGTGTATTTGATTTAGAATCATTTTAAGTAAA----TTTTATTACAAGTAATATTTG---TACTTTTTGGATATAGTTTTATTATTTATGTGTATATTAATTTTTTTAATTTTTATTTTAGTTGGAGTGGCTTTTTTTACATTATTAGAGCGTAAGGTTTTAGGCTATATTCAAATTCGTACGTTTTAATGAAGGATTAAGAGATTGGATTTTATCTATTTTATTATTTGTTTCTAGCTTTACTATATTTATAGCAGGGTTAGTAGCTAATTTTGATTATGATTTGAAGAAAATTATTGCTTTTTCTACTTTAAGTCAATTAGGTTTGATACTTAGAGTATTAAGGTTAGGAGATAGACAATTAGCCTTTTTTCATATATTGATGCACGCTTTGTTTAAGGCACTACTTTTTATATGTGCAGGGTTTATAATTCATACTATATTAAATTGTCAAGATATTCGAATGATAGGTTCAATGGTAAAGTTTATACCTTTAACTAGTAGATTTTTTAATATTTGTAATTTATCATTATGTGGTCTTCCTTTTTTATCAGGATTTTATTCTAAAGACTTGATTTTAGAATTTATATCAATAACTTATATTAATTTTTATATTTATATTATTTTTTATGTATCTACTGGCTTAACTGTTATATATACTACTCGAGTATTATATTATACTATAATTGGAGAATATAATAGATCTACTTATTTTATATTAGTTGAATCTAGTGATCTAATACTTAAAGGGATAGGTGGTTTAATTTTAATAGTTATTTTTGGGGGTAGAATTATTATTTGATTAATTTTTCCTACTCCTTATATAATTTGTTTACCTTTAATAATAAAGTTAATAGTTTTAATAGTTATTTTATTAGGGGCTTATTTAGGATATTTAATAACTTTAATTAGGTTAAGAATAAAAACTTTTTCTTTAAG---TTATTCTTTAATTTTCTTTATTTCTTCAATTTTTAATTTAAATTTTCTTTCAACGTTTGGGGTAACTTACTATTTTTTAAGCTCAGGAAGTAAATACAATTTTATATTAGATCAAGGTTGGTCTGAATATTATGGAAGGCAAAATATTTTTAATATAATAAAAAAAACTTCTTCTTTTTTAGAAAAATTCTTTTATAATAATATAAAGCTTTTTTTAGTTTTATTTCTTATTTGAATTTGTATTTTATTTATTTA-TTTTAATAGCTTATT-TAAAAGTATAATATTGAAGATATTAAGAAGGC---GTT-----G--GCCTTAAAATATTTAAAAAATATGAG--ATATTTAATTTTACAGTGAAAATGTAATG-----TTTTA-TTTAAACTATAT--AAAA-----------------------------------------------G-AGAATCATAAACATGTTAATGCTTTCGAGAAAAGTTAGAAGC-TTTT--TT-GGGNNNNNNNNNNNNNNNNNNNNNNNNNNNNNNNNNNNNNNNNNNNNNNNNNNNNN
AJ0054 TTCCCATATTGTAACTCAAGAAAGTGGAAAAAATGAAACTTTTGGCCATATAGGAATAATTTATGCCATAGCAGCAATTGGAATACTAGGATTTATCGTTTGAGCTCACCATATATTCACTGTAGGTATAGATGTTGATACTCGCGCTTACTTTACATCAGCAACTATAATTATTGCTGTACCAACAGGAATTAAAATTTTTAGATGATTAGCAACTATACATGGAACCAAAATTAATTTCTCACCTCAAATAATATGATCTATAGGATTTATTTTCCTATTCACAGTAGGTGGATTAACTGGAGTAATCCTAGCAAATTCATCAATTGATATTATTCTTCATGATACCTATTATGTAGTAGCTCATTTTCATTATGTTCTTTCAATAGGAGCTGTATTTGCTATTATAGCAGGAATTATTCATTGATTCCCATTATTTACAGGACTAACAATAAATAACAAAATACTAAAAATCCAATTCTCTACCATATTTATTGGAGTAAACACAACATTTTTTCCGCAACACTTCCTAGGATTAATAGGAATACCTCGACGATATTCTGATTATCCAGATGCCTATTTATCATGAAATATTTTATCCTCCATAGGATCAATAATTTCTACTTGTAGAATCTTTATATTTATATACATTTTATGAGATTCATTAACCTCTAAAAACAAAAGAATCTTTTCCAACCAAATAAAAACAAATATTGAATGACTTCAAAAAACCCCACCTATAGAGCACTCCTATAGTGAACTACCAATTTTATCAAACTTCTAATGTGACAG-AAAAGTGTGATAAATTTAAGATTTATTTATAAAGTATATCTTTCTTTAGAAATTCCCACTTGATCTAATTTTATACTTATAGATGCAGCATCCCCCTTAATAGAACATTTAAATCTATTTCATGATTATACAATATTAATCTTAATCTCAATCTTAATAATAATTTCTTACATAATAATTACAATTATAAAAAATAAACTAATCTATAAAAAATTAATGGAAGGACAAACAATTGAAATTATTTGAACTATTATCCCAATAGTTACCCTAATTTTTATTGCTACACCCTCACTAAATTTATTATATCTAATCATGTCC-TTTTG--A-TTTTAATTTAAGGTTTAACCTGCTCAATGATTTTCAATAAATAGCCGCAGTATTTTGACTGTGCAAAGGTAGCATAATAATTAGTTTCTTAATTAGGAACTGGAATGAATGGTTGGACAAGAAAATTACTGTCTCTTTTTTAATGTTT-TTGAATTTTATTTTTAAGTGAAAAAGCTTAAATTTTTATAAAAGACGAGAAGACCCTATAGAGTTTAATATTGT-TTTTTAATAAGTAGTTAGAAAGTTTATTTAG-AAAAAAAATATTTAGTTGGGGTGACCGAGAAAAAGAAATAATTTTTTTAA-GTTTAAATTGATAATTTTCAATTTAATAATCTAAAATTTTT-AAAATTAAAATAAATTACCTTAGGGATAACAGCGTTATTTTTCTTGGAAGTTCTTATTCAAAGGAAAGTTTGCGACCTCGATGTTGGATTAAAA-TTAATTTTTGGTGCAATAACTTAAAAATTAGGTCTGTTCGACCTTTAAAATTTTACATGATCTGAGTTTAAACCGGTGTGAGCCAGGTTGGATTCTATCTTTAAA-T--ATTTA-CTATATTTTAGTACGAAAGGACCAAATATTAATTATAATTAATTGTTATTTTGGCAGATTAGTGTATTTGATTTAGAATCATTTTAAGTAAA----TTTTTTTACAAGTAATATTTG---TTCTTTTTAGATATAGTTTTATATTTGTTGTGTATATTAATATTTGTAATTTTTATTTTAGTTGGAGTGGCTTTTTTTACATTGTTGGAGCGAAAAGTTTTGGGCTATATTCAAATTCGTANNNNNNNNNNNNNGTTTAAGAGATAAAGTTATAATAATTCTATTATTTGTTTCTAGATTTACTATATTTATAGCAGGATTAGTGGCAAATTTTGATTATGATCTAAAAAAAATTATTGCTTTTTCTACTTTAAGTCAATTAGGTTTAATATTAAGAGTATTAAGGTTGGGAGAGAGCGAGTTAGCTTTTTTTCATATATTGATACATGCTTTATTTAAAGCTTTGTTATTTATATGTGCTGGGTTTATAATTCATTCAATACAAAATTGTCAGGATATTCGTGGAATAGGTTCAATATCTAAATTTATTCCTTTAACTAGAAGATTTTTTAATATTTGTAATTTAGCTTTATGTGGTTTGCCATTTTTATCTGGGTTTTATTCTAAGGACTTGATTTTAGAATTTATATCAATAAGTTATATAAATTTTTATGTTTATTTAATTTTTTATATTTCTACAGGTTTAACAGTTATGTATACAACTCGACTACTATATTATACTATATTAGGAGATTTTAATAGAGTAACTTATTTTTCAATAGTTGAGTCAAGAGATTTAATATTAAAGGGTATAGGTGGATTAATTTTATTAGTAATTTTTGGCGGAAGAGTTATTATTTGATTAATTTTTCCTACTCCTATTATGATTTGTTTACCAATAATAATAAAGTTTATAGTTTTAGTTGTTATTGCAATAGGGGCTTATTTAGGTTATTTAATTTCATTAGTTAGTTTTAATGATAAGTCTAAGATTTTAATATTTTATAATACATCATTTTTTATTTCATTAATTTTTAATTTAAATTTTCTTTCAACATTTGGAGTTAATTATTATTTCTTAAATTTTGGTAATAAATATAATTTTGTTTTAGATCAAGGTTGATCTGAATATTTTGGAAGTCAAAATATTTTTATTTTAATGAAAAGAACTTCATCTTTTTTAGAAAAATTATTTTTTAATAATATTAAGATTTTTTTAACATTATTTTTGTTTTGAATTTGTATTTTATTTATTTA-TTTTAATAGCTTATT-TTAAAGTGTAATATTGAAGATATTAAGAAGGC---ATT-----A--GTCTTAAAATATTTAAAAAATAATTA--TTATTTATTTTTACAGTGAAAATGTAATG-----TTTTA-TTTAAACTATAT--AAAA-----------------------------------------------GAAGAATCATAAACATGGTAATGC-TTTAGTAAAAGTTAGAAGC-TTTT--TT-TGGATGATTCTTTAATTGGAAAATAATTCAATCATATTATTAACAGTAATATACCN
AJ0055 TTCTCATATTGTTACTCAAGAAAGAGGAAAAAATGAAACTTTTGGTCATATAGGTATAATTTATGCCATAGCAGCAATTGGAATATTAGGATTTATTGTATGAGCCCATCATATATTCACAGTAGGAATAGATGTTGATACCCGAGCCTACTTTACATCAGCAACTATAATTATTGCCGTTCCAACAGGAATCAAAATTTTTAGTTGATTAGCAACTATACATGGTACTAAAATTAACTTTTCACCCCAAATAATATGATCAATAGGATTTATTTTCCTATTTACTGTAGGAGGATTAACTGGAATTATTTTAGCTAACTCATCAATTGATATTATCTTACATGATACTTATTATGTAGTAGCTCATTTCCATTATGTATTATCAATAGGAGCTGTTTTTGCAATTATAGCAGGAATAATTCATTGATTTCCCTTATTCACAGGAATAACAATAAACAACAAATTATTAAAAATCCAATTCTCTACAATATTTATTGGAGTTAATACAACCTTCTTCCCTCAACACTTTCTTGGATTAATAGGAATACCACGACGATACTCTGATTACCCAGATGCCTATTTACCATGAAACATTTTATCATCAATAGGATCTATAATTTCCACATGCAGAATTTTTATATTCATATTTATTTTATGAGATGCTCTTACATCAAAAAACAAAAGTATTTTTTCTAACCAAATAAAAACAAATATTGAATGGTTTCAAAAAACCCCACCTATAGAACACTCTTATAGAGAGCTACCAATATTATCAAACTTCTAATGTGACAG-AAAAGTGTGATAAATTTAAGATTTATTTATAAAGTATATCTTTCTTTAGAAATTCCCACTTGAGCAAATTTTACACTAATAGATGCTGCATCCCCCTTAATAGAGCATCTAAACTTATTTCATGATTACATTATAATAATCTTAATTTCAATCCTTATATTTATCTCATACATTATAATTATAATTATAAAAAATAAATTTATTCACAAAACTCTAATAGAGGAACAAACCATTGAAGTAATTTGGACTATCATTCCCATAGTAACTTTAATTTTTATTGCAATCCCATCATTAAATTTACTTTACTTAATCATGTCC-TTTTG--A-ATTTAATTTAAGGTTTAACCTGCTCAATG-ATTTTAATAAATAGCCGCAGTATTATGACTGTGCAAAGGTAGCGTAATAATTAGTTTCTTAATTAGAAACTTGAATGAATGGTTGGACAAGAAAATTACTGTCTCTTTTTTAATATTT-TTGAATTTTATTTTTAAGTGAAAAAGCTTAAATTTTTTTAAAAGACGAGAAGACCCTATAGAATTTTATATTTG-TTTTTAATAAATGTTTCGTAAATTACTTTGA--TAATAAATATTTAGTTGGGGTGACTGAAAAATATAAATAATTTTTTTAA-TTTTAAATTGAAAATTATCAATTTTGAAATCTAAAATTTTT-AAAATTAAAATGAATTACCTTAGGGATAACAGCGTTATTTTTCTTAAAAGTTCTTATTTAAAGGAAAGTTTGCGACCTCGATGTTGGATTAAAA-TTAATTTTTGGTGCAATAACTTAAAAATTAGGTCTGTTCGACCTTTAAAATTTTACATGATCTGAGTTTAAACCGGTGTGAGCCAGGTTGGATTCTATCTTTAGA-T--AATTA-TTATATTTTAGTACGAAAGGACCAGGTATAGATTAAATTTAATTGTTATTTTGGCAGATTAGTGTATTTGATTTAGAATCATTTTAAGTAAA----TTTTATTACAAGTAATATTTG---TACTTTTTGGATATAGTTTTATTATTTATGTGTATATTAATTTTTTTAATTTTTATTTTAGTTGGAGTGGCTTTTTTTACATTATTAGAGCGTAAGGTCTTAGGCTATATTCAAATTCGTANGTTTTAATGAAGGATTAAGAGATTGGATTTTATCTATTTTATTATTTGTTTCTAGCTTTACTATATTTATAGCAGGGTTAGTAGCTAATTTTGATTATGATTTGAAGAAAATTATTGCTTTTTCTACTTTAAGTCAATTAGGTTTGATACTTAGAGTATTAAGGTTAGGAGATAGACAATTAGCCTTTTTTCATATATTGATGCACGCTTTGTTTAAGGCACTACTTTTTATATGTGCAGGGTTTATAATTCATACTATATTAAATTGTCAAGATATTCGAATTATAGGTTCAATGGTAAAGTTTATACCTTTAACTAGTAGATTTTTTAATATTTGTAATTTATCATTATGTGGTCTTCCTTTTTTATCAGGATTTTATTCTAAAGACTTGATTTTAGAATTTATATCAATAACTTATATTAATTTTTATATTTATATTATTTTTTATGTATCTACTGGCTTAACTGTTATATATACTACTCGAGTATTATATTATACTATAATTGGAGAATATAATAGATCTACTTATTTTATATTAGTTGAATCTAGTGATCTAATACTTAAAGGGATAGGTGGTTTAATTTTAATAGTTATTTTTGGGGGTAGAATTATTATTTGATTAATTTTTCCTACTCCTTATATAATTTGTTTACCTTTAATAATAAAGTTAATAGTTTTAATAGTTATTTTATTAGGGGCTTATTTAGGATATTTAATAACTTTAATTAGGTTAAGAACAAAAACTTTTTCTTTAAG---TTATTCTTTAATTTTCTTTATCTCTTCAATTTTTAATTTAAATTTTCTTTCAACGTTTGGGGTAACTTACTATTTTTTAAGCTCAGGAAGAAAATACAATTTTATATTAGATCAAGGTTGGTCTGAATATTATGGAAGGCAAAATATTTTTAATATAATAAAAAAAACTTCTTCTTTTTTAGAAAAATTCTTTTATAATAATATAAAGCTTTTTTTAGTTTTATTTCTTATTTGAATTTGTATTTTATTTATTTA-TTTTAATAGCTTATT-TAAAAGTATAATATTGAAGATATTAAGAAGGC---GTT-----G--GCCTTAAAATATTTAAAAAATATGAG--ATATTTAATTTTACAGTGAAAATGTAATG-----TTTTA-TTTAAACTATAT--AAAA-----------------------------------------------G-AGAATCATAAACATGTTAATGCTTTCGAGAAAAGTTAGAAGC-TTTT--TT-GGGATGACTCTTTAATTGGAATATAATTCATTAATATTATTAACAGTAATATACCN
AJ0056 TTCCCATATTGTAACTCAAGAAAGTGGAAAAAATGAAACTTTTGGCCATATAGGAATAATTTATGCCATAGCAGCAATTGGAATACTAGGATTTATCGTTTGAGCTCACCATATATTCACTGTAGGTATAGATGTTGATACTCGCGCTTACTTTACATCAGCAACTATAATTATTGCTGTACCAACAGGAATTAAAATTTTTAGATGATTAGCAACTATACATGGAACCAAAATTAATTTCTCACCTCAAATAATATGATCTATAGGATTTATTTTCCTATTCACAGTAGGTGGATTAACTGGAGTAATCCTAGCAAATTCATCAATTGATATTATTCTTCATGATACCTATTATGTAGTAGCTCATTTTCATTATGTTCTTTCAATAGGAGCTGTATTTGCTATTATAGCAGGAATTATTCATTGATTCCCATTATTTACAGGACTAACAATAAATAACAAAATACTAAAAATCCAATTCTCTACCATATTTATTGGAGTAAACACAACATTTTTTCCGCAACACTTCCTAGGCTTAATAGGAATACCTCGACGATATTCTGATTATCCAGATGCCTATTTATCATGAAATATTTTATCCTCCATAGGATCAATAATTTCTACTTGTAGAATCTTTATATTTATATACATTTTATGAGATTCATTAATCTCTAAAAACAAAAGAATCTTTTCCAACCAAATAAAAACAAATATTGAATGACTTCAAAAAACCCCACCTATAGAGCACTCCTATAGTGAACTACCAATTTTATCAAACTTCTAATGTGACAG-AAAAGTGTGATAAATTTAAGATTTATTTATAAAGTATATCTTTCTTTAGAAATTCCCACTTGATCAAATTTTATACTTATAGATGCAGCATCCCCCTTAATAGAACATCTAAATCTATTTCATGATTATACAATATTAATCTTAATCTCAATCTTAATAATAATTTCTTACATAATAATTACAATTATAAAAAATAAACTAATCTATAAAAAATTAATGGAAGGACAAACAATTGAAATTATTTGAACTATTATCCCAATAGTTACCCTAATTTTTATTGCTACACCCTCACTAAATTTATTATATCTAATCATGTCC-TTTTG--A-TTTTAATTTAAGGTTTAACCTGCTCAATGATTTTCAATAAATAGCCGCAGTATTTTGACTGTGCAAAGGTAGCATAATAATTAGTTTCTTAATTAGGAACTGGAATGAATGGTTGGACAAGAAAATTACTGTCTCTTTTTTAATGTTT-TTGAATTTTATTTTTAAGTGAAAAAGCTTAAATTTTTATAAAAGACGAGAAGACCCTATAGAGTTTAATATTGT-TTTTTAATAAGTAGTTAGAAAGTTTATTTAG-AAAAAAAATATTTAGTTGGGGTGACCGAGAAAAAGAAATAATTTTTTTAA-GTTTAAATTGATAATTTTCAATTTAATAATCTAAAATTTTT-AAAATTAAAATAAATTACCTTAGGGATAACAGCGTTATTTTTCTTGGAAGTTCTTATTCAAAGGAAAGTTTGCGACCTCGATGTTGGATTAAAA-TTAATTTTTGGTGCAATAACTTAAAAATTAGGTCTGTTCGACCTTTAAAATTTTACATGATCTGAGTTTAAACCGGTGTGAGCCAGGTTGGATTCTATCTTTAAA-T--ATTTA-CTATATTTTAGTACGAAAGGACCAAATATTAATTATAATTAATTGTTATTTTGGCAGATTAGTGTATTTGATTTAGAATCATTTTAAGTAAA----TTTTTTTACAAGTAATATTTG---TTCTTTTTAGATATAGTTTTATATTTGTTGTGTATATTAGTATTTGTAATTTTTATTTTAGTTGGAGTGGCTTTTTTTACATTGTTGGAGCGAAAAGTTTTGGGCTATATTCAAATTCGTANNNNNNNNTGAAGGTTTAAGAGATAAAGTTATAATAATTCTATTATTTGTTTCTAGATTTACTATATTTATAGCAGGATTAGTGGCAAATTTTGACTATGATCTAAAAAAAATTATTGCTTTTTCTACTTTAAGTCAATTAGGTTTAATATTAAGAGTATTAAGGTTGGGAGAGAGCGAGTTAGCTTTTTTTCATATATTGATACATGCTTTATTTAAAGCTTTGTTATTTATATGTGCTGGGTTTATAATTCATTCAATACAAAATTGTCAGGATATTCGTGGAATAGGTTCAATATCGAAATTTATTCCTTTAACTAGAAGATTTTTTAATATTTGTAATTTAGCTTTATGTGGTTTGCCATTTTTATCTGGGTTTTATTCTAAGGACTTGATTTTAGAATTTATATCAATAAGTTATATAAATTTTTATGTTTATTTAATTTTTTATATTTCTACAGGTTTAACAGTTATGTATACAACTCGACTACTATATTATACTATATTAGGAGATTTTAATAGAGTAACTTATTTTTCAATAGTTGAGTCAAGAGATTTAATATTAAAGGGTATAGGTGGATTAATTTTATTAGTAATTTTTGGCGGAAGAGTTATTATTTGATTAATTTTTCCTACTCCTATTATGATTTGTTTACCAATAATAATAAAGTTTATAGTTTTAGTTGTTATTGCAATAGGGGCTTATTTAGGTTATTTAATTTCATTAGTTAGTTTTAATGATAAGTCTAAGATTTTAATATTTTATAATACATCATTTTTTATTTCATTAATTTTTAATTTAAATTTTCTTTCAACATTTGGAGTTAATTATTATTTCTTAAATTTTGGTAATAAATATAATTTTGTTTTAGATCAAGGTTGATCTGAATATTTTGGAAGTCAAAATATTTTTATTTTAATGAAAAGAACTTCATCTTTTTTAGAAAAATTATTTTTTAATAATATTAAGATTTTTTTAACATTATTTTTGTTTTGGATTTGTATTTTATTTATTTA-TTTTAATAGCTTATT-TTAAAGTGTAATATTGAAGATATTAAGAAGGC---ATT-----A--GTCTTAAAATATTTAAAAAATAATTA--TTATTTATTTTTACAGTGAAAATGTAATG-----TTTTA-TTTAAACTATAT--AAAA-----------------------------------------------GAAGAATCATAAACATGGTAATGC-TTTAGTAAAAGTTAGAAGC-TTTT--TT-TGGATGATTCTTTAATTGGAAAATAATTCAATCATATTATTAACAGTAATATACCN
AJ0057 TTCCCATATTGTAACTCAAGAAAGTGGAAAAAATGAAACTTTTGGCCATATAGGAATAATTTATGCCATAGCAGCAATTGGAATACTAGGATTTATCGTTTGAGCTCACCATATATTCACTGTAGGTATAGATGTTGATACTCGCGCTTACTTTACATCAGCAACTATAATTATTGCTGTACCAACAGGAATTAAAATTTTTAGATGATTAGCAACTATACATGGAACCAAAATTAATTTCTCACCTCAAATAATATGATCTATAGGATTTATTTTCCTATTCACAGTAGGTGGATTAACTGGAGTAATCCTAGCAAATTCATCAATTGATATTATTCTTCATGATACCTATTATGTAGTAGCTCATTTTCATTATGTTCTTTCAATAGGAGCTGTATTTGCTATTATAGCAGGAATTATTCATTGATTCCCATTATTTACAGGACTAACAATAAATAACAAAATACTAAAAATCCAATTCTCTACCATATTTATTGGAGTAAACACAACATTTTTTCCGCAACACTTCCTAGGATTAATAGGAATACCTCGACGATATTCTGATTATCCAGATGCCTATTTATCATGAAATATTTTATCCTCCATAGGATCAATAATTTCTACTTGTAGAATCTTTATATTTATATACATTTTATGAGATTCATTAACCTCTAAAAACAAAAGAATCTTTTCCAACCAAATAAAAACAAATATTGAATGACTTCAAAAAACCCCACCTATAGAGCACTCCTATAGTGAACTACCAATTTTATCAAACTTCTAATGTGACAG-AAAAGTGTGATAAATTTAAGATTTATTTATAAAGTATATCTTTCTTTAGAAATTCCCACTTGATCAAATTTTATACTTATAGATGCAGCATCCCCCTTAATAGAACATTTAAATCTATTTCATGATTATACAATATTAATCTTAATCTCAATCTTAATAATAATCTCTTACATAATAATTACAATTATAAAAAATAAACTAATCTATAAAAAATTAATGGAAGGACAAACAATTGAAATTATTTGAACTATTATCCCAATAGTTACCCTAATTTTTATTGCTACACCCTCACTAAATTTATTATATCTAATCATGTCC-TTTTG--A-TTTTAATTTAAGGTTTAACCTGCTCAATGATTTTCAATAAATAGCCGCAGTATTTTGACTGTGCAAAGGTAGCATAATAATTAGTTTCTTAATTAGGAACTGGAATGAATGGTTGGACAAGAAAATTACTGTCTCTTTTTTAATGTTT-TTGAATTTTATTTTTAAGTGAAAAAGCTTAAATTTTTATAAAAGACGAGAAGACCCTATAGAGTTTAATATTGT-TTTTTAATAAGTAGTTAGAAAGTTTATTTAG--AAAAAAATATTTAGTTGGGGTGACCGAGAAAAAGAAATAATTTTTTTAA-GTTTAAATTGATAATTTTCAATTTAATAATCTAAAATTTTT-AAAATTAAAATAAATTACCTTAGGGATAACAGCGTTATTTTTCTTGGAAGTTCTTATTCAAAGGAAAGTTTGCGACCTCGATGTTGGATTAAAA-TTAATTTTTGGTGCAATAACTTAAAAATTAGGTCTGTTCGACCTTTAAAATTTTACATGATCTGAGTTTAAACCGGTGTGAGCCAGGTTGGATTCTATCTTTAAA-T--ATTTA-CTATATTTTAGTACGAAAGGACCAAATATTAATTATAATTAATTGTTATTTTGGCAGATTAGTGTATTTGATTTAGAATCATTTTAAGTAAA----TTTTTTTACAAGTAATATTTG---TTCTTTTTAGATATAGTTTTATATTTGTTGTGTATATTAATATTTGTAATTTTTATTTTAGTTGGAGTGGCTTTTTTTACATTGTTGGAGCGAAAAGTTTTAGGCTATATTCAAATTCGTACGATTTAATGAAGGTTTAAGAGATAAAGTTATAATAATTCTATTATTTGTTTCTAGATTTACTATATTTATAGCAGGATTAGTGGCAAATTTTGATTATGATCTAAAAAAAATTATTGCTTTTTCTACTTTAAGTCAATTAGGTTTAATATTAAGAGTATTAAGGTTGGGAGAGAGCGAGTTAGCTTTTTTTCATATATTGATACATGCTTTATTTAAAGCTTTGTTATTTATATGTGCTGGGTTTATAATTCATTCAATACAAAATTGTCAGGATATTCGTGGAATAGGTTCAATATCGAAATTTATTCCTTTAACTAGAAGATTTTTTAATATTTGTAATTTAGCTTTATGTGGTTTGCCATTTTTATCTGGGTTTTATTCTAAGGACTTGATTTTAGAATTTATATCAATAAGTTATATAAATTTTTATGTTTATTTAATTTTTTATATTTCTACAGGTTTAACAGTTATGTATACAACTCGACTACTATATTATACTATATTAGGAGATTTTAATAGAGTAACTTATTTTTCAATAGTTGAGTCAAGAGATTTAATATTAAAGGGTATAGGTGGATTAATTTTATTAGTAATTTTTGGCGGAAGAGTTATTATTTGATTAATTTTTCCTACTCCTACTATGATTTGTTTACCAATAATAATAAAGTTTATAGTTTTAGTTGTTATTGCAATAGGGGCTTATTTAGGTTATTTAATTTCATTAGTTAGTTTTAATGATAAGTCTAAGATTTTAATATTTTATAATACATCATTTTTTATTTCATTAATTTTTAATTTAAATTTTCTTTCAACATTTGGAGTTAATTATTATTTCTTAAATTTTGGTAATAAATATAATTTTGTTTTAGATCAAGGTTGATCTGAATATTTTGGAAGTCAAAATATTTTTATTTTAATGAAAAGAACTTCATCTTTTTTAGAAAAATTATTTTTTAATAATATTAAGATTTTTTTAACATTATTTTTGTTTTGGATTTGTATTTTATTTATTTA-TTTTAATAGCTTATT-TTAAAGTGTAATATTGAAGATATTAAGAAGGC---ATT-----A--GTCTTAAAATATTTAAAAAATAATTA--TTATTTATTTTTACAGTGAAAATGTAATG-----TTTTA-TTTAAACTATAT--AAAA-----------------------------------------------GAAGAATCATAAACATGGTAATGC-TTTAGTAAAAGTTAGAAGC-TTTT--TT-TGGATGATTCTTTAATTGGAAAATAATTCAATCATANNNNNNNNNNNNNNNNNNNN
AJ0058 CTCCCATATTGTAACACAAGAAAGAGGAAAAAAAGAAACATTTGGCCACATAGGAATAATTTATGCCATAGTAGCAATTGGAATTTTAGGATTTATTGTATGAGCACACCATATGTTCACTGTAGGAATAGACGTAGATACACGAGCATATTTTACATCAGCAACAATAATTATTGCAGTACCAACAGGTATTAAAATCTTTAGTTGACTAGCAACAATACATGGAACACAAATCAACTTCTCACCTCAAATACTTTGATCTTTAGGATTTATCTTTCTATTCACAGTAGGAGGACTAACAGGAGTAATTTTAGCTAACTCGTCAATCGACATTATTCTACACGATACTTATTATGTAGTAGCCCATTTCCATTATGTCCTATCAATAGGAGCCGTATTTGCAATTATAGCAGGCATCATTCATTGATTTCCTCTATTTACAGGATTAACAATAAATAACAAACTATTAAAAATTCAGTTCTTCACAATATTTATTGGAGTAAACACAACCTTCTTCCCTCAACATTTTCTTGGATTGATAGGAATACCACGACGATATTCTGATTACCCAGACGCATACTTACCATGAAATATTTTATCTTCAATCGGATCAATAATCTCAACATGCAGAATCTTTATATTTATATATATTATATGAAACGCATTTGCATCAAAAAACAAATCAATTTTCTCTAACCAAATAGAAACAAATATTGAATGATTACAAAAAAACCCCCCCATGGAGCACAGCTATAGAGAACTTCCAATTTTATCAAACTTCTAATGTGACAG-AAAAGTGTGATAAATTTAAGATTTATTTATAAAGATAATCTTTCTTTAGAAATTACCACTTGATCAAGCTTCCTATTAAATAATGCAACATCACCAATTATGGAATATCTAACTCTATTCCATGACTATACAATATTAATTTTAATTGCAATCCTAATAATTATCTCATACATTATAATCATAATTATAAAAAATAAATTAATTAATAAAACTCTAATAGAAGGACAAACTATTGAAATTATCTGAACCCTAATTCCAATAATCACTTTAATCTTTATTGCAACCCCATCATTAAATTTATTATATTTAATCATGTCCTT-TTG--A-ATATAATTTAAGGTCTGATCTGCTCAATGAATTTT--TAAATAGCCGCAGTATTTTGACTGTGCTAAGGTAGCATAATAATTAGTTTCTTAATTAGGAACTGGAATGAATGATTGGACAAGAAAATTTCTGTCTCTTTTTTAA--TTA-TTGAATTTTATTTTTAAGTGAAAAAGCTTAAATGTTTATAAAAGACGAGAAGACCCTATAGAGTTTAATA-TTTTTTTTTAATTATAAATTAGAATATTAT-TTT-AAATTAGATTATTTGGTTGGGGTGATTTAAAGATATAATTAATTCTTTAAA-ATAATAATTAAAGATTTTTAAATTTTAAATCTATAGTTTAT-AAAACTAAAATAAATTACCTTAGGGATAACAGCGTAATTTTTCTTTAAAGTTCTTATTATAAGGAAAGTTTGCGACCTCGATGTTGGATTAAAA-TAAATTTTTGGTGCAATAACTAAAAAATTAGGTCTGTTCGACCTTTAAAATTTTACATGATCTGAGTTTAGACCGGTGTGAACCAGGTTGGATTCTATCTTTATAT---AAAAA-ATATATTTTAGTACGAAAGGACCAAGTATATATTAAAT-TAATTGTTATTTTGGCAGATTAGTGTATTTGATTTAGAATCATTTTAAGTAAA---TTTTTATTACAAGTAATATTTG---AATTTTTCTGATTTGTTTTTGGTATTGGTTTGTATATTAATTTTTATTATTTTTGTTTTAGTAGGTGTTGCTTTTTTTACGTTATTGGAGCGTAAAGTTCTTGGCTATATTCAAATTCGTACGCTTTAGCGGAGCTTTAAGAGAGGAGGTTATTTTAGTTTTGTTATTTTCTTCTAGTCTTACCATATTTATAGCTGGTTTAGTTGCTAATTTTGAATTTGATTTAAAGAAAATTATTGCTCTTTCAACTTTAAGTCAATTAGGTTTAATAATAAGAATTTTAAGGTTGGGTGAAAGAATACTAGCTTTTTTTCATTTATTAATGCATGCTTTATTTAAAGCTCTTCTTTTTATGTGTGCAGGTTGTATAATTCATAGTTTAATGAATTGTCAAGATATTCGTTATATGGGTTCGTTAGTAAATTTTCTTCCTTTAACAAGAAGTTTTTTTAATATTTGTAATTTATCTTTATGTGGTTTACCATTTTTGTCTGGGTTTTATTCTAAGGATTTAATTTTAGAATATGTTTCTATAGGTTATGTTAATTTTTATATTTATTTTATTTTTTATATTTCTACAGGTTTAACAATAATATATACTCTTCGGTTAATATATTATACTATGATCTCTAATTATAATGGAATTTCTTATTTTTCTTTAGTAGATTCAAGTGAAATTATATTGAAAGGAATGGGAGGTTTAATTTTATTAGTTGTTTTTGGTGGAAGAATTACGAGATGACTGATTTTTCCAACTCCTTATTTAATTTGCTTGCCTTTAATAATAAAGTTAATAGTTTTATTAGTAATTATATTAGGTGCTATTTTAGGATTTTTGATATCAATAGTTAGGTTAAATAGTTTTTCTAAGACTTTGAAAATATATAATTTATCTTTTTTTTTAAGTTCAATATGGAATTTAAATTATTTATCAACTTTTGGGGTTAATTATTATTTTTTAATTCTTGGTGAAAAGTACAATTTCTTGATTGATCAAGGTTGATCAGAATATTATGGAAGACAAAATATTTTTTTGAATATAAAAAAGACTTCTTCTTTTATACAGAAGTTATTTTTTAATAATATTAAGATTTTTTTAGTATTATTTTTGGTCTGAATTTGTATAATATTTATATAATTTTAATAGCTTATTTTTAAAGTGTGATATTGAAGATATTAAGAAGACA--TTT-----T--GTTTTAAAATATTTATAAAATAATTG--GTATTTAATTTTACAATGAAAGTGTAGTG-----TTTTA-TTTAAACTATAT--AAAT-----------------------------------------------A-AGAAATATAAACANNNN-NNNN-NNNNNNNNNNNNNNNNNNN-NNNNN----NNNNNNNNNNNNNNNNNNNNNNNNNNNNNNNNNNNNNNNNNNNNNNNNNNNNNNNN
AJ0059 CTCCCATATTGTAACACAAGAAAGAGGAAAAAAAGAAACATTTGGCCACATAGGAATAATTTATGCTATAGTAGCAATTGGAATTTTAGGATTTATTGTATGAGCACACCATATGTTCACTGTAGGAATAGACGTAGATACACGAGCATATTTTACATCAGCAACAATAATTATTGCAGTACCAACAGGTATTAAAATCTTTAGTTGACTAGCAACAATACATGGAACACAAATCAACTTCTCACCTCAAATACTTTGATCTTTAGGATTTATCTTTCTATTCACAGTAGGAGGATTAACAGGAGTAATTTTAGCTAACTCGTCAATCGACATTATTCTACACGATACTTATTATGTAGTAGCCCATTTCCATTATGTCCTATCAATAGGAGCCGTATTTGCAATTATAGCAGGCATCATTCATTGATTTCCTCTATTTACAGGATTAACAATAAATAACAAACTATTAAAAATTCAGTTCTTCACAATATTTATTGGAGTAAACACAACCTTCTTCCCTCAACATTTTCTCGGATTGATAGGAATACCACGACGATATTCTGATTACCCAGACGCATACTTACCATGAAATATTTTATCTTCAATCGGATCAATAATCTCAACATGCAGAATCTTTATATTTATATATATTATATGAAACGCATTTGCATCAAAAAACAAATCAATTTTCTCTAACCAAATAGAAACAAATATTGAATGATTACAAAAAAACCCCCCCATGGAGCACAGCTATAGAGAACTTCCAATTTTATCAAACTTCTAATGTGACAG-AAAAGTGTGATAAATTTAAGATTTATTTATAAAGATAATCTTTCTTTAGAAATTACCACTTGATCAAGCTTCCTATTAAATAATGCAACATCACCAATTATGGAATATCTAACTCTATTCCATGACTATACAATATTAATTTTAATTGCAATCCTAATAATTATCTCATACATTATAATCATAATTATAAAAAATAAATTAATTAATAAAACTCTAATAGAAGGACAAACTATTGAAATTATCTGAACCCTAATTCCAATAATCACTTTAATCTTTATTGCAACCCCATCATTAAATTTATTATATTTAATCATGTCCTT-TTG--A-ATATAATTTAAGGTCTGATCTGCTCAATGAATTTT--TAAATAGCCGCAGTATTTTGACTGTGCTAAGGTAGCATAATAATTAGTTTCTTAATTAGGAACTGGAATGAATGATTGGACAAGAAAATTTCTGTCTCTTTTTTAA--TTA-TTGAATTTTATTTTTAAGTGAAAAAGCTTAAATGTTTATAAAAGACGAGAAGACCCTATAGAGTTTAATA-TTTTTTTTTAATTATAAATTAGAATATTAT-TTT-AAATTAGATTATTTGGTTGGGGTGATTTAAAGATATAATTAATTCTTTAAA-ATAATAATTAAAGATTTTTAAATTTTAAATCTATAGTTTAT-AAAACTAAAATAAATTACCTTAGGGATAACAGCGTAATTTTTCTTTAAAGTTCTTATTATAAGGAAAGTTTGCGACCTCGATGTTGGATTAAAA-TAAATTTTTGGTGCAATAACTAAAAAATTAGGTCTGTTCGACCTTTAAAATTTTACATGATCTGAGTTTAGACCGGTGTGAACCAGGTTGGATTCTATCTTTATAT---AAAAA-ATATATTTTAGTACGAAAGGACCAAGTATATATTAAAT-TAATTGTTATTTTGGCAGATTAGTGTATTTGATTTAGAATCATTTTAAGTAAA---TTTTTATTACAAGTAATATTTG---AATTTTTCTGATTTGTTTTTGGTATTGGTTTGTATATTAATTTTTATTATTTTTGTTTTAGTAGGTGTTGCTTTTTTTACGTTATTGGAGCGTAAAGTTCTTGGCTATATTCAAATTCGTACGCTTTAGCGGAGCTTTAAGAGAGGAGGTTATTTTAGTTTTGTTATTTTCTTCTAGTCTTACTATATTTATAGCTGGTTTAGTTGCTAATTTTGAATTTGATTTAAAGAAAATTATTGCTCTTTCAACTTTAAGTCAATTAGGTTTAATAATAAGAATTTTAAGGTTGGGTGAAAGAATACTAGCTTTTTTTCATTTATTAATGCATGCTTTATTTAAAGCTCTTCTTTTTATGTGTGCAGGTTGTATAATTCATAGTTTAATGAATTGTCAAGATATTCGTTATATGGGTTCGTTAGTAAATTTTCTTCCTTTAACAAGAAGTTTTTTTAATATTTGTAATTTATCTTTATGTGGTTTACCATTTTTGTCTGGGTTTTATTCTAAGGATTTAATTTTAGAATATGTTTCTATAGGTTATGTTAATTTTTATATTTATTTTATTTTTTATATTTCTACAGGTTTAACAATAATATATACTCTTCGGTTAATATATTATACTATGATCTCTAATTATAATGGAATTTCTTATTTTTCTTTAGTAGATTCAAGTGAAATTATATTGAAAGGAATGGGAGGTTTAATTTTATTAGTTGTTTTTGGTGGAAGAATTACGAGATGACTGATTTTTCCAACTCCTTATTTAATTTGCTTGCCTTTAATAATAAAGTTAATAGTTTTATTAGTAATTATATTAGGTGCTATTTTAGGATTTTTGATATCAATAGTTAGGTTAAATAGTTTTTCTAAGACTTTGAAAATATATAATTTATCTTTTTTTTTAAGTTCAATATGGAATTTAAATTATTTATCAACTTTTGGGGTTAATTATTATTTTTTAATTCTTGGTGAAAAGTACAATTTCTTGATTGATCAAGGTTGATCAGAATATTATGGAAGACAAAATATTTTTTTGAATATAAAAAAGACTTCTTCTTTTATACAGAAGTTATTTTTTAATAATATTAAGATTTTTTTAGTATTATTTTTGGTCTGAATTTGTATAATATTTATATAATTTTAATAGCTTATTTTTAAAGTGTGATATTGAAGATATTAAGAAGACA--TTT-----T--GTTTTAAAATATTTATAAAATAATTG--GTATTTAATTTTACAATGAAAGTGTAGTG-----TTTTA-TTTAAACTATAT--AAAT-----------------------------------------------A-AGAAATATAAACATAAT-ATGC-TTTGTTAAAAGTTAGANNN-NNNNN----NNNNNNNNNNNNNNNNNNNNNNNNNNNNNNNNNNNNNNNNNNNNNNNNNNNNNNNN
AJ0060 TTCTCATATTGTTACTCAAGAAAGAGGAAAAAAAGAAACTTTCGGTCATATAGGAATAATTTATGCAATAGCAGCAATTGGAATACTTGGATTCATTGTATGAGCCCACCATATATTTACAGTTGGAATAGATGTGGATACCCGAGCATACTTTACATCAGCAACAATAATTATTGCAGTTCCTACAGGAATTAAAATTTTTAGATGACTAGCAACTATACATGGCACAAAAATTTATTTCTCACCTCAAATAATATGATCAACAGGATTCATTTTCCTTTTCACAGTAGGAGGATTAACTGGAGTTATTTTAGCAAACTCATCAATTGATATTGTATTACATGACACTTATTATGTAGTAGCTCATTTCCATTATGTACTATCTATAGGAGCAGTATTTGCTATTATAGCAGGAATCATTCATTGATTTCCCCTATTTACAGGACTAACCATAAACAATAAACTACTAAAAATTCAATTTTCCTCAATATTTATTGGAGTAAACACAACATTTTTCCCACAGCATTTCCTAGGACTAATAGGGATACCTCGTCGATACTCCGATTACCCAGATGCATACCTATCCTGAAATATTTTATCGTCAATAGGATCAATAATCTCCACCTGCAGAATTCTTATATTCATGTACATTTTATGAGATGCCCTAACTTCAAAAAACAAAAGAATTTTCTCAAATCAAATAAAAACTAATATTGAATGATTCCAAAAAACTCCTCCTATAGAGCACTCCTATAGAGAATTACCAATTTTATCAAACTTCTAATGTGACAG-AAAAGTGTGATAAATTTAAGATTTATTTATAAAGAATATCTTTCTTTAGAAATACCCACTTGATTAAATTTTATACTTATAGACGCTGCCTCCCCTTTAATAGAACATTTAAATTTATTTCATGATTACACAATACTAATCCTAATCTCAATCTTAATAATAATCTCCTACATAATAATTATAATTACAAAAAATAAATTTATTCACAAAACATTAATAGAAGGGCAAACCATTGAAATCATCTGAACAATTATTCCAATAGTAACCNTAATTTTTATTGCCACCCCATCTTTAAATTTACTTTACCTTATCATGTCC-TTTTG--A-TTTTAATTTAAGGTTTAACCTGCTCAATGATTTTTAATAAATAGCCGCAGTATTTTGACTGTGCAAAGGTAGCATAATAATTAGTTTCTTAATTAGAAACTGGAATGAATGGTTGGACAAGAAAATTACTGTCTCTTTTTTAATATTT-TTGAATTTTATTTTTAAGTGAAAAAGCTTAAATTTTTATAAAAGACGAGAAGACCCTATAGAATTTAATATTTT-TATTAAATAGATAGTTAGTAAGATTATTTTT--ATAAAAGTATTTGGTTGGGGTGACTAGAAGAAATAATTAATTTTTTTAA-CTTTTAATTGATAATTTTCAATTTTATAATCTAAAATTTTT-AAAATTAAAATAAATTACCTTAGGGATAACAGCGTTATTTTTCTTTAAAGTTCTTATTAAAAGGAAAGTTTGCGACCTCGATGTTGGATTAAAA-TTAATTTTTGGTGCAATAACTTAAAAATTAGGTCTGTTCGACCTTTAAAATTTTACATGATCTGAGTTTAAACCGGTGTGAGCCAGGTTGGATTCTATCTTTAGATT--TTTTT-TTATATTTTAGTACGAAAGGACCAAATATGGATTATACTTAATTGTTATTTTGGCAGATTAGTGCATTTGATTTAGAATCATTTTAAGTAAAGTTTTTTTATTACAAGTAATATTTG---TATTTTTTGGATTTAGTTTTATTTATTTTATGTATATTTATTTTTTTAATTTTTATTTTAGTTGGGGTAGCCTTTTTTACATTATTAGAGCGTAAGGTTTTAGGCTATATTCAAATTCGTACGTTTTAATGAGGGATTAAGAGATAGGGTTATGTTTATTTTATTATTTATTTCAAGATTTACTATATTTATAGCTGGTCTAGTGGCAAATTTTGACTATGATTTAAAGAAAATTATTGCTTTCTCTACTTTAAGTCAACTAGGATTAATATTAAGAGTCCTTAGTTTGGGGGAGAGGAAGTTAGCTTTTTTTCATATATTAATACATGCTTTATTTAAGGCTTTATTATTTATATGTGCTGGGTTTATAATTCATACTATGCTTAATTGTCAGGATATTCGAATAATAGGTTCTATAATTAAATTTATTCCTTTAACTAGCAGTTTTTTTAATATTTGTAATTTGTCTTTATGTGGGTTACCTTTTTTGGCTGGTTTTTATTCAAAAGATTTAATTTTAGAATTTATGTCTATAAATTATATAAATTTTTATATTTATATAATTTTTTATATTTCTACAGGTTTAACTGTTATATATACTATTCGTTTGGTCTATTATACTATAATAGGAGATTATACTAGAACTACTTATTTTTCTTTAGTTGAATCAAGGGATTTAATGTTGAAGGGAATAGGGGGGTTAATTTTATTAGTAATTTTTGGTGGTAGAATCGTTATTTGATTAATTTTTCCTACTCCATATATAATTTGTTTACCTTTAATAATAAAGTTGATAGTTCTAGTAGTGATTTCATTAGGGGCATACTTAGGTTATTTAATTTCATTAATTAGGTTAAACAGTAAATCTAATACTTTAATGTTTTATAATTTTTCTTTTTTTGTTTCTTCAATTTTTAATTTAAATTTTCTTTCAACTTTTGGAGTAATTTATTATTTTTTAAGTTTTGGTAATAAATATAGTTTTATTTTAGATCAAGGATGGTCAGAATACTATGGCAGGCAAAATATTTTTAATTTAATAAAAAGGTCTTCATCTTTTTTAGAAAAATTGTTTTTTAATAATATTAAGATTTTTTTAATGTTGTTTTTGCTCTGGGTATGTATTTTATTTATTTA-TTTTAATAGCTTATT-AAAAAGTATAATATTGAAGATATTAAGAAGGC---TTA-----T--GCCTTAAAATATTTAAAAAATAGTAT---TATTTAATTTTACAGTGAAAATGTAATG-----TTTTA-TTTAAACTATAT--AAAA-----------------------------------------------A-AGAATCATAAACATGGTAATGCTTTTATTTAAAGTTAGAAGC-TTTT--TT--TGGNNNNNNNNNNNNNNNNNNNNNNNNNNNNNNNNNNNNNNNNNNNNNNNNNNNN
AJ0061 CTCTCACATTGTTACCCAAGAAAGAGGGAAAAAGGAAACCTTTGGCCATATAGGAATAATTTATGCTATAGCAGCAATCGGAATTTTAGGATTCATTGTTTGAGCTCACCACATATTCACAGTCGGTATAGATGTCGACACACGAGCCTACTTCACATCAGCAACAATAATTATTGCAGTACCAACAGGAATTAAAATTTTTAGTTGATTAGCAACTATACATGGAACCCAAATTAACTTCTCACCACAAATATTATGAGCTGTAGGATTTATCTTTCTTTTCACTATAGGAGGATTAACTGGAGTAATTCTAGCAAATTCATCAATTGATATCATCCTACATGACACTTACTACGTAGTAGCACACTTTCATTACGTACTTTCTATGGGAGCTGTATTTGCTATTATAGCAGGAATTATTCACTGATTCCCACTCTTCACTGGACTAACTATAAACAATAAAATACTCAAAATCCAATTTGCAACTATATTTATTGGAGTTAATACAACATTTTTTCCTCAACACTTCTTAGGATTAATGGGTATACCTCGACGATACTCAGATTACCCTGACGCATACCTGCCATGAAATGTCCTATCATCTATGGGATCAATAATTTCAACATGCAGAATTTTTATATTCATATACATTTTATGAGATGCATTCTCATGTAAAACCAAATCAATCTTCTCAAATCAAATAGAAACATATATTGAATGATTTCAAAAAACTCCCCCTATAGAACATAGCTATAGAGAACTACCAATTTTATCAACTTTCTAATGTGACAG-AAAAGTGTGATAAATTTAAGATTTATTTATAAAGTTTATCTTTCTTTAGAAATTCCCACTTGATCAAGGTTTTTACTAATAGACGCTATGTCACCTTTAATAGAATATTTAAACCTATTTCATGATTACACCATACTAATTCTAATCTCAATCTTAATAATCATTTCCTATACAATAATCATAATCATAAACAATAAATTTATTAACAAAAACCTCCTAGAAGAACAAACTATTGAAATCGTCTGAACAATTATCCCTATAATCACCCTTCTATTTATCGCAACTCCCTCACTTAATTTACTATACCTAATCATGTCC-TTTTG--A-TAATAATTTAAGGTCTGACCTGCTCAATGAA-ATT--TAAATAGCCGCAGTATTTTGACTGTGCAAAGGTAGCATAATAATTAGTTTCTTAATTAGAAGCTGGAATGAATGGTTTGACAAGAAAATTACTGTCTCTTTCCTAATTTTG-TTGAATTTTATTTTTAAGTGAAAAAGCTTAAATTTTTATAAAAGACGAGAAGACCCTATAGAGTTTGATA-GTTTCTTATGTTTATAAATTAGAATTTTTTTTATATAAAAAAATTATTTGGTTGGGGTGACTGGAAGATTTGAGAAATTCTTTTAAAATTTAAATTGATGATTTTCAAATTGTTGATCTATAGTTTAT-AAAACTAAAATAAATTACCTTAGGGATAACAGCGTAATTTTTCTTTAAAGTTCTTATTGTAAGGAAAGTTTGCGACCTCGATGTTGGATTAAAA-TAAATTTTTGGTGCAATAACTAAAAAATTAGGTCTGTTCGACCTTTAAAATTTTACATGATCTGAGTTTAAACCGGTGTGAGCCAGGTTGGATTCTATCTTTAGAAA--T-TTA-TTATATTTTAGTACGAAAGGACCAAATATAAGTTAAAT-TAATTGTTATTTTGGCAGATTAGTGTATTTGATTTAGAATCATTTTAAGTAAAG-AATTTTATTACAAGTAATATTTG---AATTTTTTTGATATATTTTTAATATTTTTGTGTTTAATTATTTTTTTAATTTTTGTCTTAGTAGGTGTCGCTTTTTTTACGTTATTGGAGCGTAAGGTGTTAGGCTATATTCAAATTCGTACGATTTAGGGCGGGCTTAAGAGAGAGAGTTTTAATTATTTTATTATTTATTTCTAGTTTAACTATGTTTATAGCAGGATTAGTAGCTAATTTTGAGTATGATTTAAAGAAAATTATTGCTTTTTCGACTTTAAGTCAATTAGGTTTAATAATAAGAATTTTAGGTTTAGGTGAAAGAATATTATCATTTTTTCATTTGTTGATACATGCTTTATTTAAGGCTTTACTGTTTATATGTGCAGGTTGTATAATTCATAGAATGATAAATTGTCAAGATATTCGTTATATAGGTTCTTTAGTAAATTTTATTCCATTAACTAGAAGGTTTTTTAATATTTGTAATTTATCTTTATGTGGTTTACCATTTTTAGCAGGGTTTTATTCTAAGGACTTAATTTTGGAGTTTGTATCGATAAGTTATACAAATTTTTATATTTACTTTATTTTTTATGTTTCTATTGGCTTGACTGTTATATATACTTTTCGTTTAATATATTACACTATAGTAGGCGATTACGGTGGAGTTAGTTTTTTTTCGCTTAGTGATTCGAGAGAGTTAATATTAAAGGGAATGGGGGGTTTAATTTTTTTTGTTATTTTTGGTGGAAGAGCCATAAGATGGTTAATTTTTCCAACTCCGTATATAATTTGTTTACCTTTGTCAATAAAGCTGATGGTATTAGTTTCCATTATTGTTGGGATATATTTAGGGTATTTAATATCTCTAGTGAGATTAAACGATTTTTTAAAAACTTTAAAATCTGAAAAATTATTATTTTATTTTAGGTCAATTTGGAATTTAAACTATTTATCAACTTTTGGGGTGAATTATTATTTTTTAATTTTTGGTGAAAAGTATAATTCTATGATTGATCAAGGTTGGCTTGAATATTATGGTACTCAAAATATTTATATGTTAAATAAAAGTTCTTCTTCTTTTATTCAAAAATTGTTTTACAATAACATTAAAATTTTTTTAACTTTATTTTTGATTTGAATTTGTATGTTGTTTATTTA-TTTTAATAGCTTATATTTAAAGTGTAATATTGAAGATATTAAGAAAGC-TTTTT-----T--GTTTTAAAATATTTATAAAATACGGG---TATTTAATTTTACAATGAAAAAGTAGAG---TTTTTTT-ATTAAACTATAT--AAATATCTATTTTTGAAAAAA--GGAAAATTTA-TTTTTTTTATATAGGAAA-AGAAACGCAAACATGTTAATGC-TTTTTAAAAAGTTAGAAGC-TTTTCTAA-TAGGAGTTTCTTTAATTGGAATATAATTCAANNNNNNNNNNNNNNNNNNNNNNNNN
AJ0062 CTCCCATATTGTAACACAAGAAAGAGGAAAAAAAGAAACATTTGGCCACATAGGAATAATTTATGCTATAGTAGCAATTGGAATTTTAGGATTTATTGTATGAGCACACCATATGTTCACTGTAGGAATAGACGTAGATACACGAGCATATTTTACATCAGCAACAATAATTATTGCAGTACCAACAGGTATTAAAATCTTTAGTTGACTAGCAACAATACATGGAACACAAATCAACTTCTCACCTCAAATACTTTGATCTTTAGGATTTATCTTTCTATTCACAGTAGGAGGACTAACAGGAGTAATTTTAGCTAACTCGTCAATCGACATTATTCTACACGATACTTATTATGTAGTAGCCCATTTCCATTATGTCCTATCAATAGGAGCCGTATTTGCAATTATAGCAGGCATCATTCATTGATTTCCTCTATTTACAGGATTAACAATAAATAACAAACTATTAAAAATTCAGTTCTTCACAATATTTATTGGAGTAAACACAACCTTCTTCCCTCAACATTTTCTTGGATTGATAGGAATACCACGACGATATTCTGATTACCCAGACGCATACTTACCATGAAATATTTTATCTTCAATCGGATCAATAATCTCAACATGCAGAATCTTTATATTTATATATATTATATGAAACGCATTTGCATCAAAAAACAAATCAATTTTCTCTAACCAAATAGAAACAAATATTGAATGATTACAAAAAAACCCCCCCATGGAGCACAGCTATAGAGAACTTCCAATTTTATCAAACTTCTAATGTGACAG-AAAAGTGTGATAAATTTAAGATTTATTTATAAAGATAATCTTTCTTTAGAAATTACCACTTGATCAAGCTTCCTATTAAATAATGCAACATCACCAATTATGGAATATCTAACTCTATTCCATGACTATACAATATTAATTTTAATTGCAATCCTAATAATTATCTCATACATTATAATCATAATTATAAAAAATAAATTAATTAATAAAACTCTAATAGAAGGACAAACTATTGAAATTATCTGAACCCTAATTCCAATAATCACTTTAATCTTTATTGCAACCCCATCATTAAATTTATTATATTTAATCATGTCCTT-TTG--A-ATATAATTTAAGGTCTGATCTGCTCAATGAATTTT--TAAATAGCCGCAGTATTTTGACTGTGCTAAGGTAGCATAATAATTAGTTTCTTAATTAGGAACTGGAATGAATGATTGGACAAGAAAATTTCTGTCTCTTTTTTAA--TTA-TTGAATTTTATTTTTAAGTGAAAAAGCTTAAATGTTTATAAAAGACGAGAAGACCCTATAGAGTTTAATA-TTTTTTTTTAATTATAAATTAGAATATTAT-TTT-AAATTAGATTATTTGGTTGGGGTGATTTAAAGATATAATTAATTCTTTAAA-ATAATAATTAAAGATTTTTAAATTTTAAATCTATAGTTTAT-AAAACTAAAATAAATTACCTTAGGGATAACAGCGTAATTTTTCTTTAAAGTTCTTATTATAAGGAAAGTTTGCGACCTCGATGTTGGATTAAAA-TAAATTTTTGGTGCAATAACTAAAAAATTAGGTCTGTTCGACCTTTAAAATTTTACATGATCTGAGTTTAGACCGGTGTGAACCAGGTTGGATTCTATCTTTATAT---AAAAA-ATATATTTTAGTACGAAAGGACCAAGTATATATTAAAT-TAATTGTTATTTTGGCAGATTAGTGTATTTGATTTAGAATCATTTTAAGTAAA---TTTTTATTACAAGTAATATTTG---AATTTTTCTGATTTGTTTTTGGTATTGGTTTGTATATTAATTTTTATTATTTTTGTTTTAGTAGGTGTTGCTTTTTTTACGTTACTGGAGCGTAAAGTTCTTGGCTATATTCAAATTCGTACGCTTTAGCGGAGCTTTAAGAGAGGGGGTTATTTTAGTTTTGTTATTTTCTTCTAGTCTTACTATATTTATAGCTGGTTTAGTTGCTAATTTTGAATTTGATTTAAAGAAAATTATTGCTCTTTCAACTTTAAGTCAATTAGGTTTAATAATAAGAATTTTAAGGTTGGGTGAAAGAATACTAGCTTTTTTTCATTTATTAATGCATGCTTTATTTAAAGCTCTTCTTTTTATGTGTGCAGGTTGTATAATTCATAGTTTAATGAATTGTCAAGATATTCGTTATATGGGTTCGTTAGTAAATTTTCTTCCTTTAACAAGAAGTTTTTTTAATATTTGTAATTTATCTTTATGTGGTTTACCATTTTTGTCTGGGTTTTATTCTAAGGATTTAATTTTAGAATATGTTTCTATAGGTTATGTTAATTTTTATATTTATTTTATTTTTTATATTTCTACAGGTTTAACAATAATATATACTATTCGGTTAATATATTATACTATGATCTCTAATTATAATGGAATTTCTTATTTTTCTTTAGTAGATTCAAGTGAAATTATATTGAAAGGAATGGGAGGTTTAATTTTATTAGTTGTTTTTGGTGGAAGAATTACGAGATGACTGATTTTTCCAACTCCTTATTTAATTTGCTTGCCTTTAATAATAAAGTTAATAGTTTTATTAGTAATTATATTAGGTGCTATTTTAGGATTTTTGATATCAATAGTTAGGTTAAATAGTTTTTCTAAGACTTTGAAAATATATAAATTATCTTTTTTTTTAAGTTCAATATGGAATTTAAATTATTTATCAACTTTTGGGGTTAATTATTATTTTTTAATTCTTGGTGAAAAGTACAATTTCTTGATTGATCAAGGTTGATCAGAATATTATGGAAGACAAAATATTTTTTTGAATATAAAAAAGACTTCTTCTTTTATACAGAAGTTATTTTTTAATAATATTAAGATTTTTTTAGTATTATTTTTGGTCTGAATTTGTATAATATTTATATAATTTTAATAGCTTATTTTTAAAGTGTGATATTGAAGATATTAAGAAGACA--TTT-----T--GTTTTAAAATATTTATAAAATAATTG--GTATTTAATTTTACAATGAAAGTGTAGTG-----TTTTA-TTTAAACTATAT--AAAT-----------------------------------------------A-AGAAATATAAACATAAT-ATGC-TTTGTTAAAAGTTAGAAGC-TTTTT----AANNNNNNNNNNNNNNNNNNNNNNNNNNNNNNNNNNNNNNNNNNNNNNNNNNNNNN
AJ0063 TTCCCACATTGTTGCACAAGAAAGAGGAAAAAAAGAAACATTTGGCCACATAGGAATAATTTATGCAATAGCAGCAATTGGTATTTTAGGGTTTATCGTATGAGCTCACCACATATTCACTGTTGGGATAGATGTTGATACACGAGCATACTTTACATCAGCCACAATAATCATTGCTGTACCAACTGGAATTAAGATTTTTAGATGACTAGCAACAATACATGGAACACAAATTAATTTCTCCCCACAAATACTATGAGCATTAGGATTTATTTTCCTATTCACAATTGGTGGATTAACAGGTGTAATTCTAGCAAACTCCTCAATTGATATTATTTTACACGACACCTATTACGTAGTAGCTCATTTTCACTATGTATTATCAATAGGTGCTGTTTTCGCAATTATAGCAGGAATCATTCACTGATTTCCTTTATTCACAGGACTAACAATAAATAAAAAATTATTAAAAATTCAATTTACCACAATATTTATTGGAGTAAACATTACATTCTTCCCACAACACTTCCTTGGTTTAATAGGAATACCACGACGATACTCAGACTACCCAGACGCCTACCTACCATGAAATATGCTTTCATCAATTGGATCAATAATCTCCACCTGTAGAATCTTTATATTTATATATATTGTATGAAACGCTTTAACATCAAAAAATAAATCTATTATATCAAACCATATACAAACCAATATTGAGTGATTTCAAAAAACTCCCCCTATAAGACACAGCTATAGAGAACTGCCAATTTTATCAACTTTCTAATGTGACAG-AAAAGTGTGATAAATTTAAGATTTATTTATAAAGAAAGCCTTTCTTTAGAAATAACCACTTGATCAAGCGCCCTACTAATAAATCCAAACTCCCCAACTATGGAACAATTAACATTATTCCACGACTACACAATACTAATCCTAACCTCCATTATAATAATATTATCTTACATTATAATAAAAATATTAAAAAATAAATTTATTAATAAAACATTAATAGAAGGACAAACAATCGAAATCATTTGAACATTAATTCCCATATCAACCTTAATTTTTATTGCAACCCCATCACTTAACCTCCTATACCTAATCATGGCCTTATTG--A-TAATAATTTAAGGTCTGATCTGCTCAATGAA-TTT--TAAATAGCCGCAGTATTTTGACTGTGCGAAGGTAGCATAATAATTAGTTTCTTAATTAGGAACTGGAATGAATGATTGGACAAGAAAATTACTGTCTCTTTTTTAG--TTG-TTGAATTTTATTTTTAAGTGAAAAAGCTTAAATGTTTATAAAAGACGAGAAGACCCTATAGAGTTTAATA-TTTTTTTTTAATTTGTTATTAGTATAA-TT-TTTTAGACAAAATTATTTGGTTGGGGTGATTGAAAGATATAATTAATTCTTTTAA-ATTTTAATTAAAAATTTTTAAATTTTTAATCTATAATTTGT-AAAATTAAAATAAATTACCTTAGGGATAACAGCGTAATTTTTCTTAAAAGTTCTTATTGTAAGGAAAGTTTGCGACCTCGATGTTGGATTAAAA-TAAATTTTTGGTGCAATAACTGAAAAATTGGGTCTGTTCGACCTTTAAAATTTTACATGATCTGAGTTTAGACCGGTGTGAACCAGGTTGGATTCTATCTTTATATT--TATTTCTTATATTTTAGTACGAAAGGACCAAATATGAATTAAAT-TAATTGTTATTTTGGCAGATTAGTGTATTTGATTTAGAATCATTTTAAGTAAA-----TTTATTACAAGTAATATTTG---ACTTTTTTTGATTTGTTTTTATTATTTTTTTGTATACTAGTTTTTATTATTTTTGTTTTAGTGGGTGTTGCCTTTTTTACGTTATTGGAGCGCAAGATTTTAGGCTATATTCAAATTCGTANNNNNNNNNNNNNNNNNNNNNNNNNNNNNNNNNNNNNNNNNNNNNNNNNNNNNNNNNNNNNNNNNNNNNNNNNNNNNNNNNNNNNCTAATTTTGAGTACGATTTAAAGAAAATCATTGCTCTTTCTACTCTTAGTCAGCTTGGTTTAATAATAAGAGTTTTAAGGTTAGGTGAGAGAATACTAGCTTTTTTTCATTTATTAATGCATGCTTTATTTAAAGCTTTGCTTTTTATATGTGCTGGCTGTATAATTCATAGTTTAATAAATTGTCAAGATATTCGTTTTATAGGTTCATTAGTGAATTTTCTTCCTTTAACAAGTAGATTTTTTAATATTTGTAATTTATCTTTATGTGGATTGCCTTTTTTATCGGGATTTTATTCAAAGGACTTAATTTTAGAGAGAGTTTCTATGAGATACATAAATTTTTATATTTATTTTATTTTTTATATTTCTACAGGTTTAACTATAATATATACTTTTCGTTTAATATATTATACTATAATTTTAAATTATAATGGGGTTTCTTATTTTTCTTTGTTAGATTCTAGGGAGTTAATATTGAAGGGTATGGGGGGTTTAATTTTTTTTGTTATCTTTGGTGGCAGATTAATTAGGTGATTAGTTTTTCCTACTCCTTATTTAATTTGTTTACCTATAATAATAAAGTTAATAGTATTATTAGTAATTTTATTAGGGGCTTGATTAGGGTATTTAGTTTCTTTAGTTAGTCTAAGTGATTTTTCTAATACTTTAAAGTTTAATAATTTATCTTTTTTTTTTAGGTCTCTGTGGAATTTGAATTATTTATCTACTTTTGGGGTAGTTTATTATTTTTTATCTTTTGGTGAGAAGTATAATTCTTTAATTGATCAAGGTTGATCAGAATACTTCGGTAGACAAAATATTTATTTAAATTTAAGGAGAACTTCCTCTTTAGCTCAAAAATTATTCTTTAATAATATTAAGATTTTTTTAACATTGTTTTTAATTTGAATTTGTTTAATATTTATTTAATTTTAATAGCTTATTTTTAAAGTGTGATATTGAAGATATTAAGAAGACA-TTTA-----T--GTTTTAAAATATTTATAAAATAATTA--ATATTTAATTTTGCAATGAAAATGGAATG--TTTTTTTT-ATTAAACTATAT--AAAT-----------------------------------------------T-AGAAATATAAACATTAATATGC-TTTGTTAAAAGTTAGAAGC-TTTTTTAA-AAAATATTTCTTTAATTGGAATATAATTCATTAATATTATTAACAGTAATATACCN
AJ0064 CTCCCATATTGTAACACAAGAAAGAGGAAAAAAAGAAACATTTGGCCACATAGGAATAATTTATGCTATAGTAGCAATTGGAATTTTAGGATTTATTGTATGAGCACACCATATGTTCACTGTAGGAATAGACGTAGATACACGAGCATATTTTACATCAGCAACAATAATTATTGCAGTACCAACAGGTATTAAAATCTTTAGTTGACTAGCAACAATACATGGAACACAAATCAACTTTTCACCTCAAATACTTTGATCTTTAGGATTTATCTTTCTATTCACAGTAGGAGGACTAACAGGAGTAATTTTAGCTAACTCGTCAATCGACATTATTCTACACGATACTTATTATGTAGTAGCCCATTTCCATTATGTCCTATCAATAGGAGCCGTATTTGCAATTATAGCAGGCATCATTCATTGATTTCCTCTATTTACAGGATTAACAATAAATAACAAACTATTAAAAATTCAGTTCTTCACAATATTTATTGGAGTAAACACAACCTTCTTCCCTCAACATTTTCTTGGATTGATAGGAATACCACGACGATATTCTGATTACCCAGACGCATACTTACCATGAAATATTTTATCTTCAATCGGATCAATAATCTCAACATGCAGAATCTTTATATTTATATATATTATATGAAACGCATTTGCATCAAAAAACAAATCAATTTTCTCTAACCAAATAGAAACAAATATTGAATGATTACAAAAAAACCCCCCCATGGAGCACAGCTATAGAGAACTTCCAATTTTATCAAACTTCTAATGTGACAG-AAAAGTGTGATAAATTTAAGATTTATTTATAAAGATAATCTTTCTTTAGAAATTACCACTTGATCAAGCTTCCTATTAAATAATGCAACATCACCAATTATGGAATATCTAACTCTATTCCATGACTATACAATATTAATTTTAATTGCAATCCTAATAATTATCTCATACATTATAATCATAATTATAAAAAATAAATTAATTAATAAAACTCTAATAGAAGGACAAACTATTGAAATTATCTGAACCCTAATTCCAATAATCACTTTAATCTTTATTGCAACCCCATCATTAAATTTATTATATTTAATCATGTCCTT-TTG--A-ATATAATTTAAGGTCTGATCTGCTCAATGAATTTT--TAAATAGCCGCAGTATTTTGACTGTGCTAAGGTAGCATAATAATTAGTTTCTTAATTAGGAACTGGAATGAATGATTGGACAAGAAAATTTCTGTCTCTTTTTTAA--TTA-TTGAATTTTATTTTTAAGTGAAAAAGCTTAAATGTTTATAAAAGACGAGAAGACCCTATAGAGTTTAATA-TTTTTTTTTAATTATAAATTAGAATATTAT-TTT-AAATTAGATTATTTGGTTGGGGTGATTTAAAGATATAATTAATTCTTTAAA-ATAATAATTAAAGATTTTTAAATTTTAAATCTATAGTTTAT-AAAACTAAAATAAATTACCTTAGGGATAACAGCGTAATTTTTCTTTAAAGTTCTTATTATAAGGAAAGTTTGCGACCTCGATGTTGGATTAAAA-TAAATTTTTGGTGCAATAACTAAAAAATTAGGTCTGTTCGACCTTTAAAATTTTACATGATCTGAGTTTAGACCGGTGTGAACCAGGTTGGATTCTATCTTTATAT---AAAAA-ATATATTTTAGTACGAAAGGACCAAGTATATATTAAAT-TAATTGTTATTTTGGCAGATTAGTGTATTTGATTTAGAATCATTTTAAGTAAA---TTTTTATTACAAGTAATATTTG---AATTTTTCTGATTTGTTTTTGGTATTGGTTTGTATATTAATTTTTATTATTTTTGTTTTAGTAGGTGTTGCTTTTTTTACGTTATTGGAGCGTAAAGTTCTTGGCTATATTCAAATTCGTANNNNNNNNNNNNNNNNNNNNNNAGGAGGTTATTTTAGTTTTGTTATTTTCTTCTAGTCTTACCATATTTATAGCTGGTTTAGTTGCTAATTTTGAATTTGATTTAAAGAAAATTATTGCTCTTTCAACTTTAAGTCAATTAGGTTTAATAATAAGAATTTTAAGGTTGGGTGAAAGAATACTAGCTTTTTTTCATTTATTAATGCATGCTTTATTTAAAGCTCTTCTTTTTATGTGTGCAGGTTGTATAATTCATAGTTTAATGAATTGTCAAGATATTCGTTATATGGGTTCGTTAGTAAATTTTCTTCCTTTAACAAGAAGTTTTTTTAATATTTGTAATTTATCTTTATGTGGTTTACCATTTTTGTCTGGGTTTTATTCTAAGGATTTAATTTTAGAATATGTTTCTATAGGTTATGTTAATTTTTATATTTATTTTATTTTTTATATTTCTACAGGTTTAACAATAATATATACTCTTCGGTTAATATATTATACTATGATCTCTAATTATAATGGAATTTCTTATTTTTCTTTAGTAGATTCAAGTGAAATTATATTGAAAGGAATGGGAGGTTTAATTTTATTAGTTGTTTTTGGTGGAAGAATTACGAGATGACTGATTTTTCCAACTCCTTATTTAATTTGCTTGCCTTTAATAATAAAGTTAATAGTTTTATTAGTAATTATATTAGGTGCTATTTTAGGATTTTTGATATCAATAGTTAGGTTAAATAGTTTTTCTAAGACTTTGAAAATATATAATTTATCTTTTTTTTTAAGTTCAATATGGAATTTAAATTATTTATCAACTTTTGGGGTTAATTATTATTTTTTAATTCTTGGTGAAAAGTACAATTTCTTGATTGATCAAGGTTGATCAGAATATTATGGAAGACAAAATATTTTTTTGAATATAAAAAAGACTTCTTCTTTTATACAGAAGTTATTTTTTAATAATATTAAGATTTTTTTAGTATTATTTTTGGTCTGAATTTGTATAATATTTATATAATTTTAATAGCTTATTTTTAAAGTGTGATATTGAAGATATTAAGAAGACA--TTT-----T--GTTTTAAAATATTTATAAAATAATTG--GTATTTAATTTTACAATGAAAGTGTAGTG-----TTTTA-TTTAAACTATAT--AAAT-----------------------------------------------A-AGAAATATAAACATAAT-ATGC-TTTGTTAAAAGTTAGAAGC-TTTTT----AAAATATTTCTTTAATTGGAATATAATTCATTAATATTATTAACAGTAATATACCN
AJ0065 TTCTCACATTGTAGCACAAGAAAGAGGAAAAAAAGAAACATTTGGCCATATAGGAATAATTTATGCAATAGCAGCAATTGGCATTCTTGGATTTATTGTGTGAGCACACCACATATTCACTGTCGGAATAGACGTTGACACCCGAGCCTATTTTACATCAGCAACAATAATCATCGCAGTTCCAACAGGAATTAAAATCTTTAGATGACTAGCAACAATACATGGAACCCAAATTAACTTTTCTCCGCAAATATTATGATCATTAGGATTCATTTTCTTATTCACTGTAGGGGGCTTAACCGGAGTAATTCTAGCAAATTCATCAATTGATATTATTCTTCACGATACTTATTATGTAGTAGCTCACTTCCACTACGTACTATCAATAGGTGCTGTTTTCGCAATTATAGCAGGAATTATTCACTGATTCCCCTTATTCACAGGACTAACAATAAATAATAAAATATTAAAAATTCAATTTATCACAATATTTATTGGCGTAAACACCACATTCTTCCCACAACACTTCCTAGGACTAATGGGAATGCCACGACGATACTCGGACTACCCAGATGCCTACCTACCATGAAATATCCTTTCATCAATTGGATCCCTAATCTCAACCTGTAGAATCTTTATATTCATATACATTGTATGAAACACACTAACATCAAAAAACAAATCAATTATATCAAATCATATAGAAACCAATATTGAATGATTACAAAAAAATCCGCCTATAGAACATAGCTATAGCGAACTTCCAATTTTATCAGCCTTCTAATGTGACAG-AAAAGTGTGATAAATTTAAGATTTATTTATAAAGAAAATCTTTCTTTAGAAATAACCACTTGATCAAGACACCTACTAATAAACCCCACCTCGCCAATCATGGAACATTTAACTTTATTCCATGACTACACAATATTAATCCTAATATCCATCATAATAATATTATCCTACATTATAGTAATAATACTAAAAAATGGATTCATTAATAAAACCTTAATAGAAGGTCAAACAATTGAAATTATTTGAACACTAATCCCAATATCAACTTTAATTTTTATTGCAACACCATCATTAAACCTATTATACTTAATCATGTCCTTATTG--A-TAATAATTTAAGGTCTAATCTGCTCAATGAA-TAT--TAAATAGCCGCAGTATTTTGACTGTGCGAAGGTAGCATAATAATTAGTTTCTTAATTAGAAACTGGAATGAATGATTGGACAAGAAAGTTACTGTCTCTTTTTTAA--TTA-TTGAATTTTATTTTTAAGTGAAAAAGCTTAAATGTTTGTAAAAGACGAGAAGACCCTATAGAGTTTAATA-TTTTTTTTTAATTTTCTATTAGTATAATTT-TTTAAT-AAAAAGTATTTGGTTGGGGTGATTGGAAGATAAAATTAATTCTTTTAT-AATTTAATTAAATATTTTTAAATTTTTAATCTATAATTTGT-AAAATTAAAATAAATTACCTTAGGGATAACAGCGTAATTTTTCTTTAAAGTTCTTATTGTAAGGAAAGTTTGCGACCTCGATGTTGGATTAAAA-TAAATTTTTGGTGCAATAACTGAAAAATTAGGTCTGTTCGACCTTTAAAATTTTACATGATCTGAGTTTAGACCGGTGTGAACCAGGTTGGATTCTATCTTTATATA--TATTT-TTATATTTTAGTACGAAAGGACCAAATATAAGTTAAAT-TAATTGTTATTTTGGCAGATTAGTGTATTTGATTTAGAATCATTTTAAGTAAG---AATTTATTACAGGTAATATTTG---AATTTTTTTGATTTGTTTTTATTATTTTTTTGTATACTAATTTTTATTATTTTTGTTTTAGTGGGTGTTGCATTTTTTACGTTATTGGAGCGTAAGGTTCTCGGCTATATTCAAATTCGTACGGTTTAGAAGAGCGCTCAGAAATGAGGTTGTTTTAGTTTTATTATTTACTTCTAGTCTAACTATATTTATAGCTGGCTTAGTGGCTAATTTTGAGTATGATTTAAAAAAAATTATTGCTCTTTCTACGTTAAGGCAGCTCGGTTTAATAATGAGAATTTTAAGGTTGGGAGATAGAATATTAGCTTTTTTTCATTTATTAATGCACGCTTTATTTAAAGCTTTGCTTTTTATATGTGCTGGCTGTATAATTCATAGGTTAATAAATTGTCAAGATATTCGTTTTATGGGGTCATTAGTAAATTTTCTTCCCTTAACAAGTAGGTTTTTTAATATTTGTAATTTATCTTTATGTGGGTTGCCCTTTTTATCTGGATTTTACTCAAAGGATTTAATTTTAGAGAGTGTCTCTATGAGGTACATAAATTTTTATATTTATTTTATTTTTTATATTTCTACGGGTTTAACTGTGATATATACTTTTCGTTTAATATATTATACGATAATCACTAACTATAATGGGATTTCTTATTTTTCTTTATTAGACTCTAGAGAATTAATATTGAAGGGCATAGGCGGGTTAATTATGTTTGTTATTTTTGGCGGGAGAGTTGTAAGGTGGTTAATTTTTCCTACCCCATATTTAATTTGTTTGCCAATAATAATAAAGTTAATAGTTTTATTGGTAATCTTATTTGGGGCAGGATTAGGGTATTTGATCTCTTTAGTTAGATTAAGTGATTTTTCTAATACCTTGAAGTTTAATAATTTATCTTTTTTTTTTAGTTCTATGTGGAATTTAAATTATTTATCTACCTTTGGGGTGGTTTATTACTTTTTATTTTTTGGTGAGAAGTATAATTCTTTAATTGATCAAGGATGATCAGAATTTTATGGAAGACAAAATATTTTTATAAATTTAAGAAAGACTTCTTCTCTAACACAAAAATTATTTTTTAACAATATTAAGATTTTTTTAACATTATTTTTAATCTGGATTTGTTTGATATTTATTTAATTTTAATAGCTTATTTTTAAAGTGTGATATTGAAGATATTAAGAAGACA-TTAA-----T--GTTTTAAAATATTTGTAAAATAATTA--TTATTTAATTTTTCAATGAAAATGAAATG--TTTTTTTT-ATTAAACTATAC--AAAT-----------------------------------------------T-AGAAATATAAACATTATTATGC-TTTATAAAAAGTTAGAAGC-TTTTTT---AAANNNNNNNNNNNNNNNNNNNNNNNNNNNNNNNNNNNNNNNNNNNNNNNNNNNNN
AJ0066 CTCCCATATTGTAACACAAGAAAGAGGAAAAAAAGAAACATTTGGCCACATAGGAATAATTTATGCTATAGTAGCAATTGGAATTTTAGGATTTATTGTATGAGCACACCATATGTTCACTGTAGGAATAGACGTAGATACACGAGCATATTTTACATCAGCAACAATAATTATTGCAGTACCAACAGGTATTAAAATCTTTAGTTGACTAGCAACAATACATGGAACACAAATCAACTTCTCACCTCAAATACTTTGATCTTTAGGATTTATCTTTCTATTCACAGTAGGAGGACTAACAGGAGTAATTTTAGCTAACTCGTCAATCGACATTATTCTACACGATACTTATTATGTAGTAGCCCATTTCCATTATGTCCTATCAATAGGAGCCGTATTTGCAATTATAGCAGGCATCATTCATTGATTTCCTCTATTTACAGGATTAACAATAAATAACAAACTATTAAAAATTCAGTTCTTCACAATATTTATTGGAGTAAACACAACCTTCTTCCCTCAACATTTTCTTGGATTAATAGGAATACCACGACGATATTCTGATTACCCAGACGCATACTTACCATGAAATATTTTATCTTCAATCGGATCAATAATCTCAACATGCAGAATCTTTATATTTATATATATTATATGAAACGCATTTGCATCAAAAAACAAATCAATTTTCTCTAACCAAATAGAAACAAATATTGAATGATTACAAAAAAACCCCCCCATGGAGCACAGCTATAGAGAACTTCCAATTTTATCAAACTTCTAATGTGACAG-AAAAGTGTGATAAATTTAAGATTTATTTATAAAGATAATCTTTCTTTAGAAATTACCACTTGATCAAGCTTCCTATTAAATAATGCAACATCACCAATTATGGAATATCTAACTCTATTCCATGACTATACAATATTAATTTTAATTGCAATCCTAATAATTATCTCATACATTATAATCATAATTATAAAAAATAAATTAATTAATAAAACTCTAATAGAAGGACAAACTATTGAAATTATCTGAACCCTAATTCCAATAATCACTTTAATCTTTATTGCAACCCCATCATTAAATTTATTATATTTAATNNNNNNNNNNNNNNNNNNNNNNNNNNNNNNNNNNNNNNNNNNNNNNNNNNNNNNNNNNNNNNNNNNNNNNNNNNNNNNNNNNNNNNNNNNNNNNNNNNNNNNNNNNNNNNNNNNNNNNNNNNNNNNNNNNNNNNNNNNNNNNNNNNNNNNNNNNNNNNNNNNNNNNNNNNNNNNNNNNNNNNNNNNNNNNNNNNNNNNNNNNNNNNNNNNNNNNNNNNNNNNNNNNNNNNNNNNNNNNNNNNNNNNNNNNNNNNNNNNNNNNNNNNNNNNNNNNNNNNNNNNNNNNNNNNNNNNNNNNNNNNNNNNNNNNNNNNNNNNNNNNNNNNNNNNNNNNNNNNNNNNNNNNNNNNNNNNNNNNNNNNNNNNNNNNNNNNNNNNNNNNNNNNNNNNNNNNNNNNNNNNNNNNNNNNNNNNNNNNNNNNNNNNNNNNNNNNNNNNNNNNNNNNNNNNNNNNNNNNNNNNNNNNNNNNNNNNNNNNNNNNNNNNNNNNNNNNNNNNNNNNNNNNNNNNNNNNNNNNNNNNNNNNNNNNNNNNNNNNNNNNNNNNNNNNNNNNNNNNNNNNNNNNNNNNNNNNNNNNNNNNNNNNNNNNNNNNNNNNNNNNNNNNNNNNNNNNNNNNNNNNNNNNNNNNNNNNNNNNNNNNNNNNNNNNNNNNNNNNNNNNNNNNNNNNNNNNNNNNNNNNNNNNNNNNNNNNNNNNNNNNNNNNNNNNNNNNNNNNNNNNNNNNNNNNNNNNNNNNNNNNNNNNNNNNNNNNNNNNNNNNNNNNNNNNNNNNNNNNNNNNNNNNN-----NNNNNNNNNNNNNNNNNNNNNNNNNCGCTTTAGCGGAGCTTTAAGAGAGGGGGTTATTTTAGTTTTGTTATTTTCTTCTAGTCTTACTATATTTATAGCTGGTTTAGTTGCTAATTTTGAATTTGATTTAAAGAAAATTATTGCTCTTTCAACTTTAAGTCAATTAGGTTTAATAATAAGAATTTTAAGGTTGGGTGAAAGAATACTAGCTTTTTTTCACTTATTAATGCATGCTTTATTTAAAGCTCTTCTTTTTATGTGTGCAGGTTGTATAATTCATAGTTTAATGAATTGTCAAGATATTCGTTATATGGGTTCGTTAGTAAATTTTCTTCCTTTAACAAGAAGTTTTTTTAATATTTGTAATTTATCTTTATGTGGTTTACCATTTTTGTCTGGGTTTTATTCTAAGGATTTAATTTTAGAATATGTTTCTATAGGTTATGTTAATTTTTATATTTATTTTATTTTTTATATTTCTACAGGTTTAACAATAATATATACTCTTCGGTTAATATATTATACTATGATCTCTAATTATAATGGAATTTCTTATTTTTCTTTAGTAGATTCAAGTGAAATTATATTGAAAGGAATGGGAGGTTTAATTTTATTAGTTGTTTTTGGTGGAAGAATTACGAGATGACTGATTTTTCCAACTCCTTATTTAATTTGCTTGCCTTTAATAATAAAGTTAATAGTTTTATTAGTAATTATATTAGGTGCTATTTTAGGACTTTTGATATCAATAGTTAGGTTAAATAGTTTTTCTAAGACTTTGAAAATATATAAATTATCTTTTTTTTTAAGTTCAATATGGAATTTAAATTATTTATCAACTTTTGGGGTTAATTATTATTTTTTAATTCTTGGTGAAAAGTACAATTTCTTGATTGATCAAGGTTGATCAGAATATTATGGAAGACAAAATATTTTTTTGAATATAAAAAAGACTTCTTCTTTTATACAGAAGTTATTTTTTAATAATATTAAGATTTTTTTAGTATTATTTTTGGTCTGAATTTGTATAATATTTATATAATTTTAATAGCTTATTTTTAAAGTGTGATATTGAAGATATTAAGAAGACA--TTT-----T--GTTTTAAAATATTTATAAAATAATTG--GTATTTAATTTTACAATGAAAGTGTAGTG-----TTTTA-TTTAAACTATAT--AAAT-----------------------------------------------A-AGAAATATAAACNNNNN-NNNN-NNNNNNNNNNNNNNNNNNN-NNNNN----NNNNNNNNNNNNNNNNNNNNNNNNNNNNNNNNNNNNNNNNNNNNNNNNNNNNNNNN
AJ0067 NTCTCATATTATTACACAAGAAAGTGGAAAAAAAGAAACCTTCGGACATATAGGAATAATTTATGCTATAGCCGCAATTGGAATTTTAGGATTTATTGTATGAGCCCACCATATATTTACAGTAGGAATAGATGTAGATACTCGAGCATATTTTACATCAGCCACTATAATTATTGCTGTTCCAACAGGAATTAAAATTTTTAGTTGACTTGCAACAATATATGGAACTCAAATTAATTTCTCTCCTCAAATATTATGAACTATTGGATTTATTATACTTTTCACAATAGGAGGATTGACAGGAGTTATTTTAGCAAATTCATCTATTGATATTGTTCTTCATGATACTTATTATGTAGTTGCTCACTTCCATTATGTATTATCAATAGGAGCTGTATTCGCAATCATAGCTGGAATTATTCATTGATTTCCATTATTTACAGGTTTAACAATAAATAACAAACTATTAAAAATTCAATTCTTCACTATATTTATTGGAGTAAATACAACTTTTTTTCCCCAACACTTTTTAGGATTAATAGGTATACCACGACGATACTCTGATTTTCCCGACGCTTACCTTTCATGAAATATTTTATCGTCAATTGGATCAATAATTTCTACTTGTAGAATTTTTATATTCTTATACATTTTATGAGACGCATTTTCATCAAAAAATAAATCAATTATCTCTAATCATATACAAACAAATATCGAATGATTACAAAAATTTCCACCTATAGAACATAGATATAGAGAACTACCAATTCTATCCATTTTCTAATGTGACAG-AAAAGTGTGATAAATTTAAGATTTATTTATAAAGATAATCTTTCTTTAGAAATTAATACTTGATCCAATGCATTATTAATTGATGCATCCTCCCCATTGATAGAGTATCTATCTTTATTTCATGATTATACTATATTAATTTTAATTGTAATTTTTACAGTCATTTCTTATATAATAATTATAATTATTAAAAATAAATTTATTAATAAAATATTAATAGAAGGTCAAACAATTGAAATTTTATGAACAATCATTCCAATAATTACACTTATTTTTATCGCNCCACCATCATTAAATCTTTTATATTTAATCATGTCC-TTTTG--A-GAAAAATTTAAGGTCTAATCTGCTCAATGAT-GTT--TAAATAGCCGCAGTATTTTGACTGTGCAAAGGTAGCATAATAATTAGTTTCTTGATTAGAAACTGGAATGAATGATTGGACAAGAAAATTTCTGTCTCTTTTTTAA-TTTTATTGAATTTTATTTTTAAGTGAAAAAGCTTAAATTTTTATAAAAGACGAGAAGACCCTATAGAGTTTAATAA-ATAAATTTAATAAATATTTAGAATATTTT-TTTA-TTTTTATTTATTTAGTTGGGGTGTCTAAAAGATTAAAATAATTCTTTTAATA-TTAAATTGATTATGATCAAATTTTAAATCTATAATTAAT-AAATTTAAAATAAATTACCTTAGGGATAACAGCGTAATTTTTCTTTAAAGATCTTATTATAAGAAAAGTTTGCGACCTCGATGTTGGATTAAAA-TTAATTTTTGGTGCAATAACTTAAAAATTAGGTCTGTTCGACCTTTAAAATTTTACATGATCTGAGTTTAGACCGGTGTAAACCAGGTCGGATTCTATCTTTAGAAA--AT-TT-TTATATTTTAGTACGAAAGGACCAAATATAAGTTAAAT-TAATTGTTATTTTGGCAGATTAGTGTATTTGATTTAGAATCATTTTAAGTAAA---ATTTTATTACAAGTAATATTTG---TTTATATTTGATTATTTAATAATATTTTTTTGTATAATTATTTTAATTTTATTTGTATTAATTGGTGTGGCTTTTTTTACTTTATTAGAGCGAAAAGTTTTAGGCTATATTCAAATTCGTANNNNNNNNNNNNNNNNNNNNNNNNNNNNNNNNNNNNNNNNNNNNNNNNNNNNNNNNNNNNNNNNNNNNNNNNNNNNNNNNNNNNNNNNNNNNNNNNNNNNNNNNNNNNNNNNNNNNNNNNNNNNNNNNNNNNNNNNNNNNNNNNNNNNNNNNNNNNNNNNNNNNNNNNNNNNNNNNNNNNNNNNNNNNNNNNNNNNNNNNNNNNNNNNNNNNNNNNNNNNNNNNNNNNNNNNNNNNNNNNNNNNNNNNNNNNNNNNNNNNNNNNNNNNNNNNNNNNNNNNNNNNNNNNNNNNNNNNNNNNNNNNNNNNNNNNNNNNNNNNNNNNNNNNNNNNNNNNNNNNNNNNNNNNNNNNNNNNNNNNNNNNNNNNNNNNNNNNNNNNNNNNNNNNNNNNNNNNNNNNNNNNNNNNNNNNNNNNNNNNNNNNNNNNNNNNNNNNNNNNNNNNNNNNNNNNNNNNNNNNNNNNNNNNNNNNNNNNNNNNNNNNNNNNNNNNNNNNNNNNNNNNNNNNNNNNNNNNNNNNNNNNNNNNNNNNNNNNNNNNNNNNNNNNNNNNNNNNNNNNNNNNNNNNNNNNNNNNNNNNNNNNNNNNNNNNNNNNNNNNNNNNNNNNNNNNNNNNNNNNNNNNNNNNNNNNNNNNNNNNNNNNNNNNNNNNNNNNNNNNNNNNNNNNNNNNNNNNNNNNNNNNNNNNNNNNNNNNNNNNNNNNNNNNNNNNNNNNNNNNNNNNNNNNNNNNNNNNNNNNNNNNNNNAAAACTTTAAAATTTTATAATTTATCTTTTTATTTTATATCTATTTGAAATTTAAATTTTATTTCTACTTTAGGAGTCACATATAATTTTTTGTTAATTGGTAATAAATATAATATTATTATTGATCAAGGTTGATCAGAATATTTTGGAAGACAAAATATATTTTTTTTTATAAAAAATATTTCTATTTTTTTACAGAAAATATTTTTAAATAATTTAAAAATATTTTTGACTTTATTTTTAATTTGAGTTTGTATATTATTTTTTTAATTTTAATAGCTTATA--TAAAGTATAATATTGAAGATATTAAGAAAGCA-TAAT-----T--GTTTTAAAATATTTATAAAACGAAT----TGTTTAATTTTACAATGAAAATATAATG----TTTTTA-ATTAAACTATAT--AAAT-----------------------------------------------A-AGAAATATAAACATATTAANNN-NNNNNNNNNNNNNNNNNNN-NNNN--NN-NNNNNNNNNNNNNNNNNNNNNNNNNNNNNNNNNNNNNNNNNNNNNNNNNNNNNNNN
AJ0068 CTCTCACATTGTTACCCAAGAAAGAGGGAAAAAGGAAACCTTTGGCCATATAGGAATAATTTATGCTATAGCAGCAATCGGAATTTTAGGATTCATTGTTTGAGCTCACCACATATTCACAGTCGGTATAGATGTCGACACACGAGCCTACTTCACATCAGCAACAATAATTATTGCAGTACCAACAGGAATTAAAATTTTTAGTTGATTAGCAACTATACATGGAACCCAAATTAACTTCTCACCACAAATATTATGAGCTGTAGGATTTATCTTTCTTTTCACTATAGGAGGATTAACTGGAGTAATTCTAGCAAATTCATCAATTGATATCATCCTACATGACACTTACTACGTAGTAGCACACTTTCATTACGTACTTTCTATGGGAGCTGTATTTGCTATTATAGCAGGAATTATTCACTGATTCCCACTCTTCACTGGGCTAACTATAAACAATAAAATACTCAAAATCCAATTTGCAACTATATTTATTGGAGTTAATACAACATTTTTTCCTCAACACTTCTTAGGATTAATGGGCATACCTCGACGATACTCAGATTACCCTGACGCATACCTGCCATGAAATGTCCTATCATCTATGGGATCAATAATTTCAACATGCAGAATTTTTATATTCATATACATTTTATGAGATGCATTCTCATGTAAAACCAAATCAATCTTCTCAAATCAAATAGAAACATATATTGAATGATTTCAAAAAACTCCCCCTATAGAACATAGCTATAGAGAACTACCAATTTTATCAACTTTCTAATGTGACAG-AAAAGTGTGATAAATTTAAGATTTATTTATAAAGTTTATCTTTCTTTAGAAATTCCCACTTGATCAAGGTTTTTACTAATAGACGCTATGTCACCTTTAATAGAATATTTAAACCTATTTCATGATTACACCATACTAATTCTAATCTCAATCTTAATAATCATTTCCTATACAATAATCATAATCATAAACAATAAATTTATTAACAAAAACCTCCTAGAGGAACAAACTATTGAAATCGTCTGAACAATTATTCCTATAATCACCCTTCTATTTATCGCAACTCCCTCACTTAATTTACTATACCTAATNNNNNNN-NNNNN--N-NNNNNNNNNNNNNNNNNNNNNNNNNNNNNNN-NNN--NNNNNNNNNNNNNTATTTTGACTGTGCAAAGGTAGCATAATAATTAGTTTCTTAATTAGAAGCTGGAATGAATGGTTTGACAAGAAAATTACTGTCTCTTTCCTAATTTTG-TTGAATTTTATTTTTAAGTGAAAAAGCTTAAATTTTTATAAAAGACGAGAAGACCCTATAGAGTTTGATA-GTTTATTATGTTTATAAATTATAATTTTTTTTATAT-AAAAAATTATTTGGTTGGGGTGACTGGAAGATTTGAGAAATTCTTTTAAAATTTAAATTGATGATTTTCAAATTGTTGATCTATAGTTTAT-AAAACTAAAATAAATTACCTTAGGGATAACAGCGTAATTTTTCTTTAAAGTTCTTATTGTAAGGAAAGTTTGCGACCTCGATGTTGGATTAAAA-TAAATTTTTGGTGCAATAACTAAAAAATTAGGTCTGTTCGACCTTTAAAATTTTACATGATCTGAGTTTAAACCGGTGTGAGCCAGGTTGGATTCTATCTTTAGAAA--T-TTA-TTATATTTTAGTACGAAAGGACCAAATATAAGTTAAAT-TAATTGTTATTTTGGCAGATTAGTGTATTTGATTTAGAATCATTTTAAGTAAAG-AATTTTATTACAAGTAATATTTG---AATTTTTTTGATATATTTTTAATATTTTTGTGTTTAATTATTTTTTTAATTTTTGTCTTAGTAGGTGTCGCTTTTTTTACGTTATTGGAGCGTAAGGTGTTAGGATATATTCAGATCCGTANNNNNNNNNNNNNNNNNNNNNNNNNNNNNNNNNNNNNNNNNNNNNNNNNNNNNNNNNNNNNNNNNNNNNNNNNNNNNNNNNNNNNNNNNNNNNNNNNNNNNNNNNNNNNNNNNNNNNNNNNNNNNNNNNNNNNNNNNNNNNNNNNNNNNNNNNNNNNNNNNNNNNNNNNNNNNNNNNNNNNNNNNNNNNNNNNNNNNNNNNNNNNNNNNNNNNNNNNNNNNNNNNNNNNNNNNNNNNNNNNNNNNNNNNNNNNNNNNNNNNNNNNNNNNNNNNNNNNNNNNNNNNNNNNNNNNNNNNNNNNNNNNNNNNNNNNNNNNNNNNNNNNNNNNNNNNNNNNNNNNNNNNNNNNNNNNNNNNNNNNNNNNNNNNNNNNNNNNNNNNNNNNNNNNNNNNNNNNNNNNNNNNNNNNNNNNNNNNNNNNNNNNNNNNNNNNNNNNNNNNNNNNNNNNNNNNNNNNNNNNNNNNNNNNNNNNNNNNNNNNNNNNNNNNNNNNNNNNNNNNNNNNNNNNNNNNNNNNNNNNNNNNNNNNNNNNNNNNNNNNNNNNNNNNNNNNNNNNNNNNNNNNNNNNNNNNNNNNNNNNNNNNNNNNNNNNNNNNNNNNNNNNNNNNNNNNNNNNNNNNNNNNNNNNNNNNNNNNNNNNNNNNNNNNNNNNNNNNNNNNNNNNNNNNNNNNNNNNNNNNNNNNNNNNNNNNNNNNNNNNNNNNNNNNNNNNNNNNNNNNNNNNNNNNNNNNNNNNNNNNNNNNNNNNNNNNNNNNNNNNNNNNNNNNNNNNNNNNNNNNNNNNNNNNNNNNNNNNNNNNNNNNNNNNNNNNNNNNNNNNNNNNNNNNNNNNNNNNNNNNNNNNNNNNNNNNNNNNNNNNNNNNNNNNNNNNNNNNNNNNNNNNNNNNNNNNNNNNNNNNNNNNNNNNNNNNNNNNNNNNNNNNNNNNNNNNNNNNNNNNNNNNNNNNNNNNNNNNNNNNNNNNNNNNNNNNNNNNNNNNNNNNNNNNNNNNNNNNNNNNNNNNNNNNNNNNNNN-NNNNNNNNNNNNNNNNNNNNNNNNNNNNNNNNNNNNNNNNNNNNNNN---------------NNNNNNNNNNNNNNNNNNNNNNNNNNNNNNNNNNNNNNNNNNNNNNNNNNNNNNNNNNNNNNNNNNNNNNNNNNNNNNNN-------------------------------------------------------NNNNNNNNNNNNNNNNNNNNNNNNNNNNNNNNNNNNNNNNNNNNNNNNNNNNNNNNNNNNNNNNNNNNNNNNNNNNNNNNNNNNNNNNNNNNNNNNNNNNNNNNNNNN
AJ0069 TTCTCATATTGTAACACAAGAAAGAGGAAAAAAAGAAACATTTGGCCACATAGGAATAATTTATGCTATAGTAGCAATTGGAATTTTAGGATTTATTGTATGAGCACATCACATATTTACTGTAGGAATAGATGTAGATACACGAGCATACTTTACATCAGCAACAATAATTATTGCTGTACCAACAGGTATTAAAATCTTTAGTTGACTAGCAACAATACATGGAACACAAATTAACTTCTCACCACAAATACTTTGATCTCTAGGCTTTATTTTTCTATTTACCGTAGGAGGACTAACAGGAGTGATTTTAGCTAATTCATCAATCGACATCATTTTACATGATACTTATTATGTAGTAGCCCATTTCCACTATGTATTATCAATAGGAGCTGTATTTGCAATTATAGCAGGAATCATTCATTGATTCCCGCTATTTACAGGATTAACAATAAATAACAAATTATTAAAAATTCAATTCTTCACAATATTCATTGGAGTAAACACAACCTTCTTCCCACAACATTTTCTTGGATTAATAGGAATACCACGACGATATTCTGATTACCCAGATGCATATCTACCTTGAAATATTTTATCTTCAATCGGATCAATAATCTCAACATGCAGAATCTTCATATTTATATACATTATATGAAACGCATTTGCATCAAAAAACAAATCAATTTTCTCTAACCAAATAGAAACAAATATTGAATGATTACAAAAAACTCCTCCTATAGAGCATAGCTATATAGAACTACCAATTTTATCAAACTTCTAATGTGACAG-AAAAGTGTGATAAATTTAAGATTTATTTATAAAGATAATCTTTCTTTAGAAATTACCACTTGATCAAGCTTCCTATTAATAAATGCAACGTCACCAATTATAGAATATCTAACTCTATTCCATGACTACACAATATTAATTCTAATTGCAATCCTAATAATTATTTCATACATTATAATCATAATTATAAAAAATAAATTAATTTATAAAACTCTAATAGAAGGACAAACTATTGAAATCATCTGAACCCTAATTCCAATGATCACTTTAATCTTTATCGCAACTCCATCATTAAATTTATTATATTTAATCATGTCCTT-TTG--A-ATATAATTTAAGGTCTGATCTGCTCAATGAA-TTT--TAAATAGCCGCAGTATTTTGACTGTGCTAAGGTAGCATAATAATTAGTTTCTTAATTAGGAACTGGAATGAATGATTGGACAAGAAAATTTCTGTCTCTTTTTTAA--TTA-TTGAATTTTATTTTTAAGTGAAAAAGCTTAAATGTTTATAAAAGACGAGAAGACCCTATAGAGTTTAATA-TTTTTTTTTAATTATAAATTAGAATATTCT-TTT-AAATTAAATTATTTGGTTGGGGTGATTTAAAGATATAATTAATTCTTTAAA-ATAATAATTAAAGATTTTTAAATTTTAAATCTATAGTTTAT-AAAACTAAAATAAATTACCTTAGGGATAACAGCGTAATTTTTCTTTAAAGTTCTTATTATAAGGAAAGTTTGCGACCTCGATGTTGGATTAAAA-TAAATTTTTGGTGCAATAACTAAAAAATTGGGTCTGTTCGACCTTTAAAATTTTACATGATCTGAGTTTAGACCGGTGTGAACCAGGTTGGATTCTATCTTTATAT---AAAAA-ATATATTTTAGTACGAAAGGACCAAATATATATTAAAT-TAATTGTTATTTTGGCAGATTAGTGTATTTGATTTAGAATCATTTTAAGTAAA----TTTTATTACAAGTAATATTTG---AATTTTTTTGATTTATTTTTAGTAATGGTTTGTATATTAATTTTTATTATTTTTGTTTTAGTAGGTGTTGCTTTTTTCACATTATTGGAGCGTAAAGTTCTTGGCTATATTCAAATTCGTACGATTCAGAGGAGCCCTAAGAGAGGAGGTTATTTTAGTATTATTATTTTCTTCTAGTCTTACTATATTTATAGCAGGTTTAGTTGCTAATTTTGAATTTGATTTAAAGAAAATTATTGCTCTTTCAACCTTAAGTCAACTAGGTTTAATAATAAGAATTTTAAGCTTAGGGGAAAGAATATTAGCTTTTTTTCATTTATTAATGCATGCTTTATTTAAAGCTCTTCTTTTTATATGTGCAGGTTGTATAATTCATAGTTTAATAAATTGTCAAGATATTCGTTATATAGGTTCGTTAGTAAATTTTCTTCCTTTAACAAGAAGTTTTTTTAATATTTGTAATTTATCTTTATGTGGTTTACCATTTTTGTCGGGGTTTTATTCTAAGGATTTAATTTTAGAATATGTTTCTATAGGTTATGTTAATTTTTATATTTATTTTATTTTTTATATTTCTACAGGTTTAACAATAATATATACTTTTCGTTTAATATATTATACTATGGTTTCTAATTATAATGGTATTTCTTATTTTTCTTTAATAGATTCGAGAGAGGTTATGTTGAAGGGAATGGGAGGTTTAATTTTATTAGTTGTTTTTGGTGGAAGAATTACAAGATGATTGATTTTTCCAACTCCTTATTTAATTTGCTTGCCTTTAATAATAAAGTTAATAGTTTTATTAGTAATTATATTAGGAGCTGGTTTAGGGTTTTTGATATCAATAGTTAGTTTAAATAGTTTTTCTAAGACTTTAAAAATATATAACTTATCTTTCTTTTTAAGTTCTATATGGAATTTGAATTATTTGTCAACTTTTGGGGTTAATTACTATTTCTTATTTCTTGGTGAAAAGTACAATTTCTTAATTGATCAAGGTTGATCAGAATATTATGGGAGACAGAATATCTTTTTAAATATTAAAAATACTTCGTCTTTTATACAGAAGTTATTTTTTAATAATATTAAGATTTTTTTAGTGTTATTTTTGGTCTGAATTTGTATAATATTTATATAATTTTAATAGCTTATTTTTAAAGTGTGATATTGAAGATATCAAGAAGACA--TTT-----T--GTTTTAAAATATTTATAAAATAATTG--ATATTTAATTTTACAATGAAAGTGTAGTG-----TTTTA-TTTAAACTATAT--AAAT-----------------------------------------------A-AGAAATATAAACATAAT-ATGC-TTTATTAAAAGTTAGAAGC-TTTTT----AAANNNNNNNNNNNNNNNNNNNNNNNNNNNNNNNNNNNNNNNNNNNNNNNNNNNNN
AJ0070 TTCTCATATTATTACACAAGAAAGTGGAAAAAAAGAAACCTTCGGACATATAGGAATAATTTATGCTATAGCCGCAATTGGAATTTTAGGATTTATTGTATGAGCCCACCATATATTTACAGTAGGAATAGATGTAGATACTCGAGCATATTTTACATCAGCCACTATAATTATTGCTGTTCCAACAGGAATTAAAATTTTTAGTTGACTTGCAACAATATATGGAACTCAAATTAATTTCTCTCCTCAAATATTATGAACTATTGGATTTATTATACTTTTCACAATAGGAGGATTAACAGGAGTTATTTTAGCAAATTCATCTATTGATATTGTTCTTCATGATACTTATTATGTAGTTGCTCACTTCCATTATGTATTATCAATAGGAGCTGTATTCGCAATCATAGCTGGAATTATTCATTGATTTCCATTATTTACAGGTTTAACAATAAATAACAAACTATTAAAAATTCAATTCTTCACTATATTTATTGGAGTAAATACAACTTTTTTTCCCCAACACTTTTTAGGATTAATAGGTATACCACGACGATACTCTGATTTTCCCGACGCTTACCTTTCATGAAATATTTTATCGTCAATTGGATCAATAATTTCTACTTGTAGAATTTTTATATTCTTATACATTTTATGAGACGCATTTTCATCAAAAAATAAATCAATTATCTCTAATCATATACAAACAAATATCGAATGATTACAAAAATTTCCACCTATAGAACATAGATATAGAGAACTACCAATTCTATCCATTTTCTAATGTGACAG-AAAAGTGTGATAAATTTAAGATTTATTTATAAAGATAATCTTTCTTTAGAAATTAATACTTGATCCAATGCATTATTAATTGATGCATCCTCCCCATTGATAGAGTATCTATCTTTATTTCATGATTATACTATATTAATTTTAATTGTAATTTTTACAATCATTTCTTATATAATAATTATAATTATTAAAAATAAATTTATTAATAAAATATTAATAGAAGGTCAAACAATTGAAATTTTATGAACAATCATTCCAATAATTACACTTCTCTTTATCGCAACACCATCATTAAATCTTTTATATTTAATCATGTCC-TTTTG--A-GAAAAATTTAAGGTCTAATCTGCTCAATGAT-GTT--TAAATAGCCGCAGTATTTTGACTGTGCAAAGGTAGCATAATAATTAGTTTCTTGATTAGAAACTGGAATGAATGATTGGACAAGAAAATTTCTGTCTCTTTTTTAA-TTTTATTGAATTTTATTTTTAAGTGAAAAAGCTTAAATTTTTATAAAAGACGAGAAGACCCTATAGAGTTTAATAA-ATAAATTTAATAAATATTTAGAATATTTT-TTTA-TTTTTATTTATTTAGTTGGGGTGTCTAAAAGATTAAAATAATTCTTTTAATA-TTAAATTGATTATGATCAAATTTTAAATCTATAATTAAT-AAATTTAAAATAAATTACCTTAGGGATAACAGCGTAATTTTTCTTTAAAGATCTTATTATAAGAAAAGTTTGCGACCTCGATGTTGGATTAAAA-TTAATTTTTGGTGCAATAACTTAAAAATTAGGTCTGTTCGACCTTTAAAATTTTACATGATCTGAGTTTAGACCGGTGTAAACCAGGTCGGATTCTATCTTTAGAAA--AT-TT-TTATATTTTAGTACGAAAGGACCAAATATAAGTTAAAT-TAATTGTTATTTTGGCAGATTAGTGTATTTGATTTAGAATCATTTTAAGTAAA---ATTTTATTACAAGTAATATTTG---TTTATATTTGATTATTTAATAATATTTTTTTGTATAATTATTTTAATTTTATTTGTATTAATTGGTGTGGCTTTTTTTACTTTATTAGAGCGAAAAGTTTTAGGCTATATTCAAATTCGTANNNNNNNNNNNNNNNNNNNNNNNNNNNNNNNNNNNNNNNNNNNNNNNNNNNNNNNNNNNNNNNNNNNNNNNNNNNNNNNNNNNNNNNNNNNNNNNNNNNNNNNNNNNNNNNNNNNNNNNNNNNNNNNNNNNNNNNNNNNNNNNNNNNNNNNNNNNNNNNNNNNNNNNNNNNNNNNNNNNNNNNNNNNNNNNNNNNNNNNNNNNNNNNNNNNNNNNNNNNNNNNNNNNNNNNNNNNNNNNNNNNNNNNNNNNNNNNNNNNNNNNNNNNNNNNNNNNNNNNNNNNNNNNNNNNNNNNNNNNNNNNNNNNNNNNNNNNNNNNNNNNNNNNNNNNNNNNNNNNNNNNNNNNNNNNNNNNNNNTACCATTTTTATCTGGATTTTATTCAAAAGATCTAATTTTAGAATATATATCTATAAGATATATAAATTTATATATTTATTTTATTTTTTATATTTCAATTGGTTTAACTGTAATATATTCATTTCGTTTAATATATTATACTATAATTGGTGATTATAATGGTTTTACATATTTTTCTTTAAATGATTCTAGAAAAATAATATTAAAAGGAATAGGAGGTTTAATTCTTTTTGTTATTATTAGTGGGGGATTAATAAGTTGATTAATATTTCCTACTCCATATATAATTTGTTTGCCTTTAATAATAAAATTATTAGTTTTAATTTCTATTTTAATTGGAGTTAGTTTAGGTCTTATAATTTCATTAATTAATTTTAATGATTATTCTAAAACTTTAAAATTTTATAATTTATCTTTTTATTTTATATCTATTTGAAATTTAAATTTTATTTCTACTTTAGGAGTCACATATAATTTTTTGTTAATTGGTAATAAATATAATATTATTATTGATCAAGGTTGATCAGAATATTTTGGAAGACAAAATATATTTTTTTTTATAAAAAATATTTCTATTTTTTTACAGAAAATATTTTTAAATAATTTAAAAATATTTTTGACTTTATTTTTAATTTGAGTTTGTATATTATTTTTTTAATTTTAATAGCTTATA--TAAAGTATAATATTGAAGATATTAAGAAAGCA-TAAT-----T--GTTTTAAAATATTTATAAAACGAAT----TGTTTAATTTTACAATGAAAATATAATG----TTTTTA-ATTAAACTATAT--AAAT-----------------------------------------------A-AGAAATATAAACATATTAATGC-TTAATTTAAAGTTAGAAGC-TTTA--TT-AAANNNNNNNNNNNNNNNNNNNNNNNNNNNNNNNNNNNNNNNNNNNNNNNNNNNNN
AJ0071 TTCACATATTGTTACTCAAGAAAGAGGAAAAAAAGAAACTTTTGGACATATCGGAATAATTTATGCTATAGCAGCAATTGGAATATTAGGATTTATTGTATGGGCACACCATATATTTACAGTAGGAATAGATGTAGATACACGAGCCTACTTTACTTCAGCAACAATAATTATTGCGGTACCAACAGGAATTAAAATTTTCAGATGATTAGCAACTATACATGGATGTAAAATTAATTTTTCACCACAAATATTATGATCAATAGGATTTATTTTTCTATTTACAGTAGGAGGATTAACAGGTGTAATTTTAGCAAATTCATCAATTGATATTATCTTACATGATACATATTATGTAGTTGCCCATTTTCATTATGTTCTATCTATAGGAGCTGTTTTTGCTATTATAGCAGGAATAATCCATTGATTTCCTCTTTTTACTGGAATAACAATAAATAATAATTTATTAAAAATCCAATTTATATCTATATTTATTGGAGTTAATACAACTTTCTTCCCCCAACATTTTCTTGGATTAATAGGAATACCACGACGATACTCTGATTATCCAGATGCATATTTATCATGAAATATTTTATCCTCAATAGGAAGAATAATATCTACATGCAGAATTTTTATATTTATATATATTGTATGAGACGCTTTAATTTCAAAAAACAAAAGAATTTTCTCTAATCAAATAAAAACTAATATTGAATGATTTCAAAAAACACCCCCTATAGAACACTCCTATAGAGAACTTCCAATTTTATCCAACTTCTAATGTGACAG-AAAAGTGTGATAAATTTAAGATTTATATATAAAGTATATCTTTCTTTAGAAATACCCACTTGGTCAAATTTTATATTAATAGATTCATCATCCCCATTAATAGAACATTTAAACTTATTTCATGATTATACAATACTAATCTTAATTTCAATTTTAATAATAATTTCTTATATAATAATTATAATTACAAAAAATAAATTTATTCATAAAACACTTATAGAAAGACAAACTATAGAAATTATTTGAACTATTATTCCAATAGTAACTCTACTCTTTATTGCAACACCTTCATTAAATTTACTTTACTTAATCATGTCC-TTTTG--A-TTTTAATATAAGGTTTAACCTGCTCAATGAT-TTA--TAAATAGCCGCAGTATTTTGACTGTGCAAAGGTAGCATAATAATTAGTTTCTTGATTAGGAACTGGAATGAATGGTTGGACAAGAAAATTACTGTCTCTTTTTTAATATTT-TTGAATTTTATTTTTAAGTGAAAAAGCTTAAATTTTTATAAAAGACGAGAAGACCCTATAGAGTTTAATA-TTTTTTATAAATAAATTATTAGTA-ATTAAATTTTTATAAGTAATATTTGATTGGGGTGATTAATAGAAAAATATAATTCTCTTAA-AATTTAATTGATAATTTTCAATTTTTTTATCTAAAGTTTTT-AAAATTAAAACAAATTACCTTAGGGATAACAGCGTAATTTTTCTTTAAAGTTCTTATTAAAAGGAAAGTTTGCGACCTCGATGTTGGATTAAAA-TTAATTTTTGGTGCAGTAACTGAAAAATTAGGTCTGTTCGACCTTTAAAATTTTACATGATCTGAGTTTAAACCGGTGTGAGCCAGGTTGGATTCTATCTTTAGAAA--T-TTA-TTATATTTTAGTACGAAAGGACCAAATATAAATTAGAA-TAATTGTTATTTTGGCAGATTAGTGTATTTGATTTAGAATCATTTTAAGTAAT---TTTTTATTACAGGTAATATTTG---TGATTTTTTGATATAATTTTATTATTAATATGTATATTTATTTTTTTAATTTTTATTTTAGTTGGGGTAGCTTTTTTTACATTATTAGAACGTAAAGTTTTAGGCTATATTCAAATTCGTACGTTTTAGTGAAGGATTAGGAGACATAGTTATAATAATTTTATTATTTATTTCTAGTTTTACAATATTTATAGCAGGATTAGTAGCTAATTTTGATTATGATTTAAAAAAAATTATTGCTTTTTCTACTTTAAGTCAATTAGGTTTAATATTAAGAATTCTTAGGTTAGGAGAAAGTAAATTAGCCTTTTTTCATTTATTAATACATGCTTTATTTAAAGCATTACTTTTTATATGTGCTGGTTTTATAATTCATGCTTTAATGAATTGTCAAGATATTCGTTATATAGGTTCAATAATAAAATTTATTCCTTTAACAAGAAGATTTTTTAATATTTGTAATTTATCTTTATGTGGTTTACCTTTTTTATCTGGATTTTATTCAAAGGATTTAATTTTGGAATTTATATCAATGAGTTATATTAATTTGTATATTTATTTTATTTTTTATATTTCTACAGGATTAACTGTTATATATACGGTACGTCTATTATATTATACTATAATTGGAGATTTTAATATAATTTCTTATTTTTCTTTAGAAGAATCATATGATTTAATAGTTAAAGGAATAGGTGGATTAATTTTATTAGTTATTTTTGGTGGTAGAATAATAATTTGATTAATTTTTCCTACACCTTATATAATTTGTTTACCTTTTATAATAAAGATGATAGTTTTATTAGTTATTTCTTTTGGAATTTATTGTGGATATTTAACTATATTAGTTAGTTTTAATAATGGTTCTAGTGTTTTAATATTTTATAATTTATCTTTTTTTATTAGTTCAATTTTTAATTTGAATTATTTATCAACATTTGGATTAGTATATTATTTTTTAAGATTTGGTAATAAGTATTATTTTATTTTTGATCAAGGTTGATCAGAATATTATGGAACTCAAAATGTTTTTAAATTAATAAAAAGAACTTCAATATTTATAGAGAAATTATTTTTTAATAATATTAAGATTTTTTTAGTTTTATTCTTATTATGAATTTGTGTTTTATTTATTTA-TTTTAATAGCTTATA-TAAAAGTATAATATTGAAGATATTAAGAAGGC---GAT-----A--GCTTTAAAATATTTAAAAAATAATAA---TATTTAATTTTACATTGAAAATGTAATG-----TTTTT-TTTAAACTATAT--AAAA-----------------------------------------------A-AGAATCATAAACATATTAATGTTTTTATTTAAAGTTAGAAGC-TTTT--TT-TTTATGATTCTTTAATTGGAATATAATTCAATAGTATCATTAACAATAATATACCN
AJ0072 TTCACATATTGTTACTCAAGAAAGAGGAAAAAAAGAAACTTTTGGACATATCGGAATAATTTATGCTATAGCAGCAATTGGAATATTAGGATTTATTGTATGGGCACACCATATATTTACAGTAGGAATAGATGTAGATACACGAGCCTACTTTACTTCAGCAACAATAATTATTGCGGTACCAACAGGAATTAAAATTTTCAGATGATTAGCAACTATACATGGATGTAAAATTAATTTTTCACCACAAATATTATGATCAATAGGATTTATTTTTCTATTTACAGTAGGAGGATTAACAGGTGTAATTTTAGCAAATTCATCAATTGATATTATCTTACATGATACATATTATGTAGTTGCCCATTTTCATTATGTTCTATCTATAGGAGCTGTTTTTGCTATTATAGCAGGAATAATCCATTGATTTCCTCTTTTTACTGGAATAACAATAAATAATAATTTATTAAAAATCCAATTTATATCTATATTTATTGGAGTTAATACAACTTTCTTCCCCCAACATTTTCTTGGATTAATAGGAATACCACGACGATACTCTGATTATCCAGATGCATATTTATCATGAAATATTTTATCCTCAATAGGAAGAATAATATCTACATGCAGAATTTTTATATTTATATATATTGTATGAGACGCTTTAATTTCAAAAAACAAAAGAATTTTCTCTAATCAAATAAAAACTAATATTGAATGATTTCAAAAAACACCCCCTATAGAACACTCCTATAGAGAACTTCCAATTTTATCCAACTTCTAATGTGACAG-AAAAGTGTGATAAATTTAAGATTTATATATAAAGTATATCTTTCTTTAGAAATACCCACTTGGTCAAATTTTATATTAATAGATTCATCATCCCCATTAATAGAACATTTAAACTTATTTCATGATTATACAATACTAATCTTAATTTCAATTTTAATAATAATTTCTTATATAATAATTATAATTACAAAAAATAAATTTATTCATAAAACACTTATAGAAAGACAAACTATAGAAATTATTTGAACTATTATTCCAATAGTAACTCTACTCTTTATTGCAACACCTTCATTAAATTTACTTTACTTAATCATGTCC-TTTTG--A-TTTTAATATAAGGTTTAACCTGCTCAATGAT-TTA--TAAATAGCCGCAGTATTTTGACTGTGCAAAGGTAGCATAATAATTAGTTTCTTGATTAGGAACTGGAATGAATGGTTGGACAAGAAAATTACTGTCTCTTTTTTAATATTT-TTGAATTTTATTTTTAAGTGAAAAAGCTTAAATTTTTATAAAAGACGAGAAGACCCTATAGAGTTTAATA-TTTTTTATAAATAAATTATTAGTA-ATTAAATTTTTATAAGTAATATTTGATTGGGGTGATTAATAGAAAAATATAATTCTCTTAA-AATTTAATTGATAATTTTCAATTTTTTTATCTAAAGTTTTT-AAAATTAAAACAAATTACCTTAGGGATAACAGCGTAATTTTTCTTTAAAGTTCTTATTAAAAGGAAAGTTTGCGACCTCGATGTTGGATTAAAA-TTAATTTTTGGTGCAGTAACTGAAAAATTAGGTCTGTTCGACCTTTAAAATTTTACATGATCTGAGTTTAAACCGGTGTGAGCCAGGTTGGATTCTATCTTTAGAAA--T-TTA-TTATATTTTAGTACGAAAGGACCAAATATAAATTAGAA-TAATTGTTATTTTGGCAGATTAGTGTATTTGATTTAGAATCATTTTAAGTAAT---TTTTTATTACAGGTAATATTTG---TGATTTTTTGATATAATTTTATTATTAATATGTATATTTATTTTTTTAATTTTTATTTTAGTTGGGGTAGCTTTTTTTACATTATTAGAACGTAAAGTTTTAGGCTATATTCAAATTCGTANNNNNNNNNNNNNNNNNNNNNNNNNTAGTTATAATAATTTTATTATTTATTTCTAGTTTTACAATATTTATAGCAGGATTAGTAGCTAATTTTGATTATGATTTAAAAAAAATTATTGCTTTTTCTACTTTAAGTCAATTAGGTTTAATATTAAGAATTCTTAGGTTAGGAGAAAGTAAATTAGCCTTTTTTCATTTATTAATACATGCTTTATTTAAAGCATTACTTTTTATATGTGCTGGTTTTATAATTCATGCTTTAATGAATTGTCAAGATATTCGTTATATAGGTTCAATAATAAAATTTATTCCTTTAACAAGAAGATTTTTTAATATTTGTAATTTATCTTTATGTGGTTTACCTTTTTTATCTGGATTTTATTCAAAGGATTTAATTTTGGAATTTATATCAATGAGTTATATTAATTTGTATATTTATTTTATTTTTTATATTTCTACAGGATTAACTGTTATATATACGGTACGTCTATTATATTATACTATAATTGGAGATTTTAATATAATTTCTTATTTTTCTTTAGAAGAATCATATGATTTAATAGTTAAAGGAATAGGTGGATTAATTTTATTAGTTATTTTTGGTGGTAGAATAATAATTTGATTAATTTTTCCTACACCTTATATAATTTGTTTACCTTTTATAATAAAGATGATAGTTTTATTAGTTATTTCTTTTGGAATTTATTGTGGATATTTAACTATATTAGTTAGTTTTAATAATGGTTCTAGTGTTTTAATATTTTATAATTTATCTTTTTTTATTAGTTCAATTTTTAATTTGAATTATTTATCAACATTTGGATTAGTATATTATTTTTTAAGATTTGGTAATAAGTATTATTTTATTTTTGATCAAGGTTGATCAGAATATTATGGAACTCAAAATGTTTTTAAATTAATAAAAAGAACTTCAATATTTATAGAGAAATTATTTTTTAATAATATTAAGATTTTTTTAGTTTTATTCTTATTATGAATTTGTGTTTTATTTATTTA-TTTTAATAGCTTATA-TAAAAGTATAATATTGAAGATATTAAGAAGGC---GAT-----A--GCTTTAAAATATTTAAAAAATAATAA---TATTTAATTTTACATTGAAAATGTAATG-----TTTTT-TTTAAACTATAT--AAAA-----------------------------------------------A-AGAATCATAAACATATTAATGTTTTTATTTAAAGTTAGAAGC-TTTT--TT-TTTATGATTCTTTAATTGGAATATAATTCAATAGTATCATTAACAATAATATACCN
AJ0073 TTCTCATATCGTTACTCAAGAGAGAGGAAAAAAAGAAACCTTTGGTCATATTGGGATAATTTATGCTATAACAGCAATTGGTATTTTAGGTTTCATTGTATGAGCACACCACATATTCACTGTAGGAATAGATGTTGATACACGAGCTTATTTTACATCAGCCACTATAATTATTGCTGTTCCAACAGGAATTAAAATTTTTAGCTGACTAGCAACAATAAATGGAACTCAAATCAACTTTTCTCCCCAAATACTATGAACAATAGGATTTATTTTTCTATTTACCATGGGTGGACTAACAGGAGTTATTTTAGCAAATTCATCAATTGACATTATTCTTCATGATACATACTACGTTGTAGCACATTTCCATTATGTTTTATCTATAGGTGCAGTATTTGCTATTATAGCAGGAATTATCCACTGATTCCCTTTATTTACCGGAATAACAATAAATAACAAACTATTAAAAATTCAATTTGCAACCATATTTATTGGAGTAAATACAACATTCTTCCCGCAACATTTTCTTGGATTAATAGGGATACCACGACGTTACTCAGATTACCCAGACGCTTATCTTCCATGAAATATCCTATCATCAATAGGATCAATGATCTCAACATGCAGAATTTTTATATTCATATACATTTTATGAAACGCTTTATCATCTAAAAATAAATCTATTTTCTCTAATCATTCAGAAACTATAATTGAATGATTACAAAAAACTCCCCCAATAGAGCACTCCTACAGTGAACTTCCAATTTTATCATCCTTCTAATGTGACAGAAAAAGTGTGATAAATTTAAGATTTATATATAAAGA-TATCTTTCTTTAGAAATATCCACCTGAACAACAATTCTATTAATAGACTCAACATCACCATTAATAGAAAATTTAAATCTATTCCATGACTATACAATAATTATCCTAATCTCTATTATAATAATTATCGCATACATTATAATTAAAATTATAAATAATAAGTTTATTAATAAAACATTAGTTGAAGGACAAACAATTGAAATTATTTGAACAATTATTCCTATAATCACCCTTCTATTTATTGCAACACCATCACTAAATTTACTATATTTAATCATGTCC-TTTTG--T-GATAAATTAAAGGTTTGGCCTGCTCAATGAA-TTT--TAAATAGCCGCAGTATATTGACTGTGCAAAGGTAGCATAATAATTAGTTTCTTGATTAGAAACTGGAATGAATGGCTGGACAAGAAAATTTCTGTCTCTTTTTTAATATTA-TTGAACTTTATTTTTAAGTGAAAAAGCTTAAATTTTTATAAAAGACGAGAAGACCCTATAGAGTTTAATA-TTTATTTTAAATGATATGTTAGAATATTA-TTTTTTTTATTAAATATTTGGTTGGGGTGATTGAAAGAAATAAATAATTCTTTTAA-TATTTAATTGATAATTTTCAATTTTTAGATTTATAATTTAT-AGAATTAAAATAAATTACCTTAGGGATAACAGCGTAATTTTTCTTTAAAGTTCTTATTAAAAGGAAAGTTTGCGACCTCGATGTTGGATTAAAA-TTAATTTTTGGTGCAGTAACTTAAAAATTAGGTCTGTTCGACCTTTAAAATTTTACATGATCTGAGTTTAAACCGGTGTGAGCCAGGTTGGATTCTATCTTTAGAAA--T-ATT-TTATATTTTAGTACGAAAGGACCAAATATAAATTAAAT-TAATTGTTATTTTGGCAGATTAGTGTGATTGATTTAGAATCAATTTAAGTAAG----ATTTTTTACAGGTAATATTTG---AATTTTTTAGATATAATTTTATTTTTTTTATGTATATTTATTTTTATTATTTTTATTTTAGTTGGTGTAGCTTTTTTTACTTTATTGGAACGTAAAATTTTAGGTTATATTCAGGTTCGAANNNNNNNNNNNNNNNNNNNNNNNNNNNNNNNNNNNNNNNNNNNNNNNNNNNNNNNNNNNNNNNNNNNNNNNNNNNNNNNNNNNNNNNNNNNNNNNNNNNNNNNNNNNNNNNNNNNNNNNNNNNNNNNNNNNNNNNNNNNNNNNNNNNNNNNNNNNNNNNNNNNNNNNNNNNNNNNNNNNNNNNNNNNNNNNNNNNNNNNNNNNNNNNNNNNNNNNNNNNNNNNNNNNNNNNNNNNNNNNNNNNNNNNNNNNNNNNNNNNNNNNNNNNNNNNNNNNNNNNNNNNNNNNNNNNNNNNNNNNNNNNNNNNNNNNNNNNNNNNNNNNNNNNNNNNNNNNNNNNNNNNNNNNNNNNNNNNNNNNNNNNNNNNNNNNNNNNNNNNNNNNNNNNNNNNNNNNNNNNNNNNNNNNNNNNNNNNNNNNNNNNNNNNNNNNNNNNNNNNNNNNNNNNNNNNNNNNNNNNNNNNNNNNNNNNNNNNNNNNNNNNNNNNNNNNNNNNNNNNNNNNNNNNNNNNNNNNNNNNNNNNNNNNNNNNNNNNNNNNNNNNNNNNNNNNNNNNNNNNNNNNNNNNNNNNNNNNNNNNNNNNNNNNNNNNNNNNNNNNNNNNNNNNNNNNNNNNNNNNNNNNNNNNNNNNNNNNNNNNNNNNNNNNNNNNNNNNNNNNNNNNNNNNNNNNNNNNNNNNNNNNNNNNNNNNNNNNNNNNNNNNNNNNNNNNNNNNNNNNNNNNNNNNNNNNNNNNNNNNNNNNNNNNNNNNNNNNNNNNNNNNNNNNNNNNNNNNNNNNNNNNNNNNNNNNNNNNNNNNNNNNNNNNNNNNNNNNNNNNNNNNNNNNNNNNNNNNNNNNNNNNNNNNNNNNNNNNNNNNNNNNNNNNNNNNNNNNNNNNNNNNNNNNNNNNNNNNNNNNNNNNNNNNNNNNNNNNNNNNNNNNNNNNNNNNNNNNNNNNNNNNNNNNNNNNNNNNNNNNNNNNNNNNNNNNNNNNNNNNNNNNNNNNNNNNNNNNNNNNNNNNNNNNNNNNNNNNN-NNNNNNNNNNNNNNNNNNNNNNNNNNNNNNNNNNNNNNNNNNNNNNN---------------NNNNNNNNNNNNNNNNNNNNNNNNNNNNNNNNNNNNNNNNNNNNNNNNNNNNNNNNNNNNNNNNNNNNNNNNNNNNNNNN-------------------------------------------------------NNNNNNNNNNNNNNNNNNNNNNNNNNNNNNNNNNNNNNNNNNNNNNNNNNNNNNNNNNNNNNNNNNNNNNNNNNNNNNNNNNNNNNNNNNNNNNNNNNNNNNNNNNNN
AJ0074 TTCCCACATTGTTGCACAAGAAAGAGGAAAAAAAGAAACATTTGGCCACATAGGAATAATTTATGCAATAGCAGCAATTGGTATTTTAGGGTTTATTGTATGAGCTCACCACATATTCACTGTTGGAATAGATGTTGATACACGAGCATACTTTACATCAGCCACAATAATCATTGCTGTACCAACTGGAATTAAGATTTTTAGATGACTAGCAACAATACATGGAACACAAATTAATTTCTCCCCACAAATACTATGAGCATTAGGATTTATTTTCCTATTCACAATTGGTGGATTAACAGGTGTAATTCTAGCAAACTCCTCAATTGATATTATTTTACACGACACCTATTACGTAGTAGCTCATTTTCACTATGTATTATCAATAGGTGCTGTTTTCGCAATTATAGCAGGAATCATTCACTGATTTCCTTTATTCACAGGACTAACAATAAATAAAAAATTATTAAAAATTCAATTTACCACAATATTTATTGGAGTAAACATTACATTCTTCCCACAACACTTCCTTGGTTTAATAGGAATACCACGACGATACTCAGACTACCCAGACGCCTACCTACCATGAAATATGCTTTCATCAATTGGATCAATAATCTCCACCTGTAGAATCTTTATATTTATATATATTGTATGAAACGCTTTAACATCAAAAAATAAATCTATTATATCAAACCATATACAAACCAATATTGAGTGATTTCAAAAAACTCCCCCTATAAGACACAGCTATAGAGAACTGCCAATTTTATCAACTTTCTAATGTGACAG-AAAAGTGTGATAAATTTAAGATTTATTTATAAAGAAAGCCTTTCTTTAGAAATAACCACTTGATCAAGCGCCCTACTAATAAATCCAAACTCCCCAACTATGGAACAATTAACATTATTCCACGACTACACAATACTAATCCTAACCTCCATTATAATAATATTATCTTACATTATAATAAAAATATTAAAAAATAAATTTATTAATAAAACATTAATAGAAGGACAAACAATCGAAATCATTTGAACATTAATTCCCATATCAACCTTAATTTTTATTGCAACCCCATCACTTAACCTCCTATACCTAATCATGGCCTTATTG--A-TAATAATTTAAGGTCTGATCTGCTCAATGAA-TTT--TAAATAGCCGCAGTATTTTGACTGTGCGAAGGTAGCATAATAATTAGTTTCTTAATTAGGAACTGGAATGAATGATTGGACAAGAAAATTACTGTCTCTTTTTTAG--TTG-TTGAATTTTATTTTTAAGTGAAAAAGCTTAAATGTTTATAAAAGACGAGAAGACCCTATAGAGTTTAATA-TTTTTTTTTAATTTGTTATTAGTATAA-TT-TTTTAGACAAAATTATTTGGTTGGGGTGATTGAAAGATATAATTAATTCTTTTAA-ATTTTAATTAAAAATTTTTAAATTTTTAATCTATAATTTGT-AAAATTAAAATAAATTACCTTAGGGATAACAGCGTAATTTTTCTTAAAAGTTCTTATTGTAAGGAAAGTTTGCGACCTCGATGTTGGATTAAAA-TAAATTTTTGGTGCAATAACTGAAAAATTGGGTCTGTTCGACCTTTAAAATTTTACATGATCTGAGTTTAGACCGGTGTGAACCAGGTTGGATTCTATCTTTATATT--TATTTCTTATATTTTAGTACGAAAGGACCAAATATGAATTAAAT-TAATTGTTATTTTGGCAGATTAGTGTATTTGATTTAGAATCATTTTAAGTAAA-----TTTATTACAAGTAATATTTG---ACTTTTTTTGATTTGTTTTTATTATTTTTTTGTATACTAGTTTTTATTATTTTTGTTTTAGTGGGTGTTGCCTTTTTTACGTTATTGGAGCGCAAGATTTTAGGCTATATTCAAATTCGTANNNNNNNNNNNNNNNNNNNNNNNNNNNNNNNNNNNNNNNNNNNNNNNNNNNNNNNNNNNNNNNNNNNNNNNNNNNNNNNNNNNNNNNNNNNNNNNNNNNNNNNNNNNNNNNNNNNNNNNNNNNNNNNNNNNNNNNNNNNNNNNNNNNNNNNNNNNNNNNNNNNNNNNNNNNNNNNNNNNNNNNNNNNNNNNNNNNNNNNNNNNNNNNNNNNNNNNNNNNNNNNNNNNNNNNNNNNNNNNNNNNNNNNNNNNNNNNNNNNNNNNNNNNNNNNNNNNNNNNNNNNNNNNNNNNNNNNNNNNNNNNNNNNNNNNNNNNNNNNNNNNNNNNNNNNNNNNNNNNNNNNNNNNNNNNNNNNNNNNNNNNNNNNNNNNNNNNNNNNNNNNNNNNNNNNNNNNNNNNNNNNNNNNNNNNNNNNNNNNNNNNNNNNNNNNNNNNNNNNNNNNNNNNNNNNNNNNNNNNNNNNNNNNNNNNNNNNNNNNNNNNNNNNNNNNNNNNNNNNNNNNNNNNNNNNNNNNNNNNNNNNNNNNNNNNNNNNNNNNNNNNNNNNNNNNNNNNNNNNNNNNNNNNNNNNNNNNNNNNNNNNNNNNNNNNNNNNNNNNNNNNNNNNNNNNNNNNNNNNNNNNNNNNNNNNNNNNNNNNNNNNNNNNNNNNNNNNNNNNNNNNNNNNNNNNNNNNNNNNNNNNNNNNNNNNNNNNNNNNNNNNNNNNNNNNNNNNNNNNNNNNNNNNNNNNNNNNNNNNNNNNNNNNNNNNNNNNNNNNNNNNNNNNNNNNNNNNNNNNNNNNNNNNNNNNNNNNNNNNNNNNNNNNNNNNNNNNNNNNNNNNNNNNNNNNNNNNNNNNNNNNNNNNNNNNNNNNNNNNNNNNNNNNNNNNNNNNNNNNNNNNNNNNNNNNNNNNNNNNNNNNNNNNNNNNNNNNNNNNNNNNNNNNNNNNNNNNNNNNNNNNNNNNNNNNNNNNNNNNNNNNNNNNNNNNNNNNNNNNNNNNNNNNNNNNNNNNNNNNNNNNNNNNNNNNNNNNN-NNNNNNNNNNNNNNNNNNNNNNNNNNNNNNNNNNNNNNNNNNNNNNN---------------NNNNNNNNNNNNNNNNNNNNNNNNNNNNNNNNNNNNNNNNNNNNNNNNNNNNNNNNNNNNNNNNNNNNNNNNNNNNNNNN-------------------------------------------------------NNNNNNNNNNNNNNNNNNNNNNNNNNNNNNNNNNNNNNNNNNNNNNNNNNNNNNNNNNNNNNNNNNNNNNNNNNNNNNNNNNNNNNNNNNNNNNNNNNNNNNNNNNNN
AJ0075 TTCCCACATTGTTGCACAAGAAAGAGGAAAAAAAGAAACATTTGGCCACATAGGAATAATTTATGCAATAGCAGCAATTGGTATTTTAGGGTTTATTGTATGAGCTCACCACATATTCACTGTTGGAATAGATGTTGATACACGAGCATACTTTACATCAGCCACAATAATCATTGCTGTACCAACTGGAATTAAGATTTTTAGATGACTAGCAACAATACATGGAACACAAATTAATTTCTCCCCACAAATACTATGAGCATTAGGATTTATTTTCCTATTCACAATTGGTGGATTAACAGGTGTAATTCTAGCAAACTCCTCAATTGATATTATTTTACACGACACCTATTACGTAGTAGCTCATTTTCACTATGTATTATCAATAGGTGCTGTTTTCGCAATTATAGCAGGAATCATTCACTGATTTCCTTTATTCACAGGACTAACAATAAATAAAAAATTATTAAAAATTCAATTTACCACAATATTTATTGGAGTAAACATTACATTCTTCCCACAACACTTCCTTGGTTTAATAGGAATACCACGACGATACTCAGACTACCCAGACGCCTACCTACCATGAAATATGCTTTCATCAATTGGATCAATAATCTCCACCTGTAGAATCTTTATATTTATATATATTGTATGAAACGCTTTAACATCAAAAAATAAATCTATTATATCAAACCATATACAAACCAATATTGAGTGATTTCAAAAAACTCCCCCTATAAGACACAGCTATAGAGAACTGCCAATTTTATCAACTTTCTAATGTGACAG-AAAAGTGTGATAAATTTAAGATTTATTTATAAAGAAAGCCTTTCTTTAGAAATAACCACTTGATCAAGCGCCCTACTAATAAATCCAAACTCCCCAACTATGGAACAATTAACATTATTCCACGACTACACAATACTAATCCTAACCTCCATTATAATAATATTATCTTACATTATAATAAAAATATTAAAAAATAAATTTATTAATAAAACATTAATAGAAGGACAAACAATCGAAATCATTTGAACATTAATTCCCATATCAACCTTAATTTTTATTGCAACCCCATCACTTAACCTCCTATACCTAATCATGGCCTTATTG--A-TAATAATTTAAGGTCTGATCTGCTCAATGAA-TTT--TAAATAGCCGCAGTATTTTGACTGTGCGAAGGTAGCATAATAATTAGTTTCTTAATTAGGAACTGGAATGAATGATTGGACAAGAAAATTACTGTCTCTTTTTTAG--TTG-TTGAATTTTATTTTTAAGTGAAAAAGCTTAAATGTTTATAAAAGACGAGAAGACCCTATAGAGTTTAATA-TTTTTTTTTAATTTGTTATTAGTATAATTT-TTTTAGACAAAATTATTTGGTTGGGGTGATTGAAAGATATAATTAATTCTTTTAA-ATTTTAATTAAAAATTTTTAAATTTTTAATCTATAATTTGT-AAAATTAAAATAAATTACCTTAGGGATAACAGCGTAATTTTTCTTAAAAGTTCTTATTGTAAGGAAAGTTTGCGACCTCGATGTTGGATTAAAA-TAAATTTTTGGTGCAATAACTGAAAAATTGGGTCTGTTCGACCTTTAAAATTTTACATGATCTGAGTTTAGACCGGTGTGAACCAGGTTGGATTCTATCTTTATATT--TATTTCTTATATTTTAGTACGAAAGGACCAAATATGAATTAAAT-TAATTGTTATTTTGGCAGATTAGTGTATTTGATTTAGAATCATTTTAAGTAAA-----TTTATTACAAGTAATATTTG---ACTTTTTTTGATTTGTTTTTATTATTTTTTTGTATACTAGTTTTTATTATTTTTGTTTTAGTGGGTGTTGCCTTTTTTACGTTATTGGAGCGCAAGATTTTAGGCTATATTCAAATTCGTANNNNNNNNNNNNNNNNNNNNNNNNNNNNNNNNNNNNNNNNNNNNNNNNNNNNNNNNNNNNNNNNNNNNNNNNNNNNNNNNNNNNNNNNNNNNNNNNNNNNNNNNNNNNNNNNNNNNNNNNNNNNNNNNNNNNNNNNNNNNNNNNNNNNNNNNNNNNNNNNNNNNNNNNNNNNNNNNNNNNNNNNNNNNNNNNNNNNNNNNNNNNNNNNNNNNNNNNNNNNNNNNNNNNNNNNNNNNNNNNNNNNNNNNNNNNNNNNNNNNNNNNNNNNNNNNNNNNNNNNNNNNNNNNNNNNNNNNNNNNNNNNNNNNNNNNNNNNNNNNNNNNNNNNNNNNNNNNNNNNNNNNNNNNNNNNNNNNNNNNNNNNNNNNNNNNNNNNNNNNNNNNNNNNNNNNNNNNNNNNNNNNNNNNNNNNNNNNNNNNNNNNNNNNNNNNNNNNNNNNNNNNNNNNNNNNNNNNNNNNNNNNNNNNNNNNNNNNNNNNNNNNNNNNNNNNNNNNNNNNNNNNNNNNNNNNNNNNNNNNNNNNNNNNNNNNNNNNNNNNNNNNNNNNNNNNNNNNNNNNNNNNNNNNNNNNNNNNNNNNNNNNNNNNNNNNNNNNNNNNNNNNNNNNNNNNNNNNNNNNNNNNNNNNNNNNNNNNNNNNNNNNNNNNNNNNNNNNNNNNNNNNNNNNNNNNNNNNNNNNNNNNNNNNNNNNNNNNNNNNNNNNNNNNNNNNNNNNNNNNNNNNNNNNNNNNNNNNNNNNNNNNNNNNNNNNNNNNNNNNNNNNNNNNNNNNNNNNNNNNNNNNNNNNNNNNNNNNNNNNNNNNNNNNNNNNNNNNNNNNNNNNNNNNNNNNNNNNNNNNNNNNNNNNNNNNNNNNNNNNNNNNNNNNNNNNNNNNNNNNNNNNNNNNNNNNNNNNNNNNNNNNNNNNNNNNNNNNNNNNNNNNNNNNNNNNNNNNNNNNNNNNNNNNNNNNNNNNNNNNNNNNNNNNNNNNNNNNNNNNNNNNNNNNNNNNNNNNNNNNNNNNNNNNNNNNNNNN-NNNNNNNNNNNNNNNNNNNNNNNNNNNNNNNNNNNNNNNNNNNNNNN---------------NNNNNNNNNNNNNNNNNNNNNNNNNNNNNNNNNNNNNNNNNNNNNNNNNNNNNNNNNNNNNNNNNNNNNNNNNNNNNNNN-------------------------------------------------------NNNNNNNNNNNNNNNNNNNNNNNNNNNNNNNNNNNNNNNNNNNNNNNNNNNNNNNNNNNNNNNNNNNNNNNNNNNNNNNNNNNNNNNNNNNNNNNNNNNNNNNNNNNN
AJ0076 TTCTCACATTGTAGCACAAGAAAGAGGAAAAAAAGAAACATTTGGCCATATAGGAATAATTTATGCAATAGCAGCAATTGGTATTCTTGGATTTATTGTGTGAGCACACCACATATTCACTGTCGGGATAGACGTTGACACCCGAGCCTATTTTACATCAGCAACAATAATCATCGCAGTTCCAACAGGAATTAAAATCTTTAGATGACTAGCAACAATACATGGAACCCAAATTAACTTTTCTCCGCAAATATTATGATCATTAGGATTCATTTTCTTATTCACTGTAGGAGGATTAACTGGAGTAATTCTAGCAAATTCATCAATTGATATTATTCTTCACGATACTTATTATGTAGTAGCTCACTTCCACTACGTACTATCAATAGGTGCTGTTTTCGCAATTATAGCAGGAATTATTCACTGATTCCCCCTATTCACAGGACTAACAATAAATAATAAAATATTAAAAATTCAATTTATCACAATATTTATTGGCGTAAACACCACATTCTTCCCACAACACTTCCTAGGACTAATGGGAATACCACGACGATACTCGGACTATCCAGATGCCTACCTACCATGAAATATCCTTTCATCAATTGGATCCCTAATCTCAACCTGTAGAATCTTTATATTCATATACATTGTATGAAACACACTAACATCAAAAAACAAATCAATTATATCAAATCATATAGAAACCAATATTGAATGATTACAAAAAAACCCGCCTATAGAACATAGCTATAGCGAACTTCCAATTTTATCAGCTTTCTAATGTGACAG-AAAAGTGTGATAAATTTAAGATTTATTTATAAAGAAAATCTTTCTTTAGAAATAACCACTTGATCAAGACACCTACTAATAAACCCCACCTCGCCAATCATGGAACATTTAACTTTATTCCATGACTACACAATATTAATCCTAATCTCCATCATAATAATATTATCCTACATTATAGTAATAATACTAAAAAATGGATTCATTAATAAAACCTTAATAGAAGGTCAAACAATTGAAATTATTTGAACACTAATCCCAATATCAACTTTAATTTTTATTGCAACACCATCATTAAACCTATTATACTTAATCATGTCCTTATTG--A-TAATAATTTAAGGTCTAATCTGCTCAATGAA-TAT--TAAATAGCCGCAGTATTTTGACTGTGCGAAGGTAGCATAATAATTAGTTTCTTAATTAGAAACTGGGATGAATGATTGGACAAGAAAGTTACTGTCTCTTTTTTAA--TTA-TTGAATTTTATCTTTAAGTGAAAAAGCTTAAATGTTTGTAAAAGACGAGAAGACCCTATAGAGTTTAATA-TTTTTTTTTAATTTTCTATTAGTATAATTT-TTTAAA-AAAAAGTATTTGGTTGGGGTGATTGGAAGATAAAATTAATTCTTTTAT-AATTTAATTAAATATTTTTAAATTTTTAATCTATAATTTGT-AAAATTAAAACAAATTACCTTAGGGATAACAGCGTAATTTTTCTTTAAAGTTCTTATTGTAAGGAAAGTTTGCGACCTCGATGTTGGATTAAAA-TAAATTTTTGGTGCAATAACTGAAAAATTAGGTCTGTTCGACCTTTAAAATTTTACATGATCTGAGTTTAGACCGGTGTGAACCAGGTTGGATTCTATCTTTATATA--TATTT-TTATATTTTAGTACGAAAGGACCAAATATAAGTTAAAT-TAATTGTTATTTTGGCAGATTAGTGTATTTGATTTAGAATCATTTTAAGTAAG---AATTTATTACAGGTAATATTTG---AATTTTTTTGATTTGTTTTTATTATTTTTTTGTATACTAATTTTTATTATTTTTGTTTTAGTGGGTGTTGCGTTTTTTACGTTATTGGAGCGTAAGGTTCTAGGCTATATTCAAATTCGTANNNNNNNNNNNNNNNNNNNNNNNNNNNNNNNNNNNNNNNNNNNNNNNNNNNNNNNNNNNNNNNNNNNNNNNNNNNNNNNNNNNNNNNNNNNNNNNNNNNNNNNNNNNNNNNNNNNNNNNNNNNNNNNNNNNNNNNNNNNNNNNNNNNNNNNNNNNNNNNNNNNNNNNNNNNNNNNNNNNNNNNNNNNNNNNNNNNNNNNNNNNNNNNNNNNNNNNNNNNNNNNNNNNNNNNNNNNNNNNNNNNNNNNNNNNNNNNNNNNNNNNNNNNNNNNNNNNNNNNNNNNNNNNNNNNNNNNNNNNNNNNNNNNNNNNNNNNNNNNNNNNNNNNNNNNNNNNNNNNNNNNNNNNNNNNNNNNNNNNNNNNNNNNNNNNNNNNNNNNNNNNNNNNNNNNNNNNNNNNNNNNNNNNNNNNNNNNNNNNNNNNNNNNNNNNNNNNNNNNNNNNNNNNNNNNNNNNNNNNNNNNNNNNNNNNNNNNNNNNNNNNNNNNNNNNNNNNNNNNNNNNNNNNNNNNNNNNNNNNNNNNNNNNNNNNNNNNNNNNNNNNNNNNNNNNNNNNNNNNNNNNNNNNNNNNNNNNNNNNNNNNNNNNNNNNNNNNNNNNNNNNNNNNNNNNNNNNNNNNNNNNNNNNNNNNNNNNNNNNNNNNNNNNNNNNNNNNNNNNNNNNNNNNNNNNNNNNNNNNNNNNNNNNNNNNNNNNNNNNNNNNNNNNNNNNNNNNNNNNNNNNNNNNNNNNNNNNNNNNNNNNNNNNNNNNNNNNNNNNNNNNNNNNNNNNNNNNNNNNNNNNNNNNNNNNNNNNNNNNNNNNNNNNNNNNNNNNNNNNNNNNNNNNNNNNNNNNNNNNNNNNNNNNNNNNNNNNNNNNNNNNNNNNNNNNNNNNNNNNNNNNNNNNNNNNNNNNNNNNNNNNNNNNNNNNNNNNNNNNNNNNNNNNNNNNNNNNNNNNNNNNNNNNNNNNNNNNNNNNNNNNNNNNNNNNNNNNNNNNNNNNNNNNNNNNNNNNNNNNNNNNNNNNNNNNNNNNN-NNNNNNNNNNNNNNNNNNNNNNNNNNNNNNNNNNNNNNNNNNNNNNN---------------NNNNNNNNNNNNNNNNNNNNNNNNNNNNNNNNNNNNNNNNNNNNNNNNNNNNNNNNNNNNNNNNNNNNNNNNNNNNNNNN-------------------------------------------------------NNNNNNNNNNNNNNNNNNNNNNNNNNNNNNNNNNNNNNNNNNNNNNNNNNNNNNNNNNNNNNNNNNNNNNNNNNNNNNNNNNNNNNNNNNNNNNNNNNNNNNNNNNNN
AJ0077 CTCCCATATTGTAACACAAGAAAGAGGAAAAAAAGAAACATTTGGCCACATAGGAATAATTTATGCTATAGTAGCAATTGGAATCTTAGGATTTATTGTATGAGCACACCATATATTCACAGTAGGAATAGATGTAGATACACGAGCCTACTTTACATCAGCAACAATAATTATTGCAGTACCAACAGGTATTAAAATCTTCAGTTGACTAGCAACAATACATGGAACACAAATCAACTTCTCACCACAAATACTCTGATCTTTAGGATTTATTTTCCTATTCACCGTAGGTGGACTGACAGGAGTAATTTTAGCTAATTCATCAATTGACATTATTTTACACGATACTTATTATGTAGTAGCCCATTTCCATTATGTTCTATCTATAGGAGCTGTATTTGCAATTATAGCAGGAATCATTCATTGATTTCCGCTATTTACAGGATTAACAATAAATAACAAACTATTAAAAATTCAATTCTTCACAATATTCATTGGAGTAAACACTACCTTCTTCCCACAACATTTTCTTGGATTAATAGGAATACCACGACGATATTCTGATTATCCAGACGCATACTTACCCTGAAATATCTTATCTTCAATCGGATCAATAATCTCAACATGCAGAATCTTTATATTTATATACATTATATGAAATGCATTCGCATCAAAAAACAAATCAATTTTTTCTAATCAAATAGAAACAAATATTGAATGATTACAAAAAACTCCTCCAATAGAGCATAGCTATAGAGAACTTCCAATTTTATCAAACTTCTAATGTGACAG-AAAAGTGTGATAAATTTAAGATTTATTTATAAAGATAATCTTTCTTTAGAAATTACCACTTGATCAAGTTTCCTATTAAATAACGCAACATCGCCAATTATGGAATATCTAACTCTATTCCATGACTATACAATATTAATTCTAATTGCAATTCTAATAATTATCTCATACATTATAATCATAATTATAAAAAATAAATTAATTAATAAAACTCTAATAGAAGGACAAACTATTGAAATTATCTGAACCCTAATTCCAATAATCACTTTAATCTTTATTGCAACCCCATCATTAAATTTATTATATTTAATCATGTCCTT-TTG--A-ATATAATTTAAGGTCTGATCTGCTCAATGAA-TTT--TAAATAGCCGCAGTATTTTGACTGTGCTAAGGTAGCATAATAATTAGTTTCTTAATTAGGAACTGGAATGAATGATTGGACAAGAAAATTTCTGTCTCTTTTTTAA--TTA-TTGAATTTTATTTTTAAGTGAAAAAGCTTAAATGTTTATAAAAGACGAGAAGACCCTATAGAGTTTAATA-TTTTTTTTTAATTATAAATTAGAATATTAT-TTT-AAATTAAATTATTTGGTTGGGGTGATTTAAAGATATAATTAATTCTTTAAA-ATAATAATTAAAGATTTTTAAATTTTAAATCTATAGTTTAT-AAAACTAAAATAAATTACCTTAGGGATAACAGCGTAATTTTTCTTTAAAGTTCTTATTGTAAGGAAAGTTTGCGACCTCGATGTTGGATTAAAA-TAAATTTTTGGTGCAATAACTAAAAAATTAGGTCTGTTCGACCTTTAAAATTTTACATGATCTGAGTTTAGACCGGTGTGAACCAGGTTGGATTCTATCTTTATATA--AAAAA-ATATATTTTAGTACGAAAGGACCAAATATAAATTAAAT-TAATTGTTATTTTGGCAGATTAGTGTATTTGATTTAGAATCATTTTAAGTAAA---TTTTTATTACAAGTAATATTTG---AATTTTTTTGATTTGTTTTTGGTATTGGTTTGTATATTAATTTTTATTATTTTTGTTTTAGTAGGTGTTGCTTTTTTTACGTTAATGGAGCGTAAAGTTCTTGGCTATATTCAAATTCGTACGTTTTAAAGGGGCTTTAAGAGAGGAGGTTATTTTAGTTTTATTATTTTCTTCTAGTCTTACTATGTTTATAGCTGGTTTAGTTGCTAATTTTGAATTTGATTTAAAGAAAATTATTGCTCTTTCAACTTTAAGTCAATTAGGTTTAATAATAAGAATTTTAAGGTTGGGCGAAAGAATGTTAGCTTTTTTTCATTTATTAATGCATGCTTTATTTAAAGCTCTTCTTTTTATATGTGCAGGTTGTATGATTCATAGTTTAATGAATTGTCTAGATATTCGTTATATGGGTTCGTTAGTAAATTTTCTTCCTTTAACAAGAAGTTTTTTTAATATTTGTAACTTGTCTTTATGTGGTTTACCATTTTTGTCTGGGTTTTATTCGAAGGATTTAATTTTAGAATATGTTTCTATAGGTTATGTTAATTTTTATATTATTTTTATTTTTTATATTTCTACAGGTTTAACAATAATATATACTTTTCGGTTAATATATTATACTATGATTTCTAATTATAATGGAATTTCTTATTTTTCTTTAATAGATTCAAGTGAAATTATATTGAAGGGAATGGGAGGTTTAATTTTATTAGTTGTTTTTGGTGGAAGAATCACAAGATGATTAATTTTTCCAACTCCTTATTTAATTTGCTTACCTTTAATAATAAAGTTAATAGTTTTATTAGTAATTATATTAGGTGCTAGTTTAGGATTTTTAATATCAATAGTTAGGTTAAATAGTTTTTCTAAGACTTTGAAAATATATAATTTATCTTTTTTTATAGGTTCAATATGGAATTTGAATTATTTATCAACCTTTGGAGTTAATTATTATTTTTTAATTCTTGGTGAAAAGTACAATTTCTTGATTGATCAAGGTTGATCAGAATATTACGGAAGACAGAATATTTTTTTGAATATAAAAAAGACTTCTTCTTTTATACAGAAGTTATTTTTTAATAATATTAAGATTTTTTTAGTATTATTTTTGGTCTGAATTTGTATGATATTTATATAATTTTAATAGCTTATTTTTAAAGTGTGATATTGAAGATATTAAGAAGACA--TTT-----T--GTTTTAAAATATTTATAAAATAATTG--ATATTTAATATTACAATGAAAGTGTAGTG-----TTTTA-TTTAAACTATAT--AAAT-----------------------------------------------A-AGAAATATAAACATAAT-ATGC-TTTGTTAAAAGTTAGAACT-TTTTA----AAANNNNNNNNNNNNNNNNNNNNNNNNNNNNNNNNNNNNNNNNNNNNNNNNNNNNN
AJ0078 CTCCCATATTGTAACACAAGAAAGAGGAAAAAAAGAAACATTTGGCCACATAGGAATAATTTATGCTATAGTAGCAATTGGAATTTTAGGATTTATTGTATGAGCACACCATATGTTCACTGTAGGAATAGACGTAGATACACGAGCATATTTTACATCAGCAACAATAATTATTGCAGTACCAACAGGTATTAAAATCTTTAGCTGACTAGCAACAATACATGGAACACAAATCAACTTCTCACCTCAAATACTTTGATCTTTAGGATTTATCTTTCTATTCACAGTAGGAGGACTAACAGGAGTAATTTTAGCTAACTCGTCAATCGACATTATTCTACACGATACTTATTATGTAGTAGCCCATTTCCATTATGTCCTATCAATAGGAGCCGTATTTGCAATTATAGCAGGCATCATTCATTGATTTCCTCTATTTACAGGATTAACAATAAATAACAAACTATTAAAAATTCAGTTCTTCACAATATTTATTGGAGTAAACACAACCTTCTTCCCTCAACATTTTCTTGGATTGATAGGAATACCACGACGATATTCTGATTACCCAGACGCATACTTACCATGAAATATTTTATCTTCAATCGGATCAATAATCTCAACATGCAGAATCTTTATATTTATATATATTATATGAAACGCATTTGCATCAAAAAACAAATCAATTTTCTCTAACCAAATAGAAACAAATATTGAATGATTACAAAAAAACCCCCCCATGGAGCACAGCTATAGAGAACTTCCAATTTTATCAAACTTCTAATGTGACAG-AAAAGTGTGATAAATTTAAGATTTATTTATAAAGATAATCTTTCTTTAGAAATTACCACTTGATCAAGCTTCCTATTAAATAATGCAACATCACCAATTATGGAATATCTAACTCTATTCCATGACTATACAATATTAATTTTAATTGCAATCCTAATAATTATCTCATACATTATAATCATAATTATAAAAAATAAATTAATTAATAAAACTCTAATAGAAGGACAAACTATTGAAATTATCTGAACCCTAATTCCAATAATCACTTTAATCTTTATTGCAACCCCATCATTAAATTTATTATATTTAATCATGTCCTT-TTG--A-ATATAATTTAAGGTCTGATCTGCTCAATGAATTTT--TAAATAGCCGCAGTATTTTGACTGTGCTAAGGTAGCATAATAATTAGTTTCTTAATTAGGAACTGGAATGAATGATTGGACAAGAAAATTTCTGTCTCTTTTTTAA--TTA-TTGAATTTTATTTTTAAGTGAAAAAGCTTAAATGTTTATAAAAGACGAGAAGACCCTATAGAGTTTAATA-TTTTTTTTTAATTATAAATTAGAATATTAT-TTT-AAATTAGATTATTTGGTTGGGGTGATTTAAAGATATAATTAATTCTTTAAA-ATAATAATTAAAGATTTTTAAATTTTAAATCTATAGTTTAT-AAAACTAAAATAAATTACCTTAGGGATAACAGCGTAATTTTTCTTTAAAGTTCTTATTATAAGGAAAGTTTGCGACCTCGATGTTGGATTAAAA-TAAATTTTTGGTGCAATAACTAAAAAATTAGGTCTGTTCGACCTTTAAAATTTTACATGATCTGAGTTTAGACCGGTGTGAACCAGGTTGGATTCTATCTTTATAT---AAAAA-ATATATTTTAGTACGAAAGGACCAAGTATATATTAAAT-TAATTGTTATTTTGGCAGATTAGTGTATTTGATTTAGAATCATTTTAAGTAAA---TTTTTATTACAAGTAATATTTG---AATTTTTCTGATTTGTTTTTGGTATTGGTTTGTATATTAATTTTTATTATTTTTGTTTTAGTAGGTGTTGCTTTTTTTACGTTATTGGAGCGTAAAGTTCTTGGCTATATTCAAATTCGTANNNNNNNNNNNNNNNNNNNNNNNNNNNNNNNNNNNNNNNNNNNNNNNNNNNNNNNNNNNNNNNNNNNNNNNNNNNNNNNNNNNNNNNNNNNNNNNNNNNNNNNNNNNNNNNNNNNNNNNNNNNNNNNNNNNNNNNNNNNNNNNNNNNNNNNNNNNNNNNNNNNNNNNNNNNNNNNNNNNNNNNNNNNNNNNNNNNNNNNNNNNNNNNNNNNNNNNNNNNNNNNNNNNNNNNNNNNNNNNNNNNNNNNNNNNNNNNNNNNNNNNNNNNNNNNNNNNNNNNNNNNNNNNNNNNNNNNNNNNNNNNNNNNNNNNNNNNNNNNNNNNNNNNNNNNNNNNNNNNNNNNNNNNNNNNNNNNNNNNNNNNNNNNNNNNNNNNNNNNNNNNNNNNNNNNNNNNNNNNNNNNNNNNNNNNNNNNNNNNNNNNNNNNNNNNNNNNNNNNNNNNNNNNNNNNNNNNNNNNNNNNNNNNNNNNNNNNNNNNNNNNNNNNNNNNNNNNNNNNNNNNNNNNNNNNNNNNNNNNNNNNNNNNNNNNNNNNNNNNNNNNNNNNNNNNNNNNNNNNNNNNNNNNNNNNNNNNNNNNNNNNNNNNNNNNNNNNNNNNNNNNNNNNNNNNNNNNNNNNNNNNNNNNNNNNNNNNNNNNNNNNNNNNNNNNNNNNNNNNNNNNNNNNNNNNNNNNNNNNNNNNNNNNNNNNNNNNNNNNNNNNNNNNNNNNNNNNNNNNNNNNNNNNNNNNNNNNNNNNNNNNNNNNNNNNNNNNNNNNNNNNNNNNNNNNNNNNNNNNNNNNNNNNNNNNNNNNNNNNNNNNNNNNNNNNNNNNNNNNNNNNNNNNNNNNNNNNNNNNNNNNNNNNNNNNNNNNNNNNNNNNNNNNNNNNNNNNNNNNNNNNNNNNNNNNNNNNNNNNNNNNNNNNNNNNNNNNNNNNNNNNNNNNNNNNNNNNNNNNNNNNNNNNNNNNNNNNNNNNNNNNNNNNNNNNNNNNNNNNNNNNNNNNNNNNNNNNNNNNNNNNNNNNNNNNNNNNN-NNNNNNNNNNNNNNNNNNNNNNNNNNNNNNNNNNNNNNNNNNNNNNN---------------NNNNNNNNNNNNNNNNNNNNNNNNNNNNNNNNNNNNNNNNNNNNNNNNNNNNNNNNNNNNNNNNNNNNNNNNNNNNNNNN-------------------------------------------------------NNNNNNNNNNNNNNNNNNNNNNNNNNNNNNNNNNNNNNNNNNNNNNNNNNNNNNNNNNNNNNNNNNNNNNNNNNNNNNNNNNNNNNNNNNNNNNNNNNNNNNNNNNNN
AJ0079 CTCCCATATTGTAACACAAGAAAGAGGAAAAAAAGAAACATTTGGCCACATAGGAATAATTTATGCTATAGTAGCAATTGGAATTTTAGGATTTATTGTATGAGCACACCATATATTCACTGTAGGAATAGACGTAGATACACGAGCATATTTTACATCAGCAACAATAATTATTGCAGTACCAACAGGTATTAAAATCTTTAGTTGACTAGCAACAATACATGGAACACAAATCAACTTCTCACCTCAAATACTTTGATCTTTAGGATTTATCTTTCTATTCACAGTAGGAGGACTAACAGGAGTAATTTTAGCTAACTCGTCAATCGACATTATTCTACATGATACTTATTATGTAGTAGCCCATTTCCACTATGTCCTATCAATAGGAGCTGTATTTGCAATTATAGCAGGCATCATTCATTGATTTCCTCTATTTACAGGATTAACAATAAATAACAAACTATTAAAAATTCAATTCTTCACAATATTTATTGGAGTAAACACAACCTTCTTCCCTCAACATTTTCTTGGATTAATAGGAATACCACGACGATATTCTGATTACCCAGACGCATACTTACCATGAAATATTTTATCTTCAATCGGATCAATAATCTCAACATGCAGAATCTTTATATTTATATATATTATATGAAACGCATTTGCATCAAAAAACAAATCAATTTTCTCTAACCAAATAGAAACAAATATTGAATGATTACAAAAAAACCCCCCCATGGAGCACAGCTATAGAGAACTTCCAATTTTATCAAACTTCTAATGTGACAG-AAAAGTGTGATAAATTTAAGATTTATTTATAAAGATAATCTTTCTTTAGAAATTACCACTTGATCAAGCTTCCTATTAAATAATGCAACATCACCAATTATGGAATATCTAACTCTATTCCATGACTATACAATATTAATTTTAATTGCAATCCTAATAATTATCTCATACATTATAATCATAATTATAAAAAATAAATTAATTAATAAAACTCTAATAGAAGGACAAACTATTGAAATTATCTGAACCCTAATTCCAATAATCACTTTAATCTTTATTGCAACCCCATCATTAAATTTATTATATTTAATCATGTCCTT-TTG--A-ATATAATTTAAGGTCTGATCTGCTCAATGAATTTT--TAAATAGCCGCAGTATTTTGACTGTGCTAAGGTAGCATAATAATTAGTTTCTTAATTAGGAACTGGAATGAATGATTGGACAAGAAAATTTCTGTCTCTTTTTTAA--TTA-TTGAATTTTATTTTTAAGTGAAAAAGCTTAAATGTTTATAAAAGACGAGAAGACCCTATAGAGTTTAATA-TTTTTTTTTAATTATAAATTAGAATATTAT-TTT-AAATTAGATTATTTGGTTGGGGTGATTTAAAGATATAATTAATTCTTTAAA-ATAATAATTAAAGATTTTTAAATTTTAAATCTATAGTTTAT-AAAACTAAAATAAATTACCTTAGGGATAACAGCGTAATTTTTCTTTAAAGTTCTTATTATAAGGAAAGTTTGCGACCTCGATGTTGGATTAAAA-TAAATTTTTGGTGCAATAACTAAAAAATTAGGTCTGTTCGACCTTTAAAATTTTACATGATCTGAGTTTAGACCGGTGTGAACCAGGTTGGATTCTATCTTTATAT---AAAAA-ATATATTTTAGTACGAAAGGACCAAGTATATATTAAAT-TAATTGTTATTTTGGCAGATTAGTGTATTTGATTTAGAATCATTTTAAGTAAA---TTTTTATTACAAGTAATATTTG---AATTTTTCTGATTTGTTTTTGGTATTGGTTTGTATATTAATTTTTATTATTTTTGTTTTAGTAGGTGTTGCTTTTTTTACGTTATTGGAGCGTAAGGTTCTTGGCTATATTCAAATTCGTACGCTTTAGCGGAGCTTTAAGAGAGGAGGTTATTTTAGTTTTGTTATTTTCTTCTAGTCTTACCATATTTATAGCTGGTTTAGTTGCTAATTTTGAATTTGATTTAAAGAAAATTATTGCTCTTTCAACTTTAAGTCAATTAGGTTTAATAATAAGAATTTTAAGGTTGGGTGAAAGAATATTAGCTTTTTTTCATTTATTAATGCATGCTTTATTTAAAGCTCTTCTTTTTATGTGTGCAGGTTGTATAATTCATAGTTTAATGAATTGTCAAGATATTCGTTATATGGGTTCGTTAGTAAATTTTCTTCCTTTAACAAGAAGTTTTTTTAATATTTGTAATTTATCTTTATGTGGTTTACCATTTTTGTCTGGGTTTTATTCTAAGGATTTAATTTTAGAATATGTTTCTATAGGTTATGTTAATTTTTATATTTATTTTATTTTTTATATTTCTACAGGTTTAACAATAATATATACTTTTCGGTTAATATATTATACTATGATCTCTAATTATAATGGAATTTCTTATTTTTCTTTAGTAGATTCAAGTGAAATTATATTGAAAGGAATGGGAGGTTTAATTTTATTAGTTGTTTTTGGTGGAAGAATTACGAGATGATTGCTTTTTCCAACTCCTTATTTAATTTGCTTGCCTTTAATAATAAAGTTAATAGTTTTATTAGTAATTATATTAGGTGCTATTTTAGGATTTTTGATATCAATAGTTAGGTTAAATAGTTTTTCTAAGACTTTGAAAATATATAATTTATCTTTTTTTTTAAGTTCAATATGGAATTTAAATTATTTATCAACTTTTGGGGTTAATTATTATTTTTTAATTCTTGGTGAAAAGTACAATTTCTTGATTGATCAAGGTTGATCAGAATATTATGGAAGACAAAATATTTTTTTGAATATAAAAAAGACTTCTTCTTTTATACAGAAGTTATTTTTAAATAATATTAAGATTTTTTTAGTATTATTTTTGGTCTGAATTTGTATAATATTTATATAATTTTAATAGCTTATTTTTAAAGTGTGATATTGAAGATATTAAGAAGACA--TTT-----T--GTTTTAAAATATTTATAAAATAATTG--GTATTTAATTTTACAATGAAAGTGTAGTG-----TTTTA-TTTAAACTATAT--AAAT-----------------------------------------------A-AGAAATATAAACATAAT-ATGC-TTTGTTAAAAGTTAGAAGC-TTTTT----AAAATATTTCTTTAATTGGAATATAATTCATTAATATTATTAACAGTAATATACCN
AJ0080 TTCTCACATTGTAGCACAAGAAAGAGGAAAAAAAGAAACATTTGGCCATATAGGAATAATTTATGCAATAGCAGCAATTGGTATTCTTGGATTTATTGTATGAGCACACCACATATTCACTGTCGGGATAGACGTTGACACCCGAGCCTATTTTACATCAGCAACAATAATCATCGCAGTTCCAACAGGAATTAAAATCTTTAGATGACTAGCAACAATACATGGAACCCAAATTAACTTTTCTCCGCAAATATTATGATCATTAGGATTCATTTTCTTATTCACTGTAGGGGGCTTAACCGGAGTAATTCTAGCAAATTCATCAATTGATATTATTCTTCACGATACTTATTATGTAGTAGCTCACTTCCACTACGTACTATCAATAGGTGCTGTTTTCGCAATTATAGCAGGAATTATTCACTGATTCCCCTTATTCACAGGACTAACAATAAATAATAAAATATTAAAAATTCAATTTATCACAATATTTATTGGCGTAAACACCACATTCTTCCCACAACACTTCCTAGGACTAATGGGAATGCCACGACGATACTCGGACTACCCAGATGCCTACCTACCATGAAATATCCTTTCATCAATTGGATCCCTAATCTCAACCTGTAGAATCTTTATATTCATATACATTGTATGAAACACACTAACATCAAAAAACAAATCAATTATATCAAATCATATAGAAACCAATATTGAATGATTACAAAAAAATCCGCCTATAGAACATAGCTATAGCGAACTTCCAATTTTATCAGCCTTCTAATGTGACAG-AAAAGTGTGATAAATTTAAGATTTATTTATAAAGAAAATCTTTCTTTAGAAATAACCACTTGATCAAGACACCTACTAATAAACCCCACCTCGCCAATCATGGAACATTTAACTTTATTCCATGACTACACAATATTAATCCTAATCTCCATCATAATAATATTATCCTACATTATAGTAATAATACTAAAAAATGGATTCATTAATAAAGCCTTAATAGAAGGTCAAACAATTGAAATTATTTGAACACTAATCCCAATATCAACTTTAATTTTTATTGCAACACCATCATTAAACCTATTATACTTAATCATGTCCTTATTG--A-TAATAATTTAAGGTCTAATCTGCTCAATGAA-TAT--TAAATAGCCGCAGTATTTTGACTGTGCGAAGGTAGCATAATAATTAGTTTCTTAATTAGAAACTGGAATGAATGATTGGACAAGAAAGTTACTGTCTCTTTTTTAA--TTA-TTGAATTTTATTTTTAAGTGAAAAAGCTTAAATGTTTGTAAAAGACGAGAAGACCCTATAGAGTTTAATA-TTTTTTTTTAATTTTCTATTAGTATAATTT-TTTAAT-AAAAAGTATTTGGTTGGGGTGATTGGAAGATAAAATTAATTCTTTTAT-AATTTAATTAAATATTTTTAAATTTTTAATCTATAATTTGT-AAAATTAAAATAAATTACCTTAGGGATAACAGCGTAATTTTTCTTTAAAGTTCTTATTGTAAGGAAAGTTTGCGACCTCGATGTTGGATTAAAA-TAAATTTTTGGTGCAATAACTGAAAAATTAGGTCTGTTCGACCTTTAAAATTTTACATGATCTGAGTTTAGACCGGTGTGAACCAGGTTGGATTCTATCTTTATATA--TATAT-TTATATTTTAGTACGAAAGGACCAAATATAAGTTAAAT-TAATTGTTATTTTGGCAGATTAGTGTATTTGATTTAGAATCATTTTAAGTAAG---AATTTATTACAGGTAATATTTG---AATTTTTTTGATTTGTTTTTATTATTTTTTTGTATACTAATTTTTATTATTTTTGTTTTAGTGGGTGTTGCATTTTTTACGTTATTGGAGCGTAAGGTTCTCGGCTATATTCAAATTCGTACGGTTTAGAAGAGCGCTCAGAAATGAGGTTGTTTTAGTTTTATTATTTACTTCTAGTCTAACTATATTTATAGCTGGCTTAGTGGCTAATTTTGAGTATGATTTAAAAAAAATTATTGCTCTTTCTACGTTAAGGCAGCTCGGTTTAATAATGAGAATTTTAAGGTTGGGAGATAGAATATTAGCTTTTTTTCATTTATTAATGCACGCTTTATTTAAAGCTTTGCTTTTTATATGTGCTGGCTGTATGATTCATAGGTTAATAAATTGTCAAGATATTCGTTTTATGGGGTCATTAGTAAATTTTCTTCCCTTAACAAGTAGGTTTTTTAATATTTGTAATTTATCTTTATGTGGGTTGCCCTTTTTATCTGGATTTTACTCAAAGGATTTAATTTTAGAGAGTGTCTCTATGAGGTACATAAATTTTTATATTTATTTTATTTTTTATATTTCTACGGGTTTAACTGTGATATATACTTTTCGTTTAATATATTATACGATAATCACTAACTATAATGGGATTTCTTATTTTTCTTTATTAGACTCTAGAGAATTAATATTGAAGGGCATAGGCGGGCTAATTATGTTTGTTATTTTTGGCGGGAGAGTTGTAAGGTGGTTAATTTTTCCTACCCCATATTTAATTTGTTTGCCAATAATAATAAAGTTAATAGTTTTATTGGTAATCTTATTTGGGGCAGGATTAGGGTATTTGATCTCTTTAGTTAGATTAAGTGATTTTTCTAATACCTTGAAGTTTAATAATTTATCTTTTTTTTTTAGTTCTATGTGGAATTTAAATTATTTATCTACCTTTGGGGTGGTTTATTACTTTTTATTTTTTGGTGAGAAGTATAATTCTTTAATTGATCAAGGATGATCAGAATTTTATGGAAGACAAAATATTTTTATAAATTTAAGAAAGACTTCTTCTCTAACACAAAAATTATTTTTTAACAATATTAAGATTTTTTTAACATTATTTTTAATCTGGATTTGTTTGATATTTATTTAATTTTAATAGCTTATTTTTAAAGTGTGATATTGAAGATATTAAGAAGACA-TTAA-----T--GTTTTAAAATATTTGTAAAATAATTA--TTATTTAATTTTTCAATGAAAATGAAATG--TTTTTTTT-ATTAAACTATAC--AAAT-----------------------------------------------T-AGAAATATAAACATTATTATGC-TTTATAAAAAGTTAGAAGC-TTTTTT---AAAATATTTCTTTAATTGGAATTTCATTCATTAATATTATTAACAGTAATATACCN
AJ0081 TTCCCACATTGTTGCACAAGAAAGAGGAAAAAAAGAAACATTTGGCCACATAGGAATAATTTATGCAATAGCAGCAATTGGTATTTTAGGGTTTATTGTATGAGCTCACCACATATTCACTGTTGGAATAGATGTTGATACACGAGCATACTTTACATCAGCCACAATAATCATTGCTGTACCAACTGGAATTAAGATTTTTAGATGACTAGCAACAATACATGGAACACAAATTAATTTCTCCCCACAAATACTATGAGCATTAGGATTTATTTTCCTATTCACAATTGGTGGATTAACAGGTGTAATTCTAGCAAACTCCTCAATTGATATTATTTTACACGACACCTATTACGTAGTAGCTCATTTTCACTATGTATTATCAATAGGTGCTGTTTTCGCAATTATAGCAGGAATCATTCACTGATTTCCTTTATTCACAGGACTAACAATAAATAAAAAATTATTAAAAATTCAATTTACCACAATATTTATTGGAGTAAACATTACATTCTTCCCACAACACTTCCTTGGTTTAATAGGAATACCACGACGATACTCAGACTACCCAGACGCCTACCTACCATGAAATATGCTTTCATCAATTGGATCAATAATCTCCACCTGTAGAATCTTTATATTTATATATATTGTATGAAACGCTTTAACATCAAAAAATAAATCTATTATATCAAACCATATACAAACCAATATTGAGTGATTTCAAAAAACTCCCCCTATAAGACACAGCTATAGAGAACTGCCAATTTTATCAACTTTCTAATGTGACAG-AAAAGTGTGATAAATTTAAGATTTATTTATAAAGAAAGCCTTTCTTTAGAAATAACCACTTGATCAAGCGCCCTACTAATAAATCCAAACTCCCCAACTATGGAACAATTAACATTATTCCACGACTACACAATACTAATCCTAACCTCCATTATAATAATATTATCTTACATTATAATAAAAATATTAAAAAATAAATTTATTAATAAAACATTAATAGAAGGACAAACAATCGAAATCATTTGAACATTAATTCCCATATCAACCTTAATTTTTATTGCAACCCCATCACTTAACCTCCTATACCTAATCATGGCCTTATTG--A-TAATAATTTAAGGTCTGATCTGCTCAATGAA-TTT--TAAATAGCCGCAGTATTTTGACTGTGCGAAGGTAGCATAATAATTAGTTTCTTAATTAGGAACTGGAATGAATGATTGGACAAGAAAATTACTGTCTCTTTTTTAG--TTG-TTGAATTTTATTTTTAAGTGAAAAAGCTTAAATGTTTATAAAAGACGAGAAGACCCTATAGAGTTTAATA-TTTTTTTTTAATTTGTTATTAGTATAA-TT-TTTTAGACAAAATTATTTGGTTGGGGTGATTGAAAGATATAATTAATTCTTTTAA-ATTTTAATTAAAAATTTTTAAATTTTTAATCTATAATTTGT-AAAATTAAAATAAATTACCTTAGGGATAACAGCGTAATTTTTCTTAAAAGTTCTTATTGTAAGGAAAGTTTGCGACCTCGATGTTGGATTAAAA-TAAATTTTTGGTGCAATAACTGAAAAATTGGGTCTGTTCGACCTTTAAAATTTTACATGATCTGAGTTTAGACCGGTGTGAACCAGGTTGGATTCTATCTTTATATT--TATTTCTTATATTTTAGTACGAAAGGACCAAATATGAATTAAAT-TAATTGTTATTTTGGCAGATTAGTGTATTTGATTTAGAATCATTTTAAGTAAA-----TTTATTACAAGTAATATTTG---ACTTTTTTTGATTTGTTTTTATTATTTTTTTGTATACTAGTTTTTATTATTTTTGTTTTAGTGGGTGTTGCCTTTTTTACGTTATTGGAGCGCAAGATTTTAGGCTATATTCAAATTCGTACGATTTAGTAGGTCGTTAACAAATGAAGTTGTTTTAGTTCTATTATTTACTTCTAGACTTACTATGTTTATGGCTGGGTTAGTAGCTAATTTTGAGTACGATTTAAAGAAAATCATTGCTCTTTCTACTCTTAGTCAGCTTGGTTTAATAATAAGAGTTTTAAGTTTAGGTGAGAGAATACTAGCTTTTTTTCATTTATTAATGCATGCTTTATTTAAAGCTTTGCTTTTTATATGTGCTGGCTGTATAATTCATAGTTTAATAAATTGTCAAGATATTCGTTTTATAGGTTCATTAGTGAATTTTCTTCCTTTAACAAGTAGATTTTTTAATATTTGTAATTTATCTTTATGTGGATTGCCTTTTTTATCGGGATTTTATTCAAAGGACTTAATTTTAGAGAGAGTTTCTATGAGATATATAAATTTTTATATTTATTTTATTTTTTATATTTCTACAGGTTTAACTATAATATATACTTTTCGTTTAATATATTATACTATAATTTTAAATTATAATGGGGTTTCTTATTTTTCTTTGTTAGATTCTAGGGAGTTAATATTGAAGGGTATGGGGGGTTTAATTTTTTTTGTTATCTTTGGTGGCAGATTAATTAGGTGATTAGTTTTTCCTACTCCTTATTTAATTTGTTTACCTATAATAATAAAGTTAATAGTATTATTAGTAATTTTATTAGGGGCTTGATTAGGGTATTTAGTTTCTTTAGTTAGTCTAAGTGATTTTTCTAATACTTTAAAGTTTAATAATTTATCTTTTTTTTTTAGGTCTCTGTGGAATTTGAATTATTTATCTACTTTTGGGGTAGTTTATTATTTTTTATCTTTTGGTGAGAAGTATAATTCTTTAATTGATCAAGGTTGATCAGAATACTTCGGTAGACAAAATATTTATTTAAATTTAAGGAGAACTTCCTCTTTAGCTCAAAAATTATTCTTTAATAATATTAAGATTTTTTTAACATTGTTTTTAATTTGAATTTGTTTAATATTTATTTAATTTTAATAGCTTATTTTTAAAGTGTGATATTGAAGATATTAAGAAGACA-TTTA-----T--GTTTTAAAATATTTATAAAATAATTA--ATATTTAATTTTGCAATGAAAATGGAATG--TTTTTTTT-ATTAAACTATAT--AAAT-----------------------------------------------T-AGAAATATAAACATTAATATGC-TTTGTTAAAAGTTAGAAGC-TTTTTTAA-AAANNNNNNNNNNNNNNNNNNNNNNNNNNNNNNNNNNNNNNNNNNNNNNNNNNNNN
AJ0082 CTCTCATATTGTAACACAAGAAAGAGGAAAAAAAGAAACATTTGGTCACATAGGAATAATTTATGCTATAGTAGCAATTGGGGTACTAGGATTTATTGTATGAGCACACCATATATTCACAGTCGGTATAGATGTTGATACACGAGCCTACTTTACATCAGCAACTATAATTATTGCAGTACCGACAGGTATTAAAATCTTCAGTTGACTAGCAACAATACATGGAACCCAAATCAACTTCTCCCCACAATTACTCTGATCTTTAGGATTCATTTTTTTATTTACAGTTGGAGGATTAACAGGAGTCATCTTAGCTAATTCATCAATTGATATTATTTTACATGACACTTATTATGTAGTAGCCCACTTCCATTATGTTCTATCAATAGGAGCAGTATTTGCAATTATAGCAGGAATTATTCATTGATTCCCCCTTTTCACAGGATTAACGATAAATAACAAATTATTAAAAATCCAATTCTTCACAATATTTATTGGAGTAAACACAACCTTCTTTCCACAACATTTTCTCGGATTAATAGGAATACCACGACGGTATTCAGATTATCCAGATGCATATTTACCATGAAATGTTTTATCTTCCATTGGATCAATAATCTCTACATGCAGAATTTTCATATTCATATATATTATATGAAACGCATTCGCATCAAAAAACAAATCAATTTTCTCTAACCAAATAGAAACCAACATTGAATGATTTCAAAAAACTCCTCCTATAGAGCATAGCTATAGAGAACTACCAATTTTATCAAACTTCTAATGTGACAG-AAAAGTGTGATAAATTTAAGATTTATTTATAAAGATAATCTTTCTTTAGAAATTACCACTTGATCAAGTTTCCTACTAAATAATGCAACATCACCAATTATGGAATACCTCACCTTATTCCATGACTATACAATATTAATTCTAATCGCAATTCTAATAATTATCTCATATATTATAATTATGATCATAAAAAATAAATTAATTAATAAAACTCTTATAGAAGGACAAACAATTGAAATCATCTGGACACTAATTCCAATAATCACTTTAATTTTTATTGCAACCCCATCATTAAATTTATTATATTTAATCATGTCCTT-TTG--A-ATATAATTTAAGGTCTGATCTGCTCAATGAA-TTT--TAAATAGCCGCAGTATTTTGACTGTGCTAAGGTAGCATAATAATTAGTTTCTTAATTAGAAACTGGAATGAATGATTGGACAAGAAAATTACTGTCTCTTTTTTAA--TTA-TTGAATTTTATTTTTAAGTGAAAAAGCTTAAATATTTATAAAAGACGAGAAGACCCTATAGAGTTTTATA-GTTTTTTTTAATTATAAATTAGAATATTAT-TTT-AAATTAAATTATTTGGTTGGGGTGATTTAAAGATAAAATTAATTCTTTAAA-AAGATAATTAAAGATTTTTAAATTTTAAATCTATAGTTTAT-AAAACTAAAATAAATTACCTTAGGGATAACAGCGTAATTTTTCTTTAAAGTTCTTATTGTAAGGAAAGTTTGCGACCTCGATGTTGGATTAAAA-TAAATTTTTGGTGCAATAACTAAAAAATTGGGTCTGTTCGACCTTTAAAATTTTACATGATCTGAGTTTAGACCGGTGTGAACCAGGTTGGATTCTATCTTTATATG--GAAAA-ATATATTTTAGTACGAAAGGACCAAATATAAATTAAAT-TAATTGTTATTTTGGCAGATTAGTGTATTTGATTTAGAATCATTTTAAGTAAA----ATTTATTACAAGTAATATTTG---AATTTTTTTGATTTGTTTTTAGTATTGGTATGTATATTAATTTTTATTATTTTTGTTTTAGTAGGTGTTGCCTTTTTTACATTATTGGAGCGTAAGGTTCTTGGCTATATTCAAATTCGTACGATTTAGTGGAGCTTTAAGAGAAGAGGTTATTTTAGTTTTATTATTTTCTTCTAGTCTTACTATATTTATAGCGGGTTTAGTTGCTAATTTTGAATTTGATTTAAAGAAAATCATTGCTCTTTCGACTTTAAGTCAATTAGGTTTAATAATGAGAATTTTAAGTTTAGGTGAGAGAATATTAGCGTTTTTTCATTTATTAATACATGCTTTATTTAAGGCTCTTCTTTTTATATGTGCAGGTTGTATAATTCATAGTTTAATAAATTGTCAAGATATTCGATATATAGGTTCATTAGTTAATTTTCTTCCTTTAACAAGAAGTTTTTTTAATATTTGTAACTTATCTTTATGTGGTTTACCATTTTTATCTGGGTTTTATTCCAAGGATTTAATTTTAGAATATGTTTCTATAGGTTATGTTAATTTTTATATTTATTTTATCTTTTATATTTCTACAGGTTTAACAATAATATATACTTTTCGTTTAATATATTATACTATGGTTTCTAATTATAATGGTATTTCTTATTTTTCTTTAATAGATTCTAGTGAGATTATATTAAAGGGAATAGGAGGTTTAATTTTATTAGTTGTTTTTGGTGGAAGAATTACAAGATGATTAATTTTTCCTACTCCTTATTTGATTTGTTTACCTTTCATAATAAAATTAATAGTTTTATTAGTAATTTTAATGGGAGCTGGTTTAGGATTTTTAATGTCAATGGTTAGGTTAAATGATTTTTCTAAAACTTTAAAAATATATAATTTATCCTTTTTTTTTAGTTCTATATGAAATTTGAATTATTTATCTACTTTTGGGGTTAACTATTATTTCTTATTTCTTGGTGAAAAGTACAATTTCTTGATTGATCAAGGTTGGTCAGAATATTATGGAAGACAAAATATCTTTCTGAATATAAAAAAAACTTCTTCCTTTATGCAAAAGTTATTTTTTAATAATATTAAGATTTTTTTAGTGTTATTTTTAGTTTGAATTTGTATAATATTTATATAATTTTAATAGCTTATTTTTAAAGTGTAATATTGAAGATATTAAGAAGACT--TTT-----T--GTTTTAAAATATTTATGAAATAAATG--ATATTTAATTTTACAATGAAAATGTAATG-----TTTTTGTTTAAACTATAT--AAAT-----------------------------------------------A-AGAAATATAAACATGAT-ATGC-TTTATTAAAAGTTAGAAGC-TTTTT----AAAATNNNNNNNNNNNNNNNNNNNNNNNNNNNNNNNNNNNNNNNNNNNNNNNNNNN
AJ0083 CTCTCATATTGTAACACAAGAAAGAGGAAAAAAAGAAACATTTGGTCACATAGGAATAATTTATGCTATAGTAGCAATTGGAGTATTAGGATTTATTGTATGAGCACACCATATATTCACAGTAGGTATAGATGTTGATACACGAGCCTACTTTACATCAGCAACTATAATTATTGCAGTACCAACAGGTATTAAAATCTTCAGTTGACTAGCAACAATACATGGAACCCAAATCAACTTCTCCCCACAATTACTCTGATCTTTAGGATTCATTTTTTTATTTACAGTTGGAGGATTAACAGGAGTCATCTTAGCTAATTCATCAATTGATATTATTTTACATGACACTTATTATGTAGTAGCCCACTTCCATTATGTTCTATCAATAGGAGCAGTATTTGCAATTATAGCAGGAATTATTCATTGATTCCCCCTTTTCACAGGATTAACGATAAATAACAAATTATTAAAAATCCAATTCTTCACAATATTTATTGGAGTAAACACAACCTTCTTTCCACAACATTTTCTCGGATTAATAGGAATACCACGACGGTATTCAGATTACCCAGATGCATATTTACCATGAAATGTTTTATCTTCCATTGGATCAATAATCTCTACATGCAGAATTTTCATATTCATATATATTATATGAAACGCATTCGCATCAAAAAACAAATCAATTTTCTCTAACCAAATAGAAACCAACATTGAATGATTTCAAAAAACTCCTCCTATAGAGCATAGCTATAGAGAACTACCAATTTTATCAAACTTCTAATGTGACAG-AAAAGTGTGATAAATTTAAGATTTATTTATAAAGATAATCTTTCTTTAGAAATTACCACTTGATCAAGTTTCCTACTAAATAATGCAACATCACCAATTATGGAATACCTCACTTTATTCCATGACTATACAATATTAATTCTAATCGCAATTCTAATAATTATCTCATATATTATAATTATGATCATAAAAAATAAATTAATTAATAAAACTCTTATAGAAGGACAAACAATTGAAATCATCTGGACACTAATTCCAATAATCACTTTAATTTTTATTGCAACCCCATCATTAAATTTATTATATTTAATCATGTCCTT-TTG--A-ATATAATTTAAGGTCTGATCTGCTCAATGAA-TTT--TAAATAGCCGCAGTATTTTGACTGTGCTAAGGTAGCATAATAATTAGTTTCTTAATTAGAAACTGGAATGAATGATTGGACAAGAAAATTACTGTCTCTTTTTTAA--TTA-TTGAATTTTATTTTTAAGTGAAAAAGCTTAAATATTTATAAAAGACGAGAAGACCCTATAGAGTTTTATA-GTTTTTTTTAATTATAAATTAGAATATTAT-TTT-AAATTAAATTATTTGGTTGGGGTGATTTAAAGATAAAATTAATTCTTTAAA-AAGATAATTAAAGATTTTTAAATTTTAAATCTATAGTTTAT-AAAACTAAAATAAATTACCTTAGGGATAACAGCGTAATTTTTCTTTAAAGTTCTTATTGTAAGGAAAGTTTGCGACCTCGATGTTGGATTAAAA-TAAATTTTTGGTGCAATAACTAAAAAATTGGGTCTGTTCGACCTTTAAAATTTTACATGATCTGAGTTTAGACCGGTGTGAACCAGGTTGGATTCTATCTTTATATG--GAAAA-ATATATTTTAGTACGAAAGGACCAAATATAAATTAAAT-TAATTGTTATTTTGGCAGATTAGTGTATTTGATTTAGAATCATTTTAAGTAAA----ATTTATTACAAGTAATATTTG---AATTTTTTTGATTTGTTTTTAGTATTGGTATGTATATTAATTTTTATTATTTTTGTTTTAGTAGGTGTTGCCTTTTTTACATTATTGGAGCGTAAGGTTCTTGGCTATATTCAAATTCGTACGATTTAGTGGAGCTTTAAGAGAAGAGGTTATTTTAGTTTTATTATTTTCTTCTAGTCTTACTATATTTATAGCGGGTTTAATTGCTAATTTTGAATTTGATTTAAAGAAAATCATTGCTCTTTCGACTTTAAGTCAATTAGGTTTAATAATGAGAATTTTAAGTTTAGGTGAGAGAATATTAGCGTTTTTTCATTTATTAATACATGCTTTATTTAAGGCTCTTCTTTTTATATGTGCAGGTTGTATAATTCATAGTTTAATAAATTGTCAAGATATTCGGTATATAGGTTCATTAGTTAATTTTCTTCCTTTAACAAGAAGTTTTTTTAATATTTGTAACTTATCTTTATGTGGTTTACCATTTTTATCTGGGTTTTATTCCAAGGATTTAATTTTAGAATATGTTTCTATAGGTTATGTTAATTTTTATATTTATTTTATCTTTTATATTTCTACAGGTTTAACAATAATATATACTTTTCGTTTAATATATTATACTATGGTTTCTAATTATAATGGTATTTCTTATTTTTCTTTAATAGATTCTAGTGAGATTATATTAAAGGGAATAGGAGGTTTAATTTTATTAGTTGTTTTTGGTGGAAGAATTACAAGATGATTAATCTTTCCTACTCCTTATTTGATTTGTTTACCTTTCATAATAAAATTAATAGTTTTATTAGTAATTTTAATAGGAGCTGGTTTAGGATTTTTAATGTCAATGGTTAGGTTAAATGATTTTTCTAAAACTATAAAAATATATAATTTATCCTTTTTTTTTAGTTCTATATGAAATTTGAATTATTTATCTACTTTTGGGGTTAACTATTATTTCTTATTTCTTGGTGAAAAGTACAATTTCTTGATTGATCAAGGTTGGTCAGAATATTATGGAAGACAAAATATCTTTCTGAATATAAAAAAAACTTCTTCCTTTATGCAAAAGTTATTTTTTAATAATATTAAGATTTTTTTAGTGTTATTTTTAGTTTGAATTTGTATAATATTTATATAATTTTAATAGCTTATTTTTAAAGTGTAATATTGAAGATATTAAGAAGACT--TTT-----T--GTTTTAAAATATTTATGAAATAAATG--ATATTTAATTTTACAATGAAAATGTAATG-----TTTTTGTTTAAACTATAT--AAAT-----------------------------------------------A-AGAAATATAAACATTAT-ATGC-TTTATTAAAAGTTAGAAGC-TTTTT----AAANNNNNNNNNNNNNNNNNNNNNNNNNNNNNNNNNNNNNNNNNNNNNNNNNNNNN
AJ0084 CTCTCACATTGTTACTCAAGAAAGAGGGAAAAAGGAAACCTTTGGCCATATAGGAATAATTTATGCTATAGCAGCAATCGGAATTTTAGGATTCATTGTTTGAGCTCACCACATATTCACAGTCGGTATAGATGTCGACACACGAGCCTACTTCACATCAGCAACAATAATTATTGCAGTACCAACAGGAATTAAAATTTTTAGTTGATTAGCAACTATACATGGAACCCAAATTAACTTCTCACCACAAATATTATGAGCTGTAGGATTTATCTTTCTTTTCACTATAGGAGGATTAACTGGAGTAATTCTAGCAAATTCATCAATTGATATCATCCTACATGACACTTACTACGTAGTAGCACACTTTCATTACGTACTTTCTATGGGAGCTGTATTTGCTATTATAGCAGGAATTATTCACTGATTCCCACTCTTCACTGGACTAACTATAAACAATAAAATACTCAAAATCCAATTTGCAACTATATTTATTGGAGTTAATACAACATTTTTTCCTCAACACTTCTTAGGATTAATGGGCATACCTCGACGATACTCAGATTACCCTGACGCATACCTGCCATGAAATGTCCTATCATCTATGGGATCAATAATTTCAACATGCAGAATTTTTATATTCATATACATTTTATGAGATGCATTCTCATGTAAAACCAAATCAATCTTCTCAAATCAAATAGAAACATATATTGAATGATTTCAAAAAACTCCCCCTATAGAACATAGCTATAGAGAACTACCAATTTTATCAACTTTCTAATGTGACAG-AAAAGTGTGATAAATTTAAGATTTATTTATAAAGTTTATCTTTCTTTAGAAATTCCCACTTGATCAAGGTTTTTACTAATAGACGCTATGTCACCTTTAATAGAATATTTAAACCTATTTCATGATTACACCATACTAATTCTAATCTCAATCTTAATAATCATTTCCTATACAATAATCATAATCATAAACAATAAATTTATTAACAAAAACCTCCTAGAAGAACAAACTATTGAAATCGTCTGAACAATTATTCCTATAATCACCCTTCTATTTATCGCAACTCCCTCACTTAATTTACTATACCTAATCATGTCC-TTTTG--A-TAATAATTTAAGGTCTGACCTGCTCAATGAA-ATT--TAAATAGCCGCAGTATTTTGACTGTGCAAAGGTAGCATAATAATTAGTTTCTTAATTAGAAGCTGGAATGAATGGTTTGACAAGAAAATTACTGTCTCTTTCCTAATTTTG-TTGAATTTTATTTTTAAGTGAAAAAGCTTAAATTTTTATAAAAGACGAGAAGACCCTATAGAGTTTGATA-GTTTCTTATGTTTATAAATTAGAA-TTTTTTTATAT-AAAAAATTATTTGGTTGGGGTGACTGGAAGATTTGAGAAATTCTTTTAAAATTTAAATTGATGATTTTCAAATTGTTGATCTATAGTTTAT-AAAACTAAAATAAATTACCTTAGGGATAACAGCGTAATTTTTCTTTAAAGTTCTTATTGTAAGGAAAGTTTGCGACCTCGATGTTGGATTAAAA-TAAATTTTTGGTGCAATAACTAAAAAATTAGGTCTGTTCGACCTTTAAAATTTTACATGATCTGAGTTTAAACCGGTGTGAGCCAGGTTGGATTCTATCTTTAGAAA--T-TTA-TTATATTTTAGTACGAAAGGACCAAATATAAGTTAAAT-TAATTGTTATTTTGGCAGATTAGTGTATTTGATTTAGAATCATTTTAAGTAAAG-AATTTTATTACAAGTAATATTTG---AATTTTTTTGATATATTTTTAATATTTTTGTGTTTAATTATTTTTTTAATTTTTGTCTTAGTAGGTGTCGCTTTTTTTACGTTATTGGAGCGTAAGGTGTTAGGCTATATTCAAATTCGTACGATTTAGGGCGGGCTTAAGAGAGAGAGTTTTAATTATTTTATTATTTATTTCTAGTTTAACTATGTTTATAGCGGGATTAGTAGCTAATTTTGAGTATGATTTAAAGAAAATTATTGCTTTTTCGACTTTAAGTCAATTGGGTTTAATAATAAGAATTTTAGGTTTAGGTGAAAGAATACTATCATTTTTTCATTTGTTGATACATGCTTTATTTAAGGCTTTACTATTTATATGTGCAGGTTGTATAATTCATAGAATGATAAATTGTCAAGATATTCGTTATATAGGTTCTTTAGTAAATTTTATTCCATTAACTAGAAGGTTTTTTAATATTTGTAATTTATCTTTATGTGGTTTACCATTTTTAGCAGGGTTTTATTCTAAGGACTTAATTTTGGAGTTTGTATCGATAAGTTATACAAATTTTTATATTTACTTTATTTTTTATGTTTCTATTGGCTTGACTGTTATATATACTTTTCGTTTAATATATTACACTATAGTAGGCGATTACGGTGGAGTTAGTTTTTTTTCGCTTAGTGATTCGAGAGAGTTAATATTAAAGGGAATGGGGGGTTTAATTTTTTTTGTTATTTTTGGCGGAAGAGCCATAAGATGGTTAATTTTTCCAACTCCATATATAATTTGTTTACCTTTGTCAATAAAGCTGATGGTATTAGTTTCCATTATTGTTGGGATATATTTGGGGTATTTAATATCTCTAGTGAGATTAAACGATTTTTTAAAAACTTTAAAATCTGAAAAATTATTATTTTATTTTAGGTCAATTTGGAATTTAAACTATTTATCAACTTTTGGGGTGAATTATTATTTTTTAATTTTTGGTGAAAAGTATAATTCTATGATTGATCAAGGTTGGCTTGAATATTATGGTACTCAAAATATTTATATGTTAAATAAAAGTTCTTCTTCTTTTATTCAAAAATTGTTTTACAATAACATTAAAATTTTTTTAACTTTATTTTTGATTTGAATTTGTATGTTGTTTATTTA-TTTTAATAGCTTATTTTTAAAGTGTAATATTGAAGATATTAAGAAAGC--TTTT-----T--GTTTTAAAATATTTATAAAATACGGG---TATTTAATTTTACAATGAAAAAGTAGAG---TTTTTTT-ATTAAACTATAT--AAATATCTATTTTTGAAAAAAA-GGAAAATTTA-TTTTTTTTATATAGGAAA-AGAAACGCAAACATGTTAATGC-TTTTTAAAAAGTTAGAAGC-TTTTCTAA-TAGGNNNNNNNNNNNNNNNNNNNNNNNNNNNNNNNNNNNNNNNNNNNNNNNNNNNN
AJ0085 TTCTCACATTGTAGCACAAGAAAGAGGAAAAAAAGAAACATTTGGCCATATAGGAATAATTTATGCAATAGCAGCAATTGGTATTCTTGGATTTATTGTATGAGCACACCACATATTCACTGTCGGGATAGACGTTGACACCCGAGCCTATTTTACATCAGCAACAATAATCATCGCAGTTCCAACAGGAATTAAAATCTTTAGATGACTAGCAACAATACATGGAACCCAAATTAACTTTTCTCCGCAAATATTATGATCATTAGGATTCATTTTCTTATTCACTGTAGGGGGCTTAACCGGAGTAATTCTAGCAAATTCATCAATTGATATTATTCTTCACGATACTTATTATGTAGTAGCTCACTTCCACTACGTACTATCAATGGGTGCTGTTTTCGCAATTATAGCAGGAATTATTCACTGATTCCCCTTATTCACAGGACTAACAATAAATAATAAAATATTAAAAATTCAATTTATCACAATATTTATTGGCGTAAACACCACATTCTTCCCACAACACTTCCTAGGACTAATGGGAATGCCACGACGATACTCGGACTACCCAGATGCCTACCTACCATGAAATATCCTTTCATCAATTGGATCCCTAATCTCAACCTGTAGAATCTTTATATTCATATACATTGTATGAAACACACTAACATCAAAAAACAAATCAATTATATCAAATCATATAGAAACCAATATTGAATGATTACAAAAAAATCCGCCTATAGAACATAGCTATAGCGAACTTCCAATTTTATCAGCCTTCTAATGTGACAG-AAAAGTGTGATAAATTTAAGATTTATTTATAAAGAAAATCTTTCTTTAGAAATAACCACTTGATCAAGACACCTACTAATAAACCCCACCTCGCCAATCATGGAACATTTAACTTTATTCCATGACTACACAATATTAATCCTAATCTCCATCATAATAATATTATCCTACATTATAGTAATAATACTAAAAAATGGATTCATTAATAAAACCTTAATAGAAGGTCAAACAATTGAAATTATTTGAACACTAATCCCAATATCAACTTTAATTTTTATTGCAACACCATCATTAAACCTATTATACTTAATCATGTCTTTATTG--A-TAATAATTTAAGGTCTAATCTGCTCAATGAA-TAT--TAAATAGCCGCAGTATTTTGACTGTGCGAAGGTAGCATAATAATTAGTTTCTTAATTAGAAACTGGAATGAATGATTGGACAAGAAAGTTACTGTCTCTTTTTTAA--TTA-TTGAATTTTATTTTTAAGTGAAAAAGCTTAAATGTTTGTAAAAGACGAGAAGACCCTATAGAGTTTAATA-TTTTTTTTTAATTTTCTATTAGTATAATTT-TTTAATAAAAAAGTATTTGGTTGGGGTGATTGGAAGATAAAATTAATTCTTTTAT-AATTTAATTAAATATTTTTAAATTTTTAATCTATAATTTGT-AAAATTAAAATAAATTACCTTAGGGATAACAGCGTAATTTTTCTTTAAAGTTCTTATTGTAAGGAAAGTTTGCGACCTCGATGTTGGATTAAAA-TAAATTTTTGGTGCAATAACTGAAAAATTAGGTCTGTTCGACCTTTAAAATTTTACATGATCTGAGTTTAGACCGGTGTGAACCAGGTTGGATTCTATCTTTATATA--TATTT-TTATATTTTAGTACGAAAGGACCAAATATAAGTTAAAT-TAATTGTTATTTTGGCAGATTAGTGTATTTGATTTAGAATCATTTTAAGTAAG---AATTTATTACAGGTAATATTTG---AATTTTTTTGATTTGTTTTTATTATTTTTTTGTATACTAATTTTTATTATTTTTGTTTTAGTGGGTGTTGCATTTTTTACGTTATTGGAGCGTAAGGTTCTCGGCTATATTCAAATTCGTACGGTTTAGAAGAGCGCTCAGAAATGAGGTTGTTTTAGTTTTATTATTTACTTCTAGTCTAACTATATTTATAGCTGGCTTAGTGGCTAATTTTGAGTATGATTTAAAAAAAATTATTGCTCTTTCTACGTTAAGGCAGCTCGGTTTAATAATGAGAATTTTAAGGTTGGGAGATAGAATATTAGCTTTTTTTCATTTATTAATGCACGCTTTATTTAAAGCTTTGCTTTTTATATGTGCTGGCTGTATAATTCATAGGTTAATAAATTGTCAAGATATTCGTTTTATGGGGTCATTAGTAAATTTTCTTCCCTTAACAAGTAGGTTTTTTAATATTTGTAATTTATCTTTATGTGGGTTGCCCTTTTTATCTGGATTTTACTCAAAGGATTTAATTTTAGAGAGTGTCTCTATGAGGTACATAAATTTTTATATTTATTTTATTTTTTATATTTCTACGGGTTTAACTGTGATATATACTTTTCGTTTAATATATTATACGATAATCACTAACTATAATGGGATTTCTTATTTTTCTTTATTAGACTCTAGAGAATTAATATTGAAGGGCATAGGCGGGCTAATTATGTTTGTTATTTTTGGCGGGAGAGTTGTAAGGTGGTTAATTTTTCCTACCCCATATTTAATTTGTTTGCCAATAATAATAAAGTTAATAGTTTTATTGGTAATCTTATTTGGGGCGGGATTAGGGTATTTGATCTCTTTAGTTAGATTAAGTGATTTTTCTAATACCTTGAAGTTTAATAATTTATCTTTTTTTTTTAGTTCTATGTGGAATTTAAATTATTTATCTACCTTTGGGGTGGTTTATTACTTTTTATTTTTTGGTGAGAAGTATAATTCTTTAATTGATCAAGGATGATCAGAATTTTATGGAAGACAAAATATTTTTATAAATTTAAGAAAGACTTCTTCTCTAACACAAAAATTATTTTTTAACAATATTAAGATTTTTTTAACATTATTTTTAATCTGGATTTGTTTGATATTTATTTAATTTTAATAGCTTATTTTTAAAGTGTGATATTGAAGATATTAAGAAGACA-TTAA-----T--GTTTTAAAATATTTGTAAAATAATTA--TTATTTAATTTTTCAATGAAAATGAAATG--TTTTTTTT-ATTAAACTATAC--AAAT-----------------------------------------------T-AGAAATATAAACATTATTATGC-TTTATAAAAAGTTAGAAGC-TTTTTT---AAANNNNNNNNNNNNNNNNNNNNNNNNNNNNNNNNNNNNNNNNNNNNNNNNNNNNN
AJ0086 TTCTCACATTGTAGCACAAGAAAGAGGAAAAAAAGAAACATTTGGCCATATAGGAATAATTTATGCAATAGCAGCAATTGGTATTCTTGGATTTATTGTGTGAGCGCACCACATATTCACTGTCGGAATAGACGTTGACACCCGAGCCTATTTTACATCAGCAACAATAATCATTGCAGTTCCAACAGGAATTAAAATCTTTAGATGACTAGCAACAATACATGGAACCCAAATTAACTTTTCTCCGCAAATATTATGATCATTAGGATTCATTTTCTTATTCACTGTAGGAGGATTAACTGGAGTAATTCTAGCAAATTCATCAATTGATATTATTCTTCACGATACTTATTATGTAGTAGCTCACTTCCACTACGTACTATCAATAGGTGCTGTTTTCGCAATTATAGCAGGAATTATTCACTGATTCCCCTTATTCACAGGACTAACAATAAATAATAAAATATTAAAAATTCAATTTATCACAATATTTATTGGCGTAAACACCACATTCTTCCCACAACACTTCCTAGGACTAATGGGAATACCACGACGATACTCGGACTATCCAGATGCCTACCTACCATGAAATATCCTTTCATCAATTGGATCCCTAATCTCAACCTGTAGAATCTTTATATTCATATACATTGTATGAAACACACTAACATCAAAAAACAAATCAATTATATCAAATCACATAGAAACCAATATTGAATGATTACAAAAAAATCCACCTATAGAACATAGCTATAGCGAACTTCCAATTTTATCAGCTTTCTAATGTGACAG-AAAAGTGTGATAAATTTAAGATTTATTTATAAAGAAAATCTTTCTTTAGAAATAACCACTTGATCAAGACACCTACTAATAAACCCCACCTCGCCAATCATGGAACATTTAACTTTATTCCATGACTACACAATATTAATCCTAATCTCCATCATAATAATATTATCCTATATTATAGTAATAATACTAAAAAATGGATTCATTAATAAAACCTTAATAGAAGGTCAAACAATTGAAATTATTTGAACACTAATCCCAATATCAACTTTAATTTTTATTGCAACACCATCATTAAACCTATTATACTTAATCATGTCCTTATTG--A-TAATAATTTAAGGTCTAATCTGCTCAATGAA-TAT--TAAATAGCCGCAGTATTTTGACTGTGCGAAGGTAGCATAATAATTAGTTTCTTAATTAGAAACTGGAATGAATGATTGGACAAGAAAGTTACTGTCTCTTTTTTAA--TTA-TTGAATTTTATTTTTAAGTGAAAAAGCTTAAATGTTTGTAAAAGACGAGAAGACCCTATAGAGTTTAATA-TTTTTTTTTAATTTTCTATTAGTATAATTT-TTTAAA-AAAAAGTATTTGGTTGGGGTGATTGGAAGATAAAATTAATTCTTTTAT-AATTTAATTAAATATTTTTAAATTTTTAATCTATAATTTGT-AAAATTAAAACAAATTACCTTAGGGATAACAGCGTAATTTTTCTTTAAAGTTCTTATTGTAAGGAAAGTTTGCGACCTCGATGTTGGATTAAAA-TAAATTTTTGGTGCAATAACTGAAAAATTAGGTCTGTTCGACCTTTAAAATTTTACATGATCTGAGTTTAGACCGGTGTGAACCAGGTTGGATTCTATCTTTATATA--TATTT-TTATATTTTAGTACGAAAGGACCAAATATAAGTTAAAT-TAATTGTTATTTTGGCAGATTAGTGTATTTGATTTAGAATCATTTTAAGTAAG---AATTTATTACAGGTAATATTTG---AATTTTTTTGATTTGTTTTTATTATTTTTTTGTATACTAATTTTTATTATTTTTGTTTTAGTGGGTGTTGCGTTTTTTACGTTATTGGAGCGCAAGGTTCTAGGCTATATTCAAATTCGTACGGTTTAAAAGAGCGCTCAGAAATGAGGTTGTTTTAGTTTTATTATTTACTTCTAGTTTAACAATATTTATGGCTGGCTTAGTGGCTAATTTTGAGTATGATTTAAAAAAAATTATTGCTCTTTCTACGTTAAGGCAGCTTGGTTTAATGATGAGAATTTTAAGGTTGGGAGATAGAATATTAGCTTTTTTTCATTTATTAATGCACGCTTTATTTAAAGCTTTGCTTTTTATATGTGCTGGCTGTATAATTCATAGGTTAATAAATTGTCAAGATATTCGTTTTATGGGGTCATTAGTAAATTTTCTTCCCTTAACAAGTAGGTTTTTTAATATTTGTAATTTATCTTTATGTGGGTTGCCCTTTTTATCTGGATTTTACTCAAAGGATTTAATTTTAGAGAGTGTCTCTATGAGGTATATAAATTTTTATATTTATTTTATTTTTTATATTTCTACGGGTTTAACTGTGATATATACTTTTCGTTTAATATATTATACGATAATCACTAACTATAATGGGATTTCTTATTTTTCTTTATTAGACTCTAGAGAATTAATATTGAAGGGCATAGGCGGGTTAATTATGTTTGTTATTTTTGGCGGGAGAGTTGTAAGGTGGTTAATTTTTCCTACCCCATATTTAATTTGTTTGCCAATAATAATAAAGTTAATAGTTTTATTGGTAATCTTATTTGGGGCAGGATTAGGGTATTTGATCTCTTTAGTTAGATTAAGTGATTTTTCTAATACCTTGAAGTTTAATAATTTATCTTTTTTTTTTAGTTCTATGTGGAATTTAAATTATTTATCTACCTTTGGGGTGGTTTATTACTTTTTATTTTTTGGTGAGAAGTATAATTCTTTAATTGATCAAGGGTGATCGGAATTTTATGGAAGACAAAATATTTTTATAAATTTAAGAAAGACTTCTTCTCTAACACAAAAATTATTTTTTAACAATATTAAGATTTTTTTAACATTATTTTTAATCTGGATTTGTTTGATATTTATTTAATTTTAATAGCTTATTTTTAAAGTGTGATATTGAAGATATTAAGAAGACA-TTAA-----T--GTTTTAAAATATTTGTAAAATAATTA--TTATTTAATTTTTCAATGAAAATGAAATG--TTTTTTTT-ATTAAACTATAC--AAAT-----------------------------------------------T-AGAAATATAAACATTATTATGC-TTTATAAAAAGTTAGAAGC-TTTTTT---AAANNNNNNNNNNNNNNNNNNNNNNNNNNNNNNNNNNNNNNNNNNNNNNNNNNNNN
AJ0087 CTCTCACATTGTTACTCAAGAAAGAGGGAAAAAGGAAACCTTTGGCCATATAGGAATAATTTATGCTATAGCAGCAATCGGAATTTTAGGATTCATTGTTTGAGCTCACCACATATTCACAGTCGGTATAGATGTCGACACACGAGCCTACTTCACATCAGCAACAATAATTATTGCAGTACCAACAGGAATTAAAATTTTTAGTTGATTAGCAACTATACATGGAACCCAAATTAACTTCTCACCACAAATATTATGAGCTGTAGGATTTATCTTTCTTTTCACTATAGGAGGATTAACTGGAGTAATTCTAGCAAATTCATCAATTGATATCATCCTACATGACACTTACTACGTAGTAGCACACTTTCATTACGTACTTTCTATGGGAGCTGTATTTGCTATTATAGCAGGAATTATTCACTGATTCCCACTATTCACTGGACTAACTATAAACAATAAAATACTCAAAATCCAATTTGCAACTATATTTATTGGAGTTAATACAACATTTTTTCCTCAACACTTCTTAGGATTAATGGGCATACCTCGACGGTACTCAGATTACCCTGACGCATACCTGCCATGAAATGTCCTATCATCTATGGGATCAATAATTTCAACATGCAGAATTTTTATATTCATATACATTTTATGAGATGCATTCTCATGTAAAACCAAATCAATCTTCTCAAATCAAATAGAAACATATATTGAATGATTTCAAAAAACTCCCCCTATAGAACATAGCTATAGAGAACTACCAATTTTATCAACTTTCTAATGTGACAG-AAAAGTGTGATAAATTTAAGATTTATTTATAAAGTTTATCTTTCTTTAGAAATTCCCACTTGATCAAGGTTTTTACTAATAGACGCTATATCACCTTTAATAGAATATTTGAACCTATTTCATGATTACACCATACTAATTCTAATCTCAATCTTAATAATCATTTCCTATACAATAATCATAATCATAAACAATAAATTTATTAACAAAAACCTCCTAGAAGAACAAACTATTGAAATCGTCTGAACAATTATTCCTATAATCACCCTTCTATTTATCGCAACTCCCTCACTTAATTTACTATACCTAATCATGTCC-TTTTG--A-TAATAATTTAAGGTCTGACCTGCTCAATGAA-ATT--TAAATAGCCGCAGTATTTTGACTGTGCAAAGGTAGCATAATAATTAGTTTCTTAATTAGAAGCTGGAATGAATGGTTTGACAAGAAAATTACTGTCTCTTTCCTAATTTTG-TTGAATTTTATTTTTAAGTGAAAAAGCTTAAATTTTTATAAAAGACGAGAAGACCCTATAGAGTTTGATA-GTTTCTTATGTTTATAAATTAGAATTTTTTTTATAT-AAAAAATTATTTGGTTGGGGTGACTGGAAGATTTGAGAAATTCTTTTAAAATTTAAATTGATGATTTTCAAATTGTTGATCTATAGTTTAT-AAAACTAAAATAAATTACCTTAGGGATAACAGCGTAATTTTTCTTTAAAGTTCTTATTGTAAGGAAAGTTTGCGACCTCGATGTTGGATTAAAA-TAAATTTTTGGTGCAATAACTAAAAAATTAGGTCTGTTCGACCTTTAAAATTTTACATGATCTGAGTTTAAACCGGTGTGAGCCAGGTTGGATTCTATCTTTAGAAA--T-TTA-TTATATTTTAGTACGAAAGGACCAAATATAAGTTAAAT-TAATTGTTATTTTGGCAGATTAGTGTATTTGATTTAGAATCATTTTAAGTAAAG-AATTTTATTACAAGTAATATTTG---AATTTTTTTGATATATTTTTAATATTTTTGTGTTTAATTATTTTTTTAATTTTTGTCTTAGTAGGTGTGGCTTTTTTTACGTTATTGGAGCGTAAGGTGTTAGGCTATATTCAAATTCGTACGATTTAGGGCGGGCTTAAGAGAGAGAGTTTTAATTATTTTATTATTTATTTCTAGTTTAACTATGTTTATAGCGGGATTAGTAGCTAATTTTGAGTATGATTTAAAGAAAATTATTGCTTTTTCGACTTTAAGTCAATTAGGTTTAATAATAAGAATTTTAGGTTTAGGTGAAAGAATATTATCATTTTTTCATTTGTTGATACATGCTTTATTTAAGGCTTTACTGTTTATATGTGCAGGTTGTATAATTCATAGAATGATAAATTGTCAAGATATTCGTTATATAGGTTCTTTAGTAAATTTTATTCCATTAACTAGAAGGTTTTTTAATATTTGTAATTTATCTCTATGTGGTTTACCATTTTTAGCAGGGTTTTATTCTAAGGACTTAATTTTGGAGTTTGTATCGATAAGTTATACAAATTTTTATATTTACTTTATTTTTTATGTTTCTATTGGCTTGACTGTTATATATACTTTTCGTTTAATATATTACACTATAGTAGGCGATTACGGTGGAGTTAGTTTTTTTTCGCTTAGTGATTCGAGAGAGTTAATATTAAAAGGAATGGGGGGTTTAATTTTTTTTGTTATTTTTGGCGGAAGAGCCATAAGATGGTTAATTTTTCCAACTCCATATATAATTTGTTTACCTTTGTCAATAAAGCTGATGGTATTAGTTTCCATTATTGTTGGGATATATTTAGGGTATTTAATATCTCTAGTGAGATTAAGCAATTTTTTAAAAACTTTAAAATCTGAAAAATTATTATTTTATTTTAGGTCAATTTGGAATTTAAATTATTTATCAACTTTTGGGGTGAATTATTATTTTTTAATTTTTGGTGAAAAGTATAATTCTATGATTGATCAAGGTTGGCTTGAATATTATGGTACCCAAAATATTTATATGTTAAATAAAAGTTCTTCTTCTTTTATTCAAAAATTGTTTTACAATAACATTAAAATTTTTTTAACTTTATTTTTGATTTGAATTTGTATGTTGTTTATTTA-TTTTAATAGCTTATATTTAAAGTGTAATATTGAAGATATTAAGAAAGC-TTTTT-----T--GTTTTAAAATATTTATAAAATACGGG---TATTTAATTTTACAATGAAAAAGTAGAG---TTTTTTT-ATTAAACTATAT--AAATATCTATTTTTGAAAAAAA-GGAAAATTTA--TTTTTTTATATAGGAAA-AGAAACGCAAACATGTTAATGC-TTTTTAAAAAGTTAGAAGC-TTTTCTAA-TAGGNNNNNNNNNNNNNNNNNNNNNNNNNNNNNNNNNNNNNNNNNNNNNNNNNNNN
AJ0090 TTCTCATATCGTTACTCAAGAGAGAGGAAAAAAAGAAACCTTTGGTCATATTGGGATAATTTATGCTATAACAGCAATTGGTATTTTAGGTTTCATTGTATGAGCACACCACATATTCACTGTAGGAATAGATGTTGATACACGAGCTTATTTTACATCAGCCACTATAATTATTGCTGTTCCAACAGGAATTAAAATTTTTAGCTGACTAGCAACAATAAATGGAACTCAAATCAACTTTTCTCCCCAAATACTATGAACAATAGGATTTATTTTTCTATTTACCATGGGTGGACTAACAGGAGTTATTTTAGCAAATTCATCAATTGACATTATTCTTCATGATACATACTACGTTGTAGCACATTTCCATTATGTTTTATCTATAGGTGCAGTATTTGCTATTATAGCAGGAATTATCCACTGATTCCCTTTATTTACCGGAATAACAATAAATAACAAACTATTAAAAATTCAATTTACAACCATATTTATTGGAGTAAATACAACATTCTTCCCGCAACATTTTCTTGGATTAATAGGGATACCACGACGTTACTCAGATTACCCAGACGCTTATCTTCCATGAAATATCCTATCATCAATAGGATCAATGATCTCAACATGCAGAATTTTTATATTCATATACATTTTATGAAACGCTTTATCATCTAAAAATAAATCTATTTTCTCTAATCATTCAGAAACTATAATTGAATGATTACAAAAAACTCCCCCAATAGAGCACTCCTACAGTGAACTTCCAATTTTATCATCCTTCTAATGTGACAGAAAAAGTGTGATAAATTTAAGATTTATATATAAAGA-TATCTTTCTTTAGAAATATCCACCTGAACAACAATTCTATTAATAGACTCAACATCACCATTAATAGAAAATTTAAATCTATTCCATGACTATACAATAATTATCCTAATCTCTATTATAATAATTATCGCATACATTATAATTAAAATTATAAATAATAAGTTTATTAATAAAACATTAGTTGAAGGACAAACAATTGAAATTATTTGAACAATTATTCCTATAATCACCCTTCTATTTATTGCAACACCATCACTAAATNNNNNNNNNNNNNNCATGTCC-TTTTG--T-GATAAATTAAAGGTTTGGCCTGCTCAATGAA-TTT--TAAATAGCCGCAGTATATTGACTGTGCAAAGGTAGCATAATAATTAGTTTCTTGATTAGAAACTGGAATGAATGGCTGGACAAGAAAATTTCTGTCTCTTTTTTAATATTA-TTGAACTTTATTTTTAAGTGAAAAAGCTTAAATTTTTATAAAAGACGAGAAGACCCTATAGAGTTTAATA-TTTATTTTAAATGATATGTTAGAATATTA-TTTTTTTTATTAAATATTTGGTTGGGGTGATTGAAAGAAATAAATAATTCTTTTAA-TATTTAATTGATAATTTTCAATTTTTAGATTTATAATTTAT-AGAATTAAAATAAATTACCTTAGGGATAACAGCGTAATTTTTCTTTAAAGTTCTTATTAAAAGGAAAGTTTGCGACCTCGATGTTGGATTAAAA-TTAATTTTTGGTGCAGTAACTTAAAAATTAGGTCTGTTCGACCTTTAAAATTTTACATGATCTGAGTTTAAACCGGTGTGAGCCAGGTTGGATTCTATCTTTAGAAA--T-ATT-TTATATTTTAGTACGAAAGGACCAAATATAAATTAAAT-TAATTGTTATTTTGGCAGATTAGTGTGATTGATTTAGAATCAATTTAAGTAAG----ATTTTTTACAGGTAATATTTG---AATTTTTTAGATATAATTTTATTTTTTTTATGTATATTTATTTTTATTATTTTTATTTTAGTTGGTGTAGCTTTTTTTACTTTATTGGAACGTAAAATTTTAGGCTATATTCAAATTCGTACGGTTTAGTAATTCATTAAGAAATAGAGTTTTATTAATTTTATTATTTATTTCTAGATTTACTATATTTATAGCTGGATTAGTTGCAAATTTTGAATTCGATTTAAAAAAGATTATTGCTTTTTCGACTTTAAGACAGCTAGGATTAATAATTAGAGTATTAAGTTTAGGGGAAAGAAAGTTAGCTTTTTTTCATTTATTAATACATGCTTTGTTTAAGGCTTTATTATTTATATGTGCTGGTTGTATGATTCATATAATAAATAATTGTCAAGATATTCGATATATAGGTTCGATAATTAAATTTATTCCTTTGACTAGAAGATTTTTTAATATTTGTAATTTGTCTTTATGTGGTTTACCATTTTTATGTGGATTTTATTCAAAGGATTTAATTTTAGAATTTATATCTATAAATTATATTAATTTTTATATTTATATAATTTTTTATGTTTCTACTGGTTTAACAGTAATATACACATTACGTTTAATTTATTATACTATGATTAGAGATTTAAATAGAATTTCTTATTTTTCATTAGTTGATTCTAGAGATAAAATATTAAAAGGAATAGGGGGTTTAATTTTATTAGTAATTTTTTGTGGGAGAATTACAATGTGATTGATTTTTCCAACTCCTTTTATAATTTGTTTACCTTTATTAATAAAATTAATGGTTTTATTTACAATTTTTTCTGGGATTTTTTTAGGTTATTTTATTTCTTTGTTTAGGTTAATAGATAAATCAAAAATTATAATTTTTTATAACTTATCTTTTTGTGTTTCAAGAATTATAAATATAAATTTCTTATCAACTTTTGGGGTAAACTATTATTTTTTATATTTTGGGAATAAATATAATATTGTTATTGATCAAGGTTGATCAGAATATTATGGAAGTCAAAATATATTTAATATAATAAAAAATTCTTGTGTTTTTTTACAAAATTTATTTTTTAATAATATAAAAATTTTTCTAGTATTGTTTTTAATTTGAATTTTTATTTTACTTTTTTA-TTTTAATAGCTTATATTTAAAGTTTAATATTGAAGATATTAAGAGGAT---ATT-----ATTATCTTAAAATATTTATAAAA-AATAA--GTATTTATTTTTATATTGAAAATATAATG-----TTTTA-ATTAAACTATAT-AAAAA-----------------------------------------------A-AGAATCATAAACATGTTAATGC-TTTATTAAAAGTTAGAAGC-TTTT--TA-TGGNNNNNNNNNNNNNNNNNNNNNNNNNNNNNNNNNNNNNNNNNNNNNNNNNNNNN
AJ0091 CTCTCACATTGTTACCCAAGAAAGAGGGAAAAAAGAAACCTTTGGCCATATAGGAATAATTTATGCTATAGCAGCAATCGGAATTTTAGGATTCATTGTTTGAGCTCACCACATATTCACAGTCGGTATAGATGTCGACACACGAGCCTACTTCACATCAGCAACAATAATTATTGCAGTACCAACAGGAATTAAAATTTTTAGTTGATTAGCAACTATACATGGAACCCAAATTAACTTCTCACCACAAATATTATGAGCTGTAGGATTTATCTTTCTTTTCACTATAGGAGGATTAACTGGAGTAATTCTAGCAAATTCATCAATTGATATCATCCTACATGACACTTACTACGTAGTAGCACACTTTCATTACGTACTTTCTATGGGAGCTGTATTTGCTATTATAGCAGGAATTATTCACTGATTCCCACTCTTCACTGGGCTAACTATAAACAATAAAATACTCAAAATCCAATTTGCAACTATATTTATTGGAGTTAATACAACATTTTTTCCTCAACACTTCTTAGGATTAATGGGCATACCTCGACGATACTCAGATTACCCTGACGCATACCTGCCATGAAATGTCCTATCATCTATGGGATCAATAATTTCAACATGCAGAATTTTTATATTCATATACATTTTATGAGATGCATTCTCATGTAAAACCAAATCAATCTTCTCAAATCAAATAGAAACATATATTGAATGATTTCAAAAAACTCCCCCTATAGAACATAGCTATAGAGAACTACCAATTTTATCAACTTTCTAATGTGACAG-AAAAGTGTGATAAATTTAAGATTTATTTATAAAGTTTATCTTTCTTTAGAAATTCCCACTTGATCAAGGTTTTTACTAATAGACGCTATGTCACCTTTAATAGAATATTTAAACCTATTTCATGATTACACCATACTAATTCTAATCTCAATCTTAATAATCATTTCCTATACAATAATCATAATCATAAACAATAAATTTATTAACAAAAACCTCCTAGAGGAACAAACTATTGAAATCGTCTGAACAATTATTCCTATAATCACCCTTCTATTTATCGCAACTCCCTCACTTAATTTACTATACCTAATCATGTCC-TTTTG--A-TAATAATTTAAGGTCTGACCTGCTCAATGAA-ATT--TAAATAGCCGCAGTATTTTGACTGTGCAAAGGTAGCATAATAATTAGTTTCTTAATTAGAAGCTGGAATGAATGGTTTGACAAGAAAATTACTGTCTCTTTCCTAATTTTG-TTGAATTTTATTTTTAAGTGAAAAAGCTTAAATTTTTATAAAAGACGAGAAGACCCTATAGAGTTTGATA-GTTTATTATGTTTATAAATTAGAATTTTTTTTATAT-AAAAAATTATTTGGTTGGGGTGACTGGAAGATTTGAGAAATTCTTTTAAAATTTAAATTGATGATTTTCAAATTGTTGATCTATAGTTTAT-AAAACTAAAATAAATTACCTTAGGGATAACAGCGTAATTTTTCTTTAAAGTTCTTATTGTAAGGAAAGTTTGCGACCTCGATGTTGGATTAAAA-TAAATTTTTGGTGCAATAACTAAAAAATTAGGTCTGTTCGACCTTTAAAATTTTACATGATCTGAGTTTAAACCGGTGTGAGCCAGGTTGGATTCTATCTTTAGAAA--T-TTA-TTATATTTTAGTACGAAAGGACCAAATATAAGTTAAAT-TAATTGTTATTTTGGCAGATTAGTGTATTTGATTTAGAATCATTTTAAGTAAAG-AATTTTATTACAAGTAATATTTG---AATTTTTTTGATATATTTTTAATATTTTTGTGTTTAATTATTTTTTTAATTTTTGTCTTAGTAGGTGTCGCTTTTTTTACGTTATTGGAGCGTAAGGTGTTAGGCTATATTCAAATTCGTACGATTTAGGGCGGGCTTAAGAGAGAGAGTTTTAATTATTTTATTATTTATTTCTAGTTTAACTATGTTTATAGCAGGATTAGTGGCTAATTTTGAGTATGATTTAAAGAAAATTATTGCTTTTTCGACTTTAAGTCAATTGGGTTTAATAATAAGAATTTTAGGTTTAGGTGAAAGAATATTAGCATTTTTTCATTTGTTGATACATGCTTTATTTAAGGCTTTACTGTTTATATGTGCAGGTTGTATAATTCATAGAATGATAAATTGTCAAGATATTCGTTATATAGGTTCTTTAGTAAATTTTATTCCATTAACTAGAAGGTTTTTTAATATTTGTAATTTATCTTTATGTGGTTTACCATTTTTAGCAGGGTTTTATTCTAAGGACTTAATTTTGGAGTTTGTATCGATAAGTTATACAAATTTTTATATTTACTTTATTTTTTATGTTTCTATTGGCTTGACTGTTATATATACTTTTCGTTTAATATATTACACTATAGTAGGCGATTACGGTGGAGTTAGTTTTTTTTCGCTTAGTGATTCGAGAGAGTTAATATTAAAGGGAATGGGGGGTTTAATTTTTTTTGTTATTTTTGGTGGAAGAGCCATAAGATGGTTAATTTTTCCAACTCCATATATAATTTGTTTACCTTTGTCAATAAAGCTGATGGTATTAGTTTCCATTATTGTTGGGATATATTTAGGGTATTTAATATCTCTAGTGAGATTAAACGATTTTTTAAAAACTTTAAAATCTGAAAAATTATTATTTTATTTTAGGTCAATTTGGAATTTAAACTATTTATCAACTTTTGGGGTGAATTATTATTTTTTAATTTTTGGTGAAAAGTATAATTCTATGATTGATCAAGGTTGGCTTGAATATTATGGTACTCAAAATATTTATATGTTAAATAAAAGTTCTTCTTCTTTTATTCAAAAATTGTTTTACAATAACATTAAGATTTTTTTAACTTTATTTTTGATTTGAATTTGTATGTTGTTTATTTA-TTTTAATAGCTTATATTTAAAGTGTAATATTGAAGATATTAAGAAAGC-TTTTT-----T--GTTTTAAAATATTTATAAAATACGGG---TATTTAATTTTACAATGAAAAAGTAGAG----TTTTTT-ATTAAACTATAT--AAATATCTATTTTTGAAAAAA--GGAAAATTTA-TTTTTTTTATATAGGAAA-AGAAACGCAAACATGTTAATGC-TTTTTAAAAAGTTAGAAGC-TTTTCTAA-TAGGANNNNNNNNNNNNNNNNNNNNNNNNNNNNNNNNNNNNNNNNNNNNNNNNNNN
AJ0092 CTCCCATATTGTTACACAAGAAAGAGGAAAAAAAGAAACTTTCGGTCATATTGGTATAATTTATGCAATAGCAGCTATTGGTATCTTAGGATTTATTGTTTGAGCACACCATATATTTACAGTTGGAATAGATGTTGATACACGAGCATACTTTACATCAGCCACTATAATTATTGCAGTTCCAACAGGAATTAAAATTTTTAGTTGACTAGCCACCATACATGGAACCCAAATTAATTTTTCACCCCAAATATTATGAACACTAGGATTTATTTTCCTATTTACTGTAGGTGGATTAACCGGAGTAATTTTAGCTAATTCATCAATTGACATTATTCTACATGATACATATTACGTAGTTGCTCATTTCCATTATGTCCTTTCTATAGGAGCTGTTTTCGCAATTATAGCAGGAATTATTCATTGATTCCCTCTATTCACAGGATTAACCATAAATAATAAATTACTTAAAATCCAATTCGCTACTATATTTATTGGAGTCAATACAACCTTTTTCCCTCAGCATTTTCTTGGATTAATAGGAATACCTCGACGATATTCTGATTATCCAGATGCATATCTCCCATGAAATATCCTATCTTCTATTGGATCAATAATCTCTACATGCAGAATTTTTATATTCATATATATCTTATGAGACGCACTATCATCAAAAAATAAGGCTATCTTTACTAACAATATAGAAACCAACATTGAATGATTTCAAAAAACTCCTCCTATAGAGCATTCTTATAGAGAATTACCAATTTTATCAACCTTCTAATGTGACAG-AATAGTGTGATAAATTTAAGATTTATATATAAAGG-TATCTTTCTTTAGAAATAACTACTTGATCAAGATTTATATTAATAGATTCAACCTCACCATTAATAGAAAATTTAAATTTCTTCCATGATTTTACCATACTTATTTTAATCTCAATTTTGATAATTATCTCTTACACAATAATTATAATTATAAAAAATAAATTTATTAACAAAACATTAATAGAAGGACAAACAATTGAAATTATCTGAACAATTATTCCTATAATTACTTTATTATTTATTGCAACACCATCACTTAATTTATTATATTTAATCATGTCC-TTTTG--T-TAATAATATAAGGTTTGACCTGCTCAATGAA-ATT--TAAATAGCCGCAGTATTTTGACTGTGCAAAGGTAGCATAATAATTAGTTTCTTAATTAGGAACTGGAATGAAAGGTTGGACAAGAAAATTACTGTCTCTTTTTTAATATTT-TTGAATTTTATTTTTAAGTGAAAAAGCTTAAATTTATATAAAAGACGAGAAGACCCTATAGAGTTTAATA-TTTTTTTAAGATAAAATGTTAGAATATTAA-TTTTTAAAAGAAGTATTTGATTGGGGTGATTGAGAGAAAAGTATAATTCTTTTAA-AAATTAGTTGATAATTTTCAATTTCTAGATCTATAATTTAT-AAAATTAAAATAAATTACCTTAGGGATAACAGCGTAATTTTTCTTTAAAGTTCTTATTAAAAGGAAAGTTTGCGACCTCGATGTTGGATTAAAA-TTAATTTTTGGTGCAGTAACTTAAAAATTGGGTCTGTTCGACCTTTAAAATTTTACATGATCTGAGTTTAAACCGGTGTGAGCCAGGTTGGATTCTATCTTTAGAAA--A-GTT-TTATATTTTAGTACGAAAGGACCAGATATAAGTTAAAT-TAATTGTTATTTTGGCAGATTAGTGTATTTGATTTAGAATCATTTTAAGTAAA--ATTTATATTACAAGTAATATTTG---AAATTTATAGATATAATTTTAATTTTTTTATGTATATTAATTTTTATTGTTTTTATTTTAGTCGGAGTAGCTTTTTTTACTTTATTAGAGCGTAAAATTTTAGGCTATATTCAAATTCGTACGATTTAGAAATTCATTAAGAGAAAGAGTTTTAGTAATTTTATTATTTATTTCGAGATTAACAATATTTATAGCTGGATTAGTTGCAAATTTTGAATTTGATTTAAAGAAAATTATTGCTTTTTCAACTTTGAGTCAATTAGGATTAATAATAAGAATCTTGAGATTGGGGGAGAGAAAATTAGCTTTTTTTCATTTACTAATACATGCTTTATTTAAGGCTTTGTTATTTATGTGTGCAGGTTGTATAATTCACATAATAGTTAATTGTCAAGATATTCGTTATATGGGATCAATAGCGAGATTTATTCCTTTAACTAGAAGATTTTTTAATATTTGTAATTTATCATTATGTGGATTACCATTTCTTTCAGGATTTTATTCAAAAGATTTAATTTTGGAGTTTATATCTATAAATTATATGAATTTTTATATTTATATAATTTTTTATGTTTCTACTGGTTTAACAGTAATGTATACATTTCGTTTAATTTATTATACTATGGTTGGTGATTTTAATAATATTACTTATTTTTCAATAGTTGATTCAAGTGAAATAATATTAAAAGGAATAGGTGGTTTAATTTTATTAGTTATTTTTGGAGGAAGAATTTCAACATGATTAATTTTTCCAACTCCTTATATAATTTGTTTACCTTTTTCTATAAAGTTGATGGTTTTAATAACAATTTGTTCAGGTTTATTATTAGGATATTTAGTATCATTAGTTAGACTTAGAGAAAGATCAAAGACTTTACATTTTAATAATTTATCTTTTTTTATTAGTTCAATTTGAAATTTAAATTTTCTATCTACTTTAGGTGTAAGATATTATTTTTTAATTTTTGGTAATAAATATAATTTAATTATTGATCAAGGTTGATCCGAATATTATGGAAGACAAAATATTTTTAATTTGATAAAGTCATCTACCTCCTTTTTACAAAAAGTATTTTTTAATAATATTAAGATTTTTTTAGTATTATTTTTAATTTGAATTTGTATTTTACTTTTTTA-TTTTAATAGCTTATATTTAAAGTTTAATATTGAAGATATTAAGAGGAC---TTA-----T--GTCTTAAAATATTTATAAAATAATAA--ATATTTATTTTTATATTGAAAATATAATG------TTTT-TTTAAACTATAT--AAAA-----------------------------------------------T-AGAATCATAAACATGTTAATGC-TTTATAAAAAGTTAGAANN-NNNN--NN-NNNNNNNNNNNNNNNNNNNNNNNNNNNNNNNNNNNNNNNNNNNNNNNNNNNNNNNN
AJ0093 CTCTCACATTGTTACCCAAGAAAGAGGGAAAAAGGAAACCTTTGGCCATATAGGAATAATTTATGCTATAGCAGCAATCGGAATTTTAGGATTCATTGTTTGAGCTCACCACATATTCACAGTCGGTATAGATGTCGACACACGAGCCTACTTCACATCAGCAACAATAATTATTGCAGTACCAACAGGAATTAAAATTTTTAGTTGATTAGCAACTATACATGGAACCCAAATTAACTTCTCACCACAAATATTATGAGCTGTAGGATTTATCTTTCTTTTCACTATAGGAGGATTAACTGGAGTAATTCTAGCAAATTCATCAATTGATATCATCCTACATGACACTTACTACGTAGTAGCACACTTTCATTACGTACTTTCTATGGGAGCTGTATTTGCTATTATAGCAGGAATTATTCACTGATTCCCACTCTTCACTGGACTAACTATAAACAATAAAATACTCAAAATCCAATTTGCAACTATATTTATTGGAGTTAATACAACATTTTTTCCTCAACACTTCTTAGGATTAATGGGTATACCTCGACGATACTCAGATTACCCTGACGCATACCTGCCATGAAATGTCCTATCATCTATGGGATCAATAATTTCAACATGCAGAATTTTTATATTCATATACATTTTATGAGATGCATTCTCATGTAAAACCAAATCAATCTTCTCAAATCAAATAGAAACATATATTGAATGATTTCAAAAAACTCCCCCTATAGAACATAGCTATAGAGAACTACCAATTTTATCAACTTTCTAATGTGACAG-AAAAGTGTGATAAATTTAAGATTTATTTATAAAGTTTATCTTTCTTTAGAAATTCCCACTTGATCAAGGTTTTTACTAATAGACGCTATGTCACCTTTAATAGAATATTTAAACCTATTTCATGATTACACCATACTAATTCTAATCTCAATCTTAATAATCATTTCCTATACAATAATCATAATCATAAACAATAAATTTATTAACAAAAACCTCCTAGAAGAACAAACTATTGAAATCGTCTGAACAATTATCCCTATAATCACCCTTCTATTTATCGCAACTCCCTCACTTAATTTACTATACCTAATCATGTCC-TTTTG--A-TAATAATTTAAGGTCTGACCTGCTCAATGAA-ATT--TAAATAGCCGCAGTATTTTGACTGTGCAAAGGTAGCATAATAATTAGTTTCTTAATTAGAAGCTGGAATGAATGGTTTGACAAGAAAATTACTGTCTCTTTCCTAATTTTG-TTGAATTTTATTTTTAAGTGAAAAAGCTTAAATTTTTATAAAAGACGAGAAGACCCTATAGAGTTTGATA-GTTTCTTATGTTTATAAATTAGAATTTTTTTTATATAAAAAAATTATTTGGTTGGGGTGACTGGAAGATTTGAGAAATTCTTTTAAAATTTAAATTGATGATTTTCAAATTGTTGATCTATAGTTTAT-AAAACTAAAATAAATTACCTTAGGGATAACAGCGTAATTTTTCTTTAAAGTTCTTATTGTAAGGAAAGTTTGCGACCTCGATGTTGGATTAAAA-TAAATTTTTGGTGCAATAACTAAAAAATTAGGTCTGTTCGACCTTTAAAATTTTACATGATCTGAGTTTAAACCGGTGTGAGCCAGGTTGGATTCTATCTTTAGAAA--T-TTA-TTATATTTTAGTACGAAAGGACCAAATATAAGTTAAAT-TAATTGTTATTTTGGCAGATTAGTGTATTTGATTTAGAATCATTTTAAGTAAAG-AATTTTATTACAAGTAATATTTG---AATTTTTTTGATATATTTTTAATATTTTTGTGTTTAATTATTTTTTTAATTTTTGTCTTAGTAGGTGTCGCTTTTTTTACGTTATTGGAGCGTAAGGTGTTAGGCTATATTCAAATTCGTACGATTTAGGGCGGGCTTAAGAGAGAGAGTTTTAATTATTTTATTATTTATTTCTAGTTTAACTATGTTTATAGCAGGATTAGTAGCTAATTTTGAGTATGATTTAAAGAAAATTATTGCTTTTTCGACTTTAAGTCAATTAGGTTTAATAATAAGAATTTTAGGTTTAGGTGAAAGAATATTATCATTTTTTCATTTGTTGATACATGCTTTATTTAAGGCTTTACTGTTTATATGTGCAGGTTGTATAATTCATAGAATGATAAATTGTCAAGATATTCGTTATATAGGTTCTTTAGTAAATTTTATTCCATTAACTAGAAGGTTTTTTAATATTTGTAATTTATCTTTATGTGGTTTACCATTTTTAGCAGGGTTTTATTCTAAGGACTTAATTTTGGAGTTTGTATCGATAAGTTATACAAATTTTTATATTTACTTTATTTTTTATGTTTCTATTGGCTTGACTGTTATATATACTTTTCGTTTAATATATTACACTATAGTAGGCGATTACGGTGGAGTTAGTTTTTTTTCGCTTAGTGATTCGAGAGAGTTAATATTAAAGGGAATGGGGGGTTTAATTTTTTTTGTTATTTTTGGTGGAAGAGCCATAAGATGGTTAATTTTTCCAACTCCGTATATAATTTGTTTACCTTTGTCAATAAAGCTGATGGTATTAGTTTCCATTATTGTTGGGATATATTTAGGGTATTTAATATCTCTAGTGAGATTAAACGATTTTTTAAAAACTTTAAAATCTGAAAAATTATTATTTTATTTTAGGTCAATTTGGAATTTAAACTATTTATCAACTTTTGGGGTGAATTATTATTTTTTAATTTTTGGTGAAAAGTATAATTCTATGATTGATCAAGGTTGGCTTGAATATTATGGTACTCAAAATATTTATATGTTAAATAAAAGTTCTTCTTCTTTTATTCAAAAATTGTTTTACAATAACATTAAAATTTTTTTAACTTTATTTTTGATTTGAATTTGTATGTTGTTTATTTA-TTTTAATAGCTTATATTTAAAGTGTAATATTGAAGATATTAAGAAAGC-TTTTT-----T--GTTTTAAAATATTTATAAAATACGGG---TATTTAATTTTACAATGAAAAAGTAGAG---TTTTTTT-ATTAAACTATAT--AAATATCTATTTTTGAAAAAA--GGAAAATTTA-TTTTTTTTATATAGGAAA-AGAAACGCAAACATGTTNNNNN-NNNNNNNNNNNNNNNNNNN-NNNNNNNN-NNNNNNNNNNNNNNNNNNNNNNNNNNNNNNNNNNNNNNNNNNNNNNNNNNNNNNNN
AJ0094 NTCCCATATTGTAACTCAAGAAAGTGGAAAAAATGAAACTTTTGGCCATATAGGAATAATTTATGCCATAGCAGCAATTGGAATACTAGGATTTATCGTTTGAGCTCACCATATATTCACTGTAGGTATAGATGTTGATACTCGCGCTTACTTTACATCAGCAACTATAATTATTGCTGTACCAACAGGAATTAAAATTTTTAGATGATTAGCAACTATACATGGAACCAAAATTAATTTCTCACCTCAAATAATATGATCTATAGGATTTATTTTCCTATTCACAGTAGGTGGATTAACTGGAGTAATCCTAGCAAATTCATCAATTGATATTATTCTTCATGATACCTATTATGTAGTAGCTCATTTTCATTATGTTCTTTCAATAGGAGCTGTATTTGCTATTATAGCAGGAATTATTCATTGATTCCCATTATTTACAGGACTAACAATAAATAACAAAATACTAAAAATCCAATTCTCTACCATATTTATTGGAGTAAACACAACATTTTTTCCGCAACACTTCCTAGGCTTAATAGGAATACCTCGACGATACTCTGATTATCCAGATGCCTATTTATCATGAAATATTTTATCCTCCATAGGATCAATAATTTCTACTTGTAGAATCTTTATATTTATATACATTTTATGAGATTCATTAACCTCTAAAAACAAAAGAATCTTTTCCAACCAAATAAAAACAAATATTGAATGACTTCAAAAAACCCCACCTATAGAGCACTCCTATAGTGAACTACCAATTTTATCAAACTTCTAATGTGACAG-AAAAGTGTGATAAATTTAAGATTTATTTATAAAGTATATCTTTCTTTAGAAATTCCCACTTGATCGAATTTTATACTTATAGATGCAGCCTCCCCCTTAATAGAACATTTAAATCTATTTCATGATTATACAATATTAATCTTAATCTCAATCTTAATAATAATTTCTTACATAATAATTACAATTATAAAAAATAAACTAATCTATAAAAAATTAATGGAAGGACAAACAATTGAAATTATTTGAACTATTATCCCAATAGTTACCCTAATTTTTATTGCTACACCCTCACTAAATTTATTATATCTAATCATGTCC-TTTTG--A-TTTTAATTTAAGGTTTAACCTGCTCAATGATTTTCAATAAATAGCCGCAGTATTTTGACTGTGCAAAGGTAGCATAATAATTAGTTTCTTAATTAGGAACTGGAATGAATGGTTGGACAAGAAAATTACTGTCTCTTTTTTAATGTTT-TTGAATTTTATTTTTAAGTGAAAAAGCTTAAATTTTTATAAAAGACGAGAAGACCCTATAGAGTTTAATATTGT-TTTTTAATAAGTAGTTAGAAAGTTTATTTAGAAAAAAAAATATTTAGTTGGGGTGACCGAGAAAAAGAAATAATTTTTTTAA-GTTTAAATTGATAATTTTCAATTTAATAATCTAAAATTTTT-AAAATTAAAATAAATTACCTTAGGGATAACAGCGTTATTTTTCTTGGAAGTTCTTATTCAAAGGAAAGTTTGCGACCTCGATGTTGGATTAAAA-TTAATTTTTGGTGCAATAACTTAAAAATTAGGTCTGTTCGACCTTTAAAATTTTACATGATCTGAGTTTAAACCGGTGTGAGCCAGGTTGGATTCTATCTTTAAA-T--ATTTA-CTATATTTTAGTACGAAAGGACCAAATATTAATTATAATTAATTGTTATTTTGGCAGATTAGTGTATTTGATTTAGAATCATTTTAAGTAAA---TTTTTTTTACAAGTAATATTTG---TTCTTTTTAGATATAGTTTTATATTTGTTGTGTATATTAATATTTGTAATTTTTATTTTAGTTGGAGTGGCTTTTTTTACATTGTTGGAGCGAAAAGTTTTGGGCTATATTCAAATTCGTACGATTTAATGAAGGTTTAAGAGATAAAGTTATAATAATTCTATTATTTGTTTCTAGATTTACTATATTTATAGCAGGATTAGTGGCAAATTTTGACTATGATCTAAAAAAAATTATTGCTTTTTCTACTTTAAGTCAATTAGGTTTAATATTAAGAGTATTAAGGTTGGGAGAGAGCGAGTTAGCTTTTTTTCATATATTGATACATGCTTTATTTAAAGCTTTGTTATTTATATGTGCTGGGTTTATAATTCATTCAATACAAAATTGTCAGGATATTCGTGGAATAGGTTCAATATCGAAATTTATTCCTTTAACTAGAAGATTTTTTAATATTTGTAATTTAGCTTTATGTGGTTTGCCATTTTTATCTGGGTTTTATTCTAAGGACTTGATTTTAGAATTTATATCAATAAGTTATATAAATTTTTATGTTTATTTAATTTTTTATATTTCTACAGGTTTAACAGTTATGTATACAACTCGACTACTATATTATACTATATTAGGAGATTTTAATAGAGTAACTTATTTTTCAATAGTTGAGTCAAGAGATTTAATATTAAAGGGTATAGGTGGGTTAATTTTATTAGTAATTTTTGGCGGAAGAGTTATTATTTGATTAATTTTTCCTACTCCTATTATGATTTGTTTACCAATAATAATAAAGTTTATAGTTTTAGTTGTTATTGCAATAGGGGCTTATTTAGGTTATTTAATTTCATTAGTTAGTTTTAATGATAAGTCTAAGATTTTAATATTTTATAATACATCATTTTTTATTTCATTAATTTTTAATTTAAATTTTCTTTCAACATTTGGAGTTAATTATTATTTCTTAAATTTTGGTAATAAATATAATTTTGTTTTAGATCAAGGTTGATCTGAATATTTTGGAAGTCAAAATATTTTTATTTTAATGAAAAGAACTTCATCTTTTTTAGAAAAATTATTTTTTAATAATATTAAGATTTTTTTAACATTATTTTTGTTTTGGATTTGTATTTTATTTATTTA-TTTTAATAGCTTATT-TTAAAGTGTAATATTGAAGATATTAAGAAGGC---ATT-----A--GTCTTAAAATATTTAAAAAATAATTA--TTATTTATTTTTACAGTGAAAATGTAATG-----TTTTA-TTTAAACTATAT--AAAA-----------------------------------------------GAAGAATCATAAACATGGTAATGC-TTTAGTAAAAGTTAGAANN-NNNN--NN-NNNNNNNNNNNNNNNNNNNNNNNNNNNNNNNNNNNNNNNNNNNNNNNNNNNNNNNN
AJ0095 TTCACATATTGTTACTCAAGAAAGAGGAAAAAAAGAAACTTTTGGACATATTGGAATAATTTATGCTATAGCAGCAATTGGAATATTAGGATTTATTGTATGAGCACACCATATATTCACAGTAGGAATAGATGTTGATACACGAGCTTACTTCACTTCAGCAACAATAATTATTGCGGTACCAACAGGAATTAAAATTTTTAGATGATTAGCAACTATACACGGATGTAAAATCAATTTTTCTCCACAAATATTATGATCAATAGGATTTATTTTCCTATTTACAGTTGGAGGATTAACAGGTGTAATTTTAGCAAATTCATCAATTGATATTATTTTACATGATACATATTATGTAGTAGCCCATTTTCATTATGTATTATCTATAGGAGCTGTTTTTGCTATTATGGCAGGAATAATTCATTGATTTCCTCTTTTTACTGGAATAACAATAAACAATAATTTATTAAAAATTCAATTTCTATCTATATTCGTTGGAGTAAATACAACCTTCTTCCCTCAACATTTCCTTGGATTAATAGGAATACCACGACGATACTCTGATTATCCAGATGCATATTTATCATGAAATATTTTATCCTCAATAGGAAGAATAATATCCACATGCAGAATTTTTATATTCATATATATTGTATGAGATGCTTTAATTTCAAAAAACAAAAGAATTTTCTCTAATCAAATAAAAACTAATATTGAATGATTCCAAAAAACACCTCCTATAGAACACTCCTATAGAGAACTACCAATTTTATCTAACTTCTAATGTGACAG-AAAAGTGTGATAAATTTAAGATTTATATATAAAGTATATCTTTCTTTAGAAATACCCACTTGGTCAAATTTTATATTAATAGATTCATCATCCCCATTAATAGAACATTTAAACTTATTTCATGATTATACAATACTAATCTTAATTTCAATTTTAATAATAATTTCATATATAATAATTATAATTACAAAAAACAAATTTATTCATAAAACACTTATAGAAAGACAAACTATAGAAATCATTTGAACTATTATTCCAATAGTAACTCTACTTTTTATTGCAACACCTTCATTAAATTTACTTTACTTAATCATGTCC-TTTTG--A-TTTTAATATAAGGTTTAACCTGCTCAATGAT-TTA--TAAATAGCCGCAGTATTTTGACTGTGCAAAGGTAGCATAATAATTAGTTTCTTGATTAGGAACTGGAATGAATGGTTGGACAAGAAAATTACTGTCTCTTTTTTAATATTT-TTGAATTTTATTTTTAAGTGAAAAAGCTTAAATTTTTATAAAAGACGAGAAGACCCTATAGAGTTTAATA-TTTTTTATTAATAAATTATTAGTA-ATTAAATTTTTATAATGAATATTTGATTGGGGTGATTAATAGAAAAATATAATTCTCTTAA-AATTTAATTGATAATTTTCAATTTTTATATCTAAATTTTTT-AAAATTAAAACAAATTACCTTAGGGATAACAGCGTAATTTTTCTTTAAAGTTCTTATTAAAAGGAAAGTTTGCGACCTCGATGTTGGATTAAAA-TTAATTTTTGGTGCAGTAACTGAAAAATTAGGTCTGTTCGACCTTTAAAATTTTACATGATCTGAGTTTAAACCGGTGTGAGCCAGGTTGGATTCTATCTTTAGAAA--T-TTA-TTATATTTTAGTACGAAAGGACCAAATATAAATTAGAA-TAATTGTTATTTTGGCAGATTAGTGTATTTGATTTAGAATCATTTTAAGTAAT---TATTTATTACAGGTAATATTTG---TGATTTTTTGATATAGTTTTATTATTAATATGTATACTTATTTTTTTAATTTTTATTTTAGTTGGGGTAGCTTTTTTTACATTATTAGAACGTAAAGTTTTAGGCTATATTCAAATTCGTANNNNNNNNNNNNNNNNNNNNNNNNNNNNNNNNNNNNNNNNNNNNNNNNNNNNNNNGTTTTACAATATTTATAGCAGGATTAGTAGCTAATTTTGATTATGATTTAAAAAAAATTATTGCTTTTTCTACTTTAAGTCAATTAGGTTTAATATTAAGAATTCTTAGATTAGGAGAAAGTAAATTAGCTTTTTTTCATTTATTAATACATGCTTTATTTAAGGCATTACTTTTTATATGTGCTGGTTTTATAATTCATGCTTTAATGAATTGTCAAGATATTCGTTATATAGGTTCAATAATAAAATTTATTCCTTTAACAAGAAGATTTTTTAATATTTGTAATTTGTCTTTATGCGGTTTACCTTTTTTATCAGGATTTTATTCAAAGGATTTAATTTTGGAATTTATATCAATGAGTTATATTAACTTGTATATTTATTTTATTTTTTATATTTCTACAGGATTAACTGTTATATACACAGTACGATTATTATATTATACTATAATTGGAGATTTTAATATAATTTCTTATTTTTCTTTAGAAGAATCATATGATTTAATGGTTAAAGGAATAGGTGGATTAATTTTATTAGTTATTTTTGGTGGTAGAATAATAATTTGATTAATTTTTCCTACACCTTATATAATTTGTTTACCTTTTATAATAAAGATAATAGTTTTATTAGTTATTTCTTTTGGAATTTATTGTGGATATTTAATTATACTAGTTAGTTTTAATAATGGTTCTAGTATTTTAATATTTTACAATTTATCTTTTTTTATTAGTTCAATTTTTAATTTGAATTATTTATCAACATTTGGATTGGTATATTATTTTTTAAGATTTGGTAATAAGTATTATTTTATTTTTGATCAAGGTTGATCAGAATATTATGGAACTCAAAATATTTTTAAGTTAATAAAAAGAACTTCAATATTTATAGAGAAATTATTTTTTAATAATATTAAGATTTTTTTAGTTTTATTCTTATTATGAATTTGTGTTTTATTTATTTA-TTTTAATAGCTTATA-TAAAAGTATAATATTGAAGATATTAAGAAGGC---AGT-----A--GCTTTAAAATATTTAAAAAATAATAA---TATTTAATTTTACATTGAAAATGTAATG-----TTTTT-TTTAAACTATAT-AAAAA-----------------------------------------------A-AGAATCATAAACATATTAATGTTTTTATTTAAAGTTAGAAGC-TTTT--TT-ATTATGATTCTTTAATTGGAATATAATTCAATAGTATCATTAACAATAATATACCN
AJ0096 NNNNNNNNNNNNNNNNNNNNNNNNNNNNNNNNNNNNNNNNNNNNNNNNNNNNNNNNNNNNNNNNNNNNNNNNNNNNNNNNNNNNNNNNNNNNNNNNNNNNNNNNNNNNNNNNNNNNNNNNNNNNNNNNNNNNNNNNNNNNNNNNNNNNNNNNNNNNNNNNNNNNNNNNNNNNNNNNNNNNNNNNNNNNNNNNNNNNNNNNNNNNNNNNNNNNNNNNNNNNNNNNNNNNNNNNNNNNNNNNNNNNNNNNNNNNNNNNNNNNNNNNNNNNNNNNNNNNNNNNNNNNNNNNNNNNNNNNNNNNNNNNNNNNNNNNNNNNNNNNNNNNNNNNNNNNNNNNNNNNNNNNNNNNNNNNNNNNNNNNNNNNNNNNNNNNNNNNNNNNNNNNNNNNNNNNNNNNNNNNNNNNNNNNNNNNNNNNNNNNNNNNNNNNNNNNNNNNNNNNNNNNNNNNNNNNNNNNNNNNNNNNNNNNNNNNNNNNNNNNNNNNNNNNNNNNNNNNNNNNNNNNNNNNNNNNNNNNNNNNNNNNNNNNNNNNNNNNNNNNNNNNNNNNNNNNNNNNNNNNNNNNNNNNNNNNNNNNNNNNNNNNNNNNNNNNNNNNNNNNNNNNNNNNNNNNNNNNNNNNNNNNNNNNNNNNNNNNNNNNNNNNNNNNNNNNNNNNNNNNNNNNNNNNNNNNNNNNNNNNNNNNNNNNNNNNNNNNNNNNNNNNNNNNNNNNNNNNNNNNNNNNNNNNNNNNNNNNNNNNNNNNNNNNNNNNNNNNNNNNNNNNNNNNNNNNNNNNNNNNNNNNNNNNNNNNNNNNNNNNNNNNNNNNNNNNNNNNNNNNNNNNNNNNNNNNNNNNNNNNNNNNNNNNNNNNNNNNNNNNNNNNNNNNNNNNNNNNNNNNNNNNNNNNNNNNNNNNNNNNNNNNNNNNNNNNNNNNNNNNNNNNNNNNNNNNNNNNNNNNNNNNNNNNNNNNNNNNNNNNNNNNNNNNNNNNNNNNNNNNNNNNNNNNNNNNNNNNNNNNNNNNNNNNNNNNNNNNNNNNNNNNNNNNNNNNNNNNNNNNNNNNNNNNNNNNNNNNNNNNNNNNNNNNNNNNNNNNNNNNNNNNNNNNNNNNNNNNNNNNNNNNCATGTCC-TTTTG--A-AAAAAATTTAAGGTCTAATCTGCTCAATGAT-GTT--TAAATAGCCGCAGTATTTTGACTGTGCAAAGGTAGCATAATAATTAGTTTCTTGATTAGAAACTGGAATGAATGATTGGACAAGAAAATTTCTGTCTCTTTTTTAA-TTTTATTGAATTTTATTTTTAAGTGAAAAAGCTTAAATTTTTATAAAAGACGAGAAGACCCTATAGAGTTTAATAA-ATAAATTTAATAAATATTTAGAATATTTT-TTTA-TTTTTATTTATTTAGTTGGGGTGTCTAAAAGATTAAAATAATTCTTTTAATA-TTAAATTGATTATGATCAAATTTTAAATCTATAATTAAT-AAATTTAAAATAAATTACCTTAGGGATAACAGCGTAATTTTTCTTTAAAGATCTTATTATAAGAAAAGTTTGCGACCTCGATGTTGGATTAAAA-TTAATTTTTGGTGCAATAACTTAAAAATTAGGTCTGTTCGACCTTTAAAATTTTACATGATCTGAGTTTAGACCGGTGTAAACCAGGTCGGATTCTATCTTTAGAAA--AT-TT-TTATATTTTAGTACGAAAGGACCAAATATAAGTTAAAT-TAATTGTTATTTTGGCAGATTAGTGTATTTGATTTAGAATCATTTTAAGTAAA---ATTTTATTACAAGTAATATTTG---TTTATATTTGATTATTTAATAATATTTTTTTGTATAATTATTTTAATTTTATTTGTATTAATTGGTGTGGCTTTTTTTACTTTATTAGAGCGAAAAGTTTTAGGCTATATTCAAATTCGTANNNNNNNNNNNNNNNNNNNNNNNNNNNNNNNNNNNNNNNNNNNNNNNNNNNNNNNNNNNNNNNNNNNNNNNNNNNNNNNNNNNNNNNNNNNNNNNNNNNNNNNNNNNNNNNNNNNNNNNNNNNNNNNNNNNNNNNNNNNNNNNNNNNNNNNNNNNNNNNNNNNNNNNNNNNNNNNNNNNNNNNNNNNNNNNNNNNNNNNNNNNNNNNNNNNNNNNNNNNNNNNNNNNNNNNNNNNNNNNNNNNNNNNNNNNNNNNNNNNNNNNNNNNNNNNNNNNNNNNNNNNNNNNNNNNNNNNNNNNNNNNNNNNNNNNNNNNNNNNNNNNNNNNNNNNNNNNNNNNNNNNNNNNNNNNNNNNNNNNNNNNNNNNNNNNGGGATTTTATTCAAAAGATTTAATTTTAGAATATATATCTATAAGATATATAAATTTATATATTTATTTTATTTTTTATATTTCAATTGGTTTAACTGTAATGTATTCATTTCGTTTAATATATTACACTATAATTGGTGATTATAATGGTTTTACATATTTTTCTTTAAATGATTCTAGAAAAATAATATTAAAAGGAATAGGAGGTTTAATTCTTTTTGTTATTATTAGTGGAGGATTAATAAGTTGATTAATATTTCCTACCCCATATATAATTTGTTTGCCTTTAATAATAAAATTATTAGTTTTAATTTCTATTTTAATTGGAATTAGTTTAGGTTTTATAATTTCATTAATTAATTTTAATGATTATTCTAAAACTTTAAAATTTTATAATTTATCTTTTTATTTTATATCTATATGAAATTTAAATTTTATTTCTACTTTAGGAGTCACATATAATTTTTTGTTAATTGGTAATAAATATAATATTATCATTGATCAAGGTTGATCAGAATATTTTGGAAGACAAAATATATTTTTTTTTATAAAAAATATTTCTATTTTTTTACAGAAAATATTTTTAAATAATTTAAAAATATTTTTGACTTTATTTTTAATTTGAGTTTGTATATTATTTTTTTAATTTTAATAGCTTATA--TAAAGTATAATATTGAAGATATTAAGAAAGCA-TAAT-----T--GCTTTAAAATATTTATAAAACGAAT----TGTTTAATTTTACAATGAAAATATAATG----TTTTTA-ATTAAACTATAT--AAAT-----------------------------------------------A-AGAAATATAAACATATTAATGC-TTAATTTAAAGTTAGAAGC-TTTA--TT-AAAATATTTCTTTAATAGGGATAAAAGTCCAATTTAATTATTAACAATAATTTACC
LB0047 TTCCCACATTGTTACTCAAGAAAGAGGAAAAAAAGAAACATTTGGTCATATAGGAATAATTTATGCAATAGCAGCAATCGGAATTTTAGGATTCATTGTTTGAGCTCATCACATATTTACAGTTGGAATAGATGTTGACACTCGAGCATATTTTACCTCAGCAACAATAATTATTGCTGTACCTACAGGAATTAAAATTTTTAGTTGACTTGCAACAATACATGGAACACAAATTAGATTTTCTCCTCAAATATTATGAACATTAGGATTCATTTTCTTATTCACAATAGGAGGATTAACAGGAGTAATTCTAGCTAATTCTTCTATTGATATTGTATTACATGACACATATTATGTAGTAGCACACTTCCATTATGTTCTTTCCATGGGAGCTGTATTTGCAATTATAGCAGGAATTATTCACTGATTCCCCTTATTCACAGGTCTAACAATAAATAATAAAATATTAAAAATTCAATTTTCAACAATATTTATTGGAGTAAACACAACATTCTTCCCTCAACATTTTTTAGGATTAATAGGGATACCTCGACGATACTCTGATTACCCAGACGCCTATTTGTCTTGAAATGTATTATCATCTATTGGATCTATAATTTCAACTTGTAGAGTTTTTATATTCTTATACATTCTTTGAGACGCCTTTACTTCAAAAAACAAAGCAATTTTTTCAAATCAAATGTCTACAAACATTGAATGACTACAAAAATATCCTCCTATAGAACATAGCTATAGAGAACTGCCAATTCTGTCAACTTTCTAATGTGACAG-AAAAGTGTGATAAATTTAAGATTTATTTATAAAGAGTATCTTTCTTTAGAAATTGCTACTTGATCTAATGCATTTCTTATAGATGCAGCCTCCCCATTAATAGAGCACCTTTCACTATTTCATGATTACACCATACTAATTTTAATTGTAATCCTAACTATTATTTCCTACACAATAATTACAATTATAAAAAATAAATTAATTAACAAGACCTTAATAGAAGGACAAACTATTGAAATTTTATGAACAATTATCCCAATAATTACTTTATTATTTATTGCNNNNNNNNNNNNNNNNNNNNNNNNNNNNNNCATGTCC-TTTAG--A-ATAAAATTTAAGGTCTAATCTGCTCAATGAT-ACT--TAAATAGCCGCAGTATTTTGACTGTGCAAAGGTAGCATAATAATTAGTTTCTTAATTGGGAGCTGGAATGAATGATTGGACAAGAAAATTTCTGTCTCTTTCTTAA-TTTTATTGAATTTTATTTTTAAGTGAAAAAGCTTAAATTTTTATAAAAGACGAGAAGACCCTATAGAGTTTGATAATTTAATTCTAATAAGAGTTTAGTATTATTA-TTTAGGGTT-AATTATTTGGTTGGGGTGACTAAAAGATTAATAAAATTCTTTTATAAATTTAATTGAATATTTTCAATTTTTAAATCTATAGTTTAT-AAAATTAAAATAAATTACCTTAGGGATAACAGCGTAATTTTTCTTTAAAGTTCTTATTGTTAGAAAAGTTTGCGACCTCGATGTTGGATTAAAA-TTAATTTTTGGTGCAATAACTAAAAAATTAGGTCTGTTCGACCTTTAAAATTTTACATGATCTGAGTTTAGACCGGTGTGAGCCAGGTCGGATTCTATCTTTAGAAA--TT-TT-TTATATTTTAGTACGAAAGGACCAAATATAAGTTAAAT-TAATTGTTATTTTGGCAGATTAGTGTATTTGATTTAGAATCATTTTAAGTAAA---ATTTTATTACAAGTAATATTTG---AATATTTTGGATTTATTAATAATAGTAGTTTGTTTATTAATTTTGGTTGTATTTGTTTTAATCGGAGTTGCTTTTTTTACATTATTGGAGCGAAAAATTTTAGGATATATTCAAATTCGTANNNNNNNNNNNNNNNNNNNNNNNNNNNNNNNNNNNNNNNNNNNNNNNNNNNNNNNNNNNNNNNNNNNNNNNNNNNNNNNNNNNNNNNNNNNNNNNNNNNNNNNNNNNNNNNNNNNNNNNNNNNNNNNNNNNNNNNNNNNNNNNNNNNNNNNNNNGAATTTTAGGATTAGGGGAGAGATTACTTGCTTTTTTTCATTTATTAATGCATGCATTATTTAAGGCTTTGCTTTTTATATGTGCAGGGTCAATAATTCATAGATTAAGAAACTGTCAAGATATCCGTTATATAGGTTCATTAGTTATATTTATTCCTCTAACAAGAAGATTTTTTAATATTTGTAATTTATCATTATGTGGTTTACCTTTTTTGTCTGGGTTTTATTCAAAGGATTTAATTTTAGAATATATATCTATAAATTATATAAATCTTTATATTTATTTTATTTTTTATATTTCTATTGGGTTAACTGTTATATATTCTTTTCGTTTAATTTATTACACTATATTTGGTGAATATAATGGTTTTTCTTATTTTTCTTTAGCTGATAGAAGATTAAAAATGTTAAAGGGGATAGGTGGATTAATTTTTTTAGTTATTTTTGGGGGTAGTGTATTAAGGTGATTAATTTTTCCTACCCCGTATTTAGTTTGTTTACCAATTTTTATAAAATTATTGGTTCTGTTTTGTATTATTACAGGAATTATTTTAGGTTATTTAATATCATTGGTAAGGTTAAGTGATTATCCTAAGTCTTTGAAAATTTTTAATGTGTCTTATTTTTTAAGTTCTATATGAAATTTACATTATTTATCAACCTTTGGTGTTAATTATGGTTTTTTATTTGTTGGTAATAAATATAATGTTCTTCTTGATCAAGGTTGATCAGAATATTTTGGTAGGCAAAATATATTCTTAATTATTAAAAATAAGTCTGTTTATTTACAGAAAATATTTTTAAATAATTTAAAACTTTTTTTAACTTTATTTTTAATTTGGATTTGTTTATTATTTTTTTA-TTTTAATAGCTTATTTATAAAGTTTAATATTGAAGATATTAAGAAAGCG--TTT-----A--GCTTTAAAATATTTATAAAACAAAT----TGTTTAATTTTACAATGAAAATATAATG-----TTTTT-ATTAAACTATAT--AAAT-------------------------------------------ACAAA-AGAAATATAAACATTTTCATGC-TTGTTTAAAAGTTAGAAGC-TTTT--TT-CAGATATTTCTTTNNNNNNNNNNNNNNNNNNNNNNNNNNNNNNNNNNNNNNNNNNN
LB0049 NNNNNNNNNNNNNNNNNNNNNNNNNNNNNNNNNNNNNNNNNNNNNNNNNNNNNNNNNNNNNNNNNNNNNNNNNNNNNNNNNNNNNNNNNNNNNNNNNNNNNNNNNNNNNNNNNNNNNNNNNNNNNNNNNNNNNNNNNNNNNNNNNNNNNNNNNNNNNNNNNNNNNNNNNNNNNNNNNNNNNNNNNNNNNNNNNNNNNNNNNNNNNNNNNNNNNNNNNNNNNNNNNNNNNNNNNNNNNNNNNNNNNNNNNNNNNNNNNNNNNNNNNNNNNNNNNNNNNNNNNNNNNNNNNNNNNNNNNNNNNNNNNNNNNNNNNNNNNNNNNNNNNNNNNNNNNNNNNNNNNNNNNNNNNNNNNNNNNNNNNNNNNNNNNNNNNNNNNNNNNNNNNNNNNNNNNNNNNNNNNNNNNNNNNNNNNNNNNNNNNNNNNNNNNNNNNNNNNNNNNNNNNNNNNNNNNNNNNNNNNNNNNNNNNNNNNNNNNNNNNNNNNNNNNNNNNNNNNNNNNNNNNNNNNNNNNNNNNNNNNNNNNNNNNNNNNNNNNNNNNNNNNNNNNNNNNNNNNNNNNNNNNNNNNNNNNNNNNNNNNNNNNNNNNNNNNNNNNNNNNNNNNNNNNNNNNNNNNNNNNNNNNNNNNNNNNNNNNNNNNNNNNNNNNNNNNNNNNNNNNNNNNNNNNNNNNNNNNNNNNNNNNNNNNNNNNNNNNNNNNNNNNNNNNNNNNNNNNNNNNNNNNNNNNNNNNNNNNNNNNNNNNNNNNNNNNNNNNNNNNNNNNNNNNNNNNNNNNNNNNNNNNNNNNNNNNNNNNNNNNNNNNNNNNNNNNNNNNNNNNNNNNNNNNNNNNNNNNNNNNNNNNNNNNNNNNNNNNNNNNNNNNNNNNNNNNNNNNNNNNNNNNNNNNNNNNNNNNNNNNNNNNNNNNNNNNNNNNNNNNNNNNNNNNNNNNNNNNNNNNNNNNNNNNNNNNNNNNNNNNNNNNNNNNNNNNNNNNNNNNNNNNNNNNNNNNNNNNNNNNNNNNNNNNNNNNNNNNNNNNNNNNNNNNNNNNNNNNNNNNNNNNNNNNNNNNNNNNNNNNNNNNNNNNNNNNNNNNNNNNNNNNNNNNNNNNNNNNNNNNNNNNNNNNNNNNNNNNNNNNNNNNNNNNNNNNNNNNNNNNNNNNNNNNNNNNNNNNNNNNNNNNNNNNNNNNNNNNNNNNNNNNNNNNNNNNNNNNNNNNNNNNNNNNNNNNNNNNNNNNNNNNNNNNNNNNNNNNNNNNNNNNNNNNNNNNNNNNNNNNNNNNNNNNNNNNNNNNNNNNNNNNNNNNNNNNNNNNNNNNNNNNNNNNNNNNNNNNNNNNNNNNNNNNNNNNNNNNNNNNNNNNNNNNNNNNNNNNNNNNNNNNNNNNNNNNNNNNNNNNNNNNNNNNNNNNNNNNNNNNNNNNNNNNNNNNNNNNNNNNNNNNNNNNNNNNNNNNNNNNNNNNNNNNNNNNNNNNNNNNNNNNNNNNNNNNNNNNNNNNNNNNNNNNNNNNNNNNNNNNNNNNNNNNNNNNNNNNNNNNNNNNNNNNNNNNNNNNNNNNNNNNNNNNNNNNNNNNNNNNNNNNNNNNNNNNNNNNNNNNNNNNNNNNNNNNNNNNNNNNNNNNNNNNNNNNNNNNNNNNNNNNNNNNNNNNNNNNNNNNNNNNNNNNNNNNNNNNNNNNNNNNNNNNNNNNNNNNNNNNNNNNNNNNNNNNNNNNNNNNNNNNNNNNNNNNNNNNNNNNNNNNNNNNNNNNNNNNNNNNNNNNNNNNNNNNNNNNNNNNNNNNNNNNNNNNNNNNNNNNNNNNNNNNNNNNNNNNNNNNNNNNNNNNNNNNNNNNNNNNNNNNNNNNNNNNNNNNNNNNNNNNNNNNNNNNNNNNNNNNNNNNNNNNNNNNNNNNNNNNNNNNNNNNNN-----NNNNNNNNNNNNNNNNNNNNNNNNNCGTTTTAGAAATTCTTTAGGGGATGAAATTTTACTGATTTTATTATTTATTTCTAGTTTAACTATATTTATAGCTGGATTAATTGCAAATTTTGAGTATGATTTAAAGAAGATTATTGCTTTTTCTACTTTAAGACAATTAGGGTTAATAATGAGAATTTTAAGATTAGGTGAAAGAAAATTAGCTTTTTTTCATTTATTAATACATGCGTTATTTAAGGCTTTATTATTTATATGTGCTGGTTGTATAATTCATATAATAATTAATTGTCAAGATATTCGTTATATAGGATCTATAGTTAAATTTATTCCACTGACTAGAAGATTTTTTAATATTTGTAATCTGTCTTTATGTGGATTACCTTTTTTATCAGGTTTTTATTCAAAGGATTTAATTTTGGAGTTTATATCTATAAGATATATGAATTTTTATGTTTACTTGATTTTTTATATTTCAACAGGTTTAACTGTTATATATACATTACGTTTAATTTATTATACTATAATTGGTGATTTTAATAGAATTACTTATTTTTCATTAATTGATTCAGGAGACTATATACTGAAGGGAATAGGGGGACTAATTTTTTTAGTTATTTTTGGCGGGAGAATTATAACTTGATTAATTTTTCCAACTCCTTATATAATTTGTTTACCTCTTTCTATAAAATTAATGGTTTTATTTACTATTTTTTTAGGAGTTCTTTTAGGTAGGATTCTTTCGTTAGTTGGATTAAATGATAAATCTAAAACCTTAATTTTTTATAGTTTATCTTTTTATATTAGTTCTATTTGAAATTTAAATTTTCTATCAACTTTAGGTGTAAATTATTATTTTTTAATTTTTGGTAATAATTATAATTTTATTGTCGATCAAGGTTGATCTGAGTATTATGGTAGGCAAAATATTTTTAATTTAATAAGAAAAACTTCTTCTTTCTTACAAAAGATATTTTTTAACAATATTAAAATTTTTTTAGTATTATTTTTAATTTGAGTTTGTATTTTACTTTTTTA-TTTTAATAGCTTATATTTAAAGTTTAATATTGAAGATATTAAGAGGAC---TTT-----G--GTCTTAAAATATTTATAAAATAATAA--ATATTTATTTTTATATTGAAAATATAATG------TTTT-TTTAAACTATAT--AAAA-----------------------------------------------T-AGAGTCACAAACATGTTAATGC-TTTATTTAAAGTTAGAAGC-TTTT--TA-TGGATGACTCTTTNNNNNNNNNNNNNNNNNNNNNNNNNNNNNNNNNNNNNNNNNNN
LB0050 CTCTCACATTGTAACCCAAGAAAGAGGAAAAAAAGAAACTTTTGGACACATTGGAATAATTTACGCAATAGCAGCTATCGGAATCCTAGGATTCATTGTATGAGCCCATCATATATTTACAGTCGGCATAGACGTTGATACCCGAGCATACTTCACCTCAGCTACTATGATTATTGCAGTCCCAACTGGAATTAAAATTTTTAGCTGATTAGCAACTATGCATGGAACTCAAATTAATTTTTCACCCCAAATATTATGAACCATTGGATTTATCTTCTTGTTTACAGTAGGTGGGTTAACAGGTATCATTCTAGCAAACTCATCAATCGATATTGTTTTACATGATACATATTATGTAGTTGCCCACTTCCATTATGTCTTATCCATAGGAGCAGTATTTGCTATTATAGCAGGAATTATCCACTGATTCCCACTATTTACTGGTCTAACAATAAATAACAAATTACTAAAAATTCAATTTACTACAATATTTATTGGTGTAAACACCACCTTCTTTCCACAACATTTTCTTGGATTAATAGGAATACCTCGACGATACTCAGATTATCCAGATGCCTACCTCCCATGAAATGTTTTATCCTCAGTAGGATCAATAATCTCAACATGCAGAATTTTTATATTCATATATATTTTATGAAACGCACTATCGTCAAAAAACAAGTCAATTTTTTCCAATCAAATAGAAACTAATATTGAGTGATTTCAAAAAACACCCCCTATAGAGCACTCTTATAGAGAACTTCCAATTTTATCAACTTTCTAATGTGACAG-AAAAGTGTGATAAATTTAAGATTTATATATAAAGG-TATCTTTCTTTAGAAATCCCCACTTGATCAAGCTTTATATTAATAGACTCAACTTCACCCCTAATAGAAAATTTAAACTTTTTCCATGATTATACTATACTTATCCTACTCTCAATTTTAATAATAATCACATACATTATAATCATAATCATAAAAAATAAATTTATTAATAAAACATTAATAGAAGGGCAAACAATTGAAATCATCTGAACTATTATCCCAATAGTAACTCTCCTGTTTATTGCNNNNNNNNNNNNNNNNNNNNNNNNNNNNNNNATGTCC-TTTTG--T-TAATAATATAAGGTTTAACCTGCTCAATGAA-ATT--TAAATAGCCGCAGTATTTTGACTGTGCAAAGGTAGCATAATAATTAGTTTCTTAATTAGAAACTGGAATGAATGGTTGGACAAGAAAATTACTGTCTCTTTTTTAATATTA-TTGAATTTTATTTTTAAGTGAAAAAGCTTAAATTTTTATAAAAGACGAGAAGACCCTATAGAGTTTAATA-TTTTTTAATAATAAGATATTAGTATGCTAG-TTTTTAAAA-AAATATTTGATTGGGGTGATTGAGAGAAAAGCAAAATTCTTTTAG-TTTTTAATTGATTATTTTCAATTTTTTAATCTATAATTTAT-AAAATTAAAATAAATTACCTTAGGGATAACAGCGTAATTTTTCTTTAAAGTTCTTATTAAAAGGAAAGTTTGCGACCTCGATGTTGGATTAAAA-TTAATTTTTGGTGCAGTAACTAAAAAATTAGGTCTGTTCGACCTTTAAAATTTTACATGATCTGAGTTTAAACCGGTGTGAGCCAGGTTGGATTCTATCTTTAGAAA--A-TTT-TTATATTTTAGTACGAAAGGACCAAATATGAATTAAAT-TAATTGTTATTTTGGCAGATTAGTGTATTTGATTTAGAATCATTTTAAGTAAA--GTTTTTATTACAAGTAATATTTG---AAATTTTTAGATATAATTTTATTTTTTTTGTGTATATTTATTTTTATTATTTTCATTTTAGTTGGAGTAGCTTTTTTTACTTTATTAGAACGAAAAGTTTTAGGATATATTCAAATTCGTANNNNNNNNNNNNNNNNNNNNNNNNNNNNNNNNNNNNNNNNNNNNNNNNNNNNNNNNNNNNNNNNNNNNNNNNNNNNNNNNNNNNNNNNNNNNNNNNNNNNNNNNNNNNNNNNNNNNNNNNNNNNNNNNNNNNNNNNNNNNNNNNNNNNNNNNNNGAATTTTAAGATTAGGTGAAAGAAAATTAGCTTTTTTTCATTTATTAATACATGCGTTATTTAAGGCTTTATTATTTATATGTGCTGGTTGTATAATTCATATAATAATTAATTGTCAAGATATTCGTTATATAGGATCTATAGTTAAATTTATTCCACTGACTAGAAGATTTTTTAATATTTGTAATCTGTCTTTATGTGGATTACCTTTTTTATCAGGTTTTTATTCAAAGGATTTAATTTTGGAGTTTATATCTATAAGATATATTAATTTTTATGTTTACTTGATTTTTTATATTTCAACAGGTTTAACTGTTATATATACATTACGTTTAATTTATTATACTATAATTGGTGATTTTAATAGAATTACTTATTTTTCATTAATTGATTCAGGAGACTATATACTGAAGGGAATAGGGGGACTAATTTTTTTAGTTATTTTTGGCGGGAGAATTATAACTTGATTAATTTTTCCAACTCCTTATATAATTTGTTTACCTCTTTCTATAAAATTAATGGTTTTATTTACTATTTTTTTAGGAGTTCTTTTAGGTAGGATTCTTTCGTTAGTTGGATTAAATGATAAATCTAAAATCTTAATTTTTTATAGTTTATCTTTTTATATTAGTTCTATTTGAAATTTAAATTTTCTATCAACTTTAGGTGTAAATTATTATTTTTTAATTTTTGGTAATAATTATAATTTTATTGTCGATCAAGGTTGATCTGAGTATTATGGTAGGCAAAATATTTTTAATTTAATAAGAAAAACTTCTTCTTTCTTACAAAAGATATTTTTTAACAATATTAAAATTTTTTTAGTATTATTTTTAATTTGAGTTTGTATTTTACTTTTTTA-TTTTAATAGCTTATATTTAAAGTTTAATATTGAAGATATTAAGAGGAC---TTT-----A--GTCTTAAAATATTTATAAAATAATAA--ATATTTATTTTTATATTGAAAATATAATG------TTTT-TTTAAACTATAT--AAAA-----------------------------------------------T-AGAGTCACAAACATGTTAATGC-TTTATTTAAAGTTAGAAGC-TTTT--TA-TGGATGACTCTTTNNNNNNNNNNNNNNNNNNNNNNNNNNNNNNNNNNNNNNNNNNN
LB0051 NNNNNNNNNNNNNNNNNNNNNNNNNNNNNNNNNNNNNNNNNNNNNNNNNNNNNNNNNNNNNNNNNNNNNNNNNNNNNNNNNNNNNNNNNNNNNNNNNNNNNNNNNNNNNNNNNNNNNNNNNNNNNNNNNNNNNNNNNNNNNNNNNNNNNNNNNNNNNNNNNNNNNNNNNNNNNNNNNNNNNNNNNNNNNNNNNNNNNNNNNNNNNNNNNNNNNNNNNNNNNNNNNNNNNNNNNNNNNNNNNNNNNNNNNNNNNNNNNNNNNNNNNNNNNNNNNNNNNNNNNNNNNNNNNNNNNNNNNNNNNNNNNNNNNNNNNNNNNNNNNNNNNNNNNNNNNNNNNNNNNNNNNNNNNNNNNNNNNNNNNNNNNNNNNNNNNNNNNNNNNNNNNNNNNNNNNNNNNNNNNNNNNNNNNNNNNNNNNNNNNNNNNNNNNNNNNNNNNNNNNNNNNNNNNNNNNNNNNNNNNNNNNNNNNNNNNNNNNNNNNNNNNNNNNNNNNNNNNNNNNNNNNNNNNNNNNNNNNNNNNNNNNNNNNNNNNNNNNNNNNNNNNNNNNNNNNNNNNNNNNNNNNNNNNNNNNNNNNNNNNNNNNNNNNNNNNNNNNNNNNNNNNNNNNNNNNNNNNNNNNNNNNNNNNNNNNNNNNNNNNNNNNNNNNNNNNNNNNNNNNNNNNNNNNNNNNNNNNNNNNNNNNNNNNNNNNNNNNNNNNNNNNNNNNNNNNNNNNNNNNNNNNNNNNNNNNNNNNNNNNNNNNNNNNNNNNNNNNNNNNNNNNNNNNNNNNNNNNNNNNNNNNNNNNNNNNNNNNNNNNNNNNNNNNNNNNNNNNNNNNNNNNNNNNNNNNNNNNNNNNNNNNNNNNNNNNNNNNNNNNNNNNNNNNNNNNNNNNNNNNNNNNNNNNNNNNNNNNNNNNNNNNNNNNNNNNNNNNNNNNNNNNNNNNNNNNNNNNNNNNNNNNNNNNNNNNNNNNNNNNNNNNNNNNNNNNNNNNNNNNNNNNNNNNNNNNNNNNNNNNNNNNNNNNNNNNNNNNNNNNNNNNNNNNNNNNNNNNNNNNNNNNNNNNNNNNNNNNNNNNNNNNNNNNNNNNNNNNNNNNNNNNNNNNNNNNNNNNNNNNNNNNNNNNNNNNNNNNNNNNNNNNNNNNNNNNNNNNNNNNNNNNNNNNNNNNNNNNNNNNNNNNNNNNNNNNNNNNNNNNNNNNNNNNNNNNNNNNNNNNNNNNNNNNNNNNNNNNNNNNNNNNNNNNNNNNNNNNNNNNNNNNNNNNNNNNNNNNNNNNNNNNNNNNNNNNNNNNNNNNNNNNNNNNNNNNNNNNNNNNNNNNNNNNNNNNNNNNNNNNNNNNNNNNNNNNNNNNNNNNNNNNNNNNNNNNNNNNNNNNNNNNNNNNNNNNNNNNNNNNNNNNNNNNNNNNNNNNNNNNNNNNNNNNNNNNNNNNNNNNNNNNNNNNNNNNNNNNNNNNNNNNNNNNNNNNNNNNNNNNNNNNNNNNNNNNNNNNNNNNNNNNNNNNNNNNNNNNNNNNNNNNNNNNNNNNNNNNNNNNNNNNNNNNNNNNNNNNNNNNNNNNNNNNNNNNNNNNNNNNNNNNNNNNNNNNNNNNNNNNNNNNNNNNNNNNNNNNNNNNNNNNNNNNNNNNNNNNNNNNNNNNNNNNNNNNNNNNNNNNNNNNNNNNNNNNNNNNNNNNNNNNNNNNNNNNNNNNNNNNNNNNNNNNNNNNNNNNNNNNNNNNNNNNNNNNNNNNNNNNNNNNNNNNNNNNNNNNNNNNNNNNNNNNNNNNNNNNNNNNNNNNNNNNNNNNNNNNNNNNNNNNNNNNNNNNNNNNNNNNNNNNNNNNNNNNNNNNNNNNNNNNNNNNNNNNNNNNNNNNNNNNNNNNNNNNNNNNNNNNNNNNNNNNNNNNNNNNNNNNNNNNNNNNNN-----NNNNNNNNNNNNNNNNNNNNNNNNNCGTTTTAGAAGTTTAATAAGAGGTTGAGTTTTATTTTTTTTATTATTTGTGTCTAGTTTAACAATATTTATAGCGGGATTAGTTGCTAATTTCGAATATGATTTGAAAAAAATTATTGCTTTATCTACTTTGAGTCAATTAGGGTTAATAATAAGAATTTTAGGATTAGGGGAGAGATTACTTGCTTTTTTTCATTTATTAATGCATGCATTATTTAAGGCTTTGCTTTTTATATGTGCAGGGTCAATAATTCATAGATTAAGAAACTGTCAAGATATCCGTTATATAGGTTCATTAGTTATATTTATTCCTCTAACAAGAAGATTTTTTAATATTTGTAATTTATCATTATGTGGTTTACCTTTTTTGTCTGGGTTTTATTCAAAGGATTTAATTTTAGAATATATATCTATAAATTATATAAATCTTTATATTTATTTTATTTTTTATATTTCTATTGGGTTAACTGTTATATATTCTTTTCGTTTAATTTATTACACTATATTTGGTGAATATAATGGTTTTTCTTATTTTTCTTTAGCTGATAGAAGATTTAAAATGTTAAAGGGGATAGGGGGATTAATTTTTTTAGTTATTTTTGGGGGTAGTGTATTAAGGTGATTAATTTTTCCTACCCCGTATTTAGTTTGTTTACCAATTTTTATAAAATTATTGGTTCTGTTTTGTATTATTACAGGAATTATTTTAGGTTATTTAATATCATTGGTAAGGTTAAGTGATTATCCTAAGTCTTTGAAAATTTTTAATGTGTCTTATTTTTTAAGTTCTATATGAAATTTACATAATTTATCTACCTTTGGTGTTAATTATGGTTTTTTATTTGTTGGTAATAAATATAATGTTCTTCTTGATCAAGGTTGATCAGAATATTTTGGTAGGCAAAATATATTCTTAATTATTAAAAATAAGTCTGTTTATTTACAGAAAATATTTTTAAATAATTTAAAACTTTTTTTAACTTTATTTTTAATTTGGATTTGTTTATTATTTTTTTA-TTTTAATAGCTTATTTATAAAGTTTAATATTGAAGATATTAAGAAAGCG--TTT-----A--GCTTTAAAATATTTATAAAACAAAT----TGTTTAATTTTACAATGAAAATATAATG-----TTTTT-ATTAAACTATAT--AAAT-------------------------------------------ACAAA-AGAAATATAAACATTTTCATGC-TTGTTTAAAAGTTAGAAGC-TTTT--TT-CAGATATTTCTTTNNNNNNNNNNNNNNNNNNNNNNNNNNNNNNNNNNNNNNNNNNN
LB0052 TTCTCATATTATTACTCAAGAAAGTGGAAAAAAAGAAACATTTGGTCATATGGGAATAATTTATGCCATAGCTGCAATTGGAATTTTAGGTTTTATTGTTTGAGCCCACCATATATTTACAGTTGGTATAGATGTTGATACTCGAGCATATTTTACATCAGCTACTATAATTATTGCTGTACCAACTGGAATTAAAATCTTTAGTTGACTTGCAACTATATATGGAAGTATAATTAATTTTTCACCTCAAATACTATGAACAATAGGATTTATTATACTTTTCTCAATAGGAGGATTAACTGGAGTAATTTTAGCTAACTCATCCATTGATATTATTCTTCACGATACTTATTATGTAGTTGCCCATTTCCACTATGTACTATCAATAGGAGCAGTATTTGCTATTATAGCAGGTATTATCCATTGATTTCCTTTATTTACAGGATTAACAATAAATAACAAGCTATTAAAAATTCAATTCTTTACTATATTTATCGGAATTAATACTACTTTCTTCCCTCAACACTTTTTAGGATTAATAGGCATACCTCGACGATATTCTGATTTCCCTGACGCTTATTTATCATGAAATGTTTTATCATCTATCGGATCAATAATTTCGACCTGTAGAATTTTTATATTCCTTTACATTTTATGAGACGCATTTTCTTCAAAAAATAAATCTATTATCTCTAACCATATAACAACAAATATTGAATGATTACAAAAATACCCCCCTATAGAACATAGATATAGAGAATTGCCAATTTTATCAACTTTCTAATGTGACAG-AAAAGTGTGATAAATTTAAGATTTATTTATAAAGATAATCTTTCTTTAGAAATTACCACTTGATCCAATGCATTATTAATTAATGCATCCTCTCCATTAATAGAATATTTAACATTATTTCATGATTACACTATATTAATTTTAATTGTAATTTTCACAATAATATTTTATTTAATAATCATAATTACAAAAAATAAATTTATTAATAAAATATTAATAGAAGGTCAAACTATTGAAATTTTATGAACAATCATTCCTATAATCACTTTACTTTTTATCGCNNNNNNNNNNNNNNNNNNNNNNNNNNNNNNCATGTCC-TTTTG--A-TAAAAATTTAAGGTCTAATCTGCTCAATGAT-ATT--TAAATAGCCGCAGTATTTTGACTGTGCAAAGGTAGCATAATAATTAGTTTCTTGATTAGGAGCTGGAATGAATGATTGGACAAGAAAATTTCTGTCTCTTTCTTAA-TTTTATTGAATTTTATTTTTAAGTGAAAAAGCTTAAATTTTTATAAAAGACGAGAAGACCCTATAGAGTTTAATAT-ATAATTTTAATAAGAGTTTAGAATATTTT-TTTA-TATTTATATATTTAGTTGGGGTGTCTAAAAGATTTAAAAAATTCTTTTAAAA-TAAAATTGATTATATTCAAATTCTAAATCTATAATTAAT-AAATTTAAAATAAATTACCTTAGGGATAACAGCGTAATTTTTCTTTAAAGATCTTATTATAAGAAAAGTTTGCGACCTCGATGTTGGATTAAAA-TTAATTTTTGGTGCAATAACTTAAAAATTAGGTCTGTTCGACCTTTAAAATTTTACATGATCTGAGTTTAGACCGGTGTGAGCCAGGTCGGATTCTATCTTTAGAAA--AT-TT-TTATATTTTAGTACGAAAGGACCAAATATGAATTAAAT-TAATTGTTATTTTGGCAGATTAGTGTATTTGATTTAGAATCATTTTAAGTAAA---ATTTTATTACAAGTAATATTTG---ATTATATATGATTATTTTATATTATTTTTATGTATGATTATTTTAATTTTATTTGTACTAATTGGTGTAGCTTTTTTTACTTTATTAGAGCGAAAAATTTTAGGATATATTCAAATTCGTANNNNNNNNNNNNNNNNNNNNNNNNNNNNNNNNNNNNNNNNNNNNNNNNNNNNNNNNNNNNNNNNNNNNNNNNNNNNNNNNNNNNNNNNNNNNNNNNNNNNNNNNNNNNNNNNNNNNNNNNNNNNNNNNNNNNNNNNNNNNNNNNNNNNNNNNNNNNATTTTAGGATTAGGAGAGAGTTTACTATCATTTTTTCATTTATTAATGCATGCATTATTTAAGGCTTTGCTTTTTATATGTGCTGGTTGTATAATTCATGTTCTAAGAAATTGCCAAGATATTCGTTACATAGGATCTTTAGTATTTTTTATTCCTTTAACAAGAACATTTTTTAATATTTGTAATTTATCTTTGTGTGGACTTCCATTTTTATCTGGGTTTTATTCTAAGGATTTAATTCTTGAATATATATCTATAAGGTACATTAATTAATATATTAATTTAATTTTTTATATTTCAATGGGTTTAACTGTTATATATTCATTTCGTTTAATATATTATACTATAATAGGGGATTATAATGGTTTTACTTATTTTTCTTTGAATGATTCGAGAAAAATAATATTAAAAGGTATAGGAGGTTTAATTTTTTTTGTTATTTTTAGTGGAAGTTTAATAAGATGATTAATATTTCCTACGCCTTATATAATTTGTTTACCTTTAATAATAAAGTTATTGGTTTTAATTTCTATTTTAGTCGGGGTTTTTCTTGGGTATTTAATTTCATTAATTAATTTAAATGATTATTCTAAAGTTTTAAAATTTTATAGTTTATCTTATTATTTTATAACAATATGAAATTTAAATTATATTTCTACTTTAGGGGTTACTTATAATTTTTTACTAATCGGTAATAAGTACAATACTATTATTGATCAAGGTTGATCAGAATATTTTGGTAGACAAAATATATTTATGAATATAAAAAATATTTCTATTTTTTTACAAAAAATATTTTTAAATAATTTAAAAATATTTTTGACTTTGTTTTTAATTTGAATTAGTTTATTATTTTTTTA-TTTTAATAGCTTATA--TAAAGTATAATATTGAAGATATTAAGAAGGCA-TTAT-----T--GTTTTAAAATATTTATAAAACGAAT----TGTTTAATTTTACAATGAAAATATAATG-----TTTTA-ATTAAACTATAT--AAAT-----------------------------------------------T-AGAAATATAAACATATTAATGC-TTAATTAAAAGTTAGAAGC-TTTTA-TA-AAAATATTTCTTTNNNNNNNNNNNNNNNNNNNNNNNNNNNNNNNNNNNNNNNNNNN
LB0053 NNNNNNNNNNNNNNNNNNNNNNNNNNNNNNNNNNNNNNNNNNNNNNNNNNNNNNNNNNNNNNNNNNNNNNNNNNNNNNNNNNNNNNNNNNNNNNNNNNNNNNNNNNNNNNNNNNNNNNNNNNNNNNNNNNNNNNNNNNNNNNNNNNNNNNNNNNNNNNNNNNNNNNNNNNNNNNNNNNNNNNNNNNNNNNNNNNNNNNNNNNNNNNNNNNNNNNNNNNNNNNNNNNNNNNNNNNNNNNNNNNNNNNNNNNNNNNNNNNNNNNNNNNNNNNNNNNNNNNNNNNNNNNNNNNNNNNNNNNNNNNNNNNNNNNNNNNNNNNNNNNNNNNNNNNNNNNNNNNNNNNNNNNNNNNNNNNNNNNNNNNNNNNNNNNNNNNNNNNNNNNNNNNNNNNNNNNNNNNNNNNNNNNNNNNNNNNNNNNNNNNNNNNNNNNNNNNNNNNNNNNNNNNNNNNNNNNNNNNNNNNNNNNNNNNNNNNNNNNNNNNNNNNNNNNNNNNNNNNNNNNNNNNNNNNNNNNNNNNNNNNNNNNNNNNNNNNNNNNNNNNNNNNNNNNNNNNNNNNNNNNNNNNNNNNNNNNNNNNNNNNNNNNNNNNNNNNNNNNNNNNNNNNNNNNNNNNNNNNNNNNNNNNNNNNNNNNNNNNNNNNNNNNNNNNNNNNNNNNNNNNNNNNNNNNNNNNNNNNNNNNNNNNNNNNNNNNNNNNNNNNNNNNNNNNNNNNNNNNNNNNNNNNNNNNNNNNNNNNNNNNNNNNNNNNNNNNNNNNNNNNNNNNNNNNNNNNNNNNNNNNNNNNNNNNNNNNNNNNNNNNNNNNNNNNNNNNNNNNNNNNNNNNNNNNNNNNNNNNNNNNNNNNNNNNNNNNNNNNNNNNNNNNNNNNNNNNNNNNNNNNNNNNNNNNNNNNNNNNNNNNNNNNNNNNNNNNNNNNNNNNNNNNNNNNNNNNNNNNNNNNNNNNNNNNNNNNNNNNNNNNNNNNNNNNNNNNNNNNNNNNNNNNNNNNNNNNNNNNNNNNNNNNNNNNNNNNNNNNNNNNNNNNNNNNNNNNNNNNNNNNNNNNNNNNNNNNNNNNNNNNNNNNNNNNNNNNNNNNNNNNNNNNNNNNNNNNNNNNNNNNNNNNNNNNNNNNNNNNNNNNNNNNNNNNNNNNNNNNNNNNNNNNNNNNNNNNNNNNNNNNNNNNNNNNNNNNNNNNNNNNNNNNNNNNNNNNNNNNNNNNNNNNNNNNNNNNNNNNNNNNNNNNNNNNNNNNNNNNNNNNNNNNNNNNNNNNNNNNNNNNNNNNNNNNNNNNNNNNNNNNNNNNNNNNNNNNNNNNNNNNNNNNNNNNNNNNNNNNNNNNNNNNNNNNNNNNNNNNNNNNNNNNNNNNNNNNNNNNNNNNNNNNNNNNNNNNNNNNNNNNNNNNNNNNNNNNNNNNNNNNNNNNNNNNNNNNNNNNNNNNNNNNNNNNNNNNNNNNNNNNNNNNNNNNNNNNNNNNNNNNNNNNNNNNNNNNNNNNNNNNNNNNNNNNNNNNNNNNNNNNNNNNNNNNNNNNNNNNNNNNNNNNNNNNNNNNNNNNNNNNNNNNNNNNNNNNNNNNNNNNNNNNNNNNNNNNNNNNNNNNNNNNNNNNNNNNNNNNNNNNNNNNNNNNNNNNNNNNNNNNNNNNNNNNNNNNNNNNNNNNNNNNNNNNNNNNNNNNNNNNNNNNNNNNNNNNNNNNNNNNNNNNNNNNNNNNNNNNNNNNNNNNNNNNNNNNNNNNNNNNNNNNNNNNNNNNNNNNNNNNNNNNNNNNNNNNNNNNNNNNNNNNNNNNNNNNNNNNNNNNNNNNNNNNNNNNNNNNNNNNNNNNNNNNNNNNNNNNNNNNNNNNNNNNNNNNNNNNNNNNNNNNNNNNNNNNNNNNNNNNNNNNNNNNNNNNNNNNNNNNNNNNNNNNN-----NNNNNNNNNNNNNNNNNNNNNNNNNCGTTTTAGAAGTTTAATAAGAGGTTGAGTTTTATTTTTTTTATTATTTGTGTCTAGTTTAACAATATTTATAGCGGGATTAGTTGCTAATTTCGAATATGATTTGAAAAAAATTATTGCTTTATCTACTTTGAGTCAATTAGGGTTAATAATAAGAATTTTAGGATTAGGGGAGAGATTACTTGCTTTTTTTCATTTATTAATGCATGCATTATTTAAGGCTTTGCTTTTTATATGTGCAGGGTCAATAATTCATAGATTAAGAAACTGTCAAGATATCCGTTATATAGGTTCATTAGTTATATTTATTCCTCTAACAAGAAGATTTTTTAATATTTGTAATTTATCATTATGTGGTTTACCTTTTTTGTCTGGGTTTTATTCAAAGGATTTAATTTTAGAATATATATCTATAAATTATATAAATCTTTATATTTATTTTATTTTTTATATTTCTATTGGGTTAACTGTTATATATTCTTTTCGTTTAATTTATTACACTATATTTGGTGAATATAATGGTTTTTCTTATTTTTCTTTAGCTGATAGAAGATTTAAAATGTTAAAGGGGATAGGGGGATTAATTTTTTTAGTTATTTTTGGGGGTAGTGTATTAAGGTGATTAATTTTTCCTACCCCGTATTTAGTTTGTTTACCAATTTTTATAAAATTATTGGTTCTGTTTTGTATTATTACAGGAATTATTTTAGGTTATTTAATATCATTGGTAAGGTTAAGTGATTATCCTAAGTCTTTGAAAATTTTTAATGTGTCTTATTTTTTAAGTTCTATATGAAATTTACATTATTTATCTACCTTTGGTGTTAATTATGGTTTTTTATTTGTTGGTAATAAATATAATGTTCTTCTTGATCAAGGTTGATCAGAATATTTTGGTAGGCAAAATATATTCTTAATTATTAAAAATAAGTCTGTTTATTTACAGAAAATATTTTTAAATAATTTAAAACTTTTTTTAACTTTATTTTTAATTTGGATTTGTTTATTATTTTTTTA-TTTTAATAGCTTATTTATAAAGTTTAATATTGAAGATATTAAGAAAGCG--TTT-----A--GCTTTAAAATATTTATAAAACAAAT----TGTTTAATTTTACAATGAAAATATAATG-----TTTTT-ATTAAACTATAT--AAAT-------------------------------------------ACAAA-AGAAATATAAACATTTTCATGC-TTGTTTAAAAGTTAGAAGC-TTTT--TT-CAAATATTTCTTTNNNNNNNNNNNNNNNNNNNNNNNNNNNNNNNNNNNNNNNNNNN
LB0054 TTCTCATATTATTACTCAAGAAAGTGGAAAAAAAGAAACATTTGGTCATATAGGAATAATCTATGCTATAGCTGCAATTGGAATTTTAGGATTTATTGTTTGAGCCCATCATATATTTACAGTTGGTATAGATGTTGACACTCGAGCATATTTTACATCAGCTACTATAATTATTGCTGTACCAACAGGAATTAAAATCTTTAGTTGACTTGCAACTATATATGGAAGTATAATTAATTTTTCACCTCAAATATTGTGAACAATAGGATTTATTATACTTTTCTCAATGGGTGGTTTAACCGGAGTAATTTTAGCTAACTCATCCATTGATATTATTCTCCATGACACTTACTATGTAGTTGCCCATTTCCATTATGTATTATCAATAGGAGCAGTATTTGCTATTATAGCTGGTATTATCCATTGATTTCCTTTATTTACAGGATTAACAATAAATAACAAGCTATTAAAAATCCAATTCTTTACAATATTTATTGGTGTTAATACTACTTTCTTCCCTCAACACTTTTTAGGGCTAATAGGTATACCCCGACGATATTCTGACTTCCCCGACGCCTATTTATCATGAAATGTACTATCATCTATCGGATCAATAATTTCGACCTGTAGAATTTTTATATTCCTGTATATTTTATGAGACGCATTTTCCTCAAAAAATAAATCAATTATCTCTAATCATATAACAACAAATATTGAGTGATTACAAAAATACCCACCTATAGAGCATAGATACAGAGAATTGCCAATTTTATCAACTTTCTAATGTGACAG-AAAAGTGTGATAAATTTAAGATTTATTTATAAAGATAATCTTTCTTTAGAAATTACCACCTGGTCCAATGCATTATTAATTAATGCATCTTCCCCATTAATAGAATATTTAACATTATTTCATGATTACACTATATTAATTTTAATTGTAATTTTTACAATAATATTTTATTTAATAATTATAATTACAAAAAATAAATTTATTAATAAAATATTAATAGAAGGTCAAACTATCGAAATTTTATGAACAATCATTCCCATAATCACCTTACTTTTTATCGCNNNNNNNNNNNNNNNNNNNNNNNNNNNNNNNNNNNNNNNNNNNNNNNNNNNNNNNNNNNNNNNNNNNNNNNNNNNNNNNNNNNNNNNNNNNNNNNNNNNNNNNNNNNNNNNNNNNNNNNNNNNNNNNNNNNNNNNNNNNNNNNNNNNNNNNNNNNNNNNNNNNNNNNNNNNNNNNNNNNNNNNNNNNNNNNNNNNNNNNNNNNNNNNNNNNNNNNNNNNNNNNNNNNNNNNNNNNNNNNNNNNNNNNNNNNNNNNNNNNNNNNNNNNNNNNNNNNNNNNNNNNNNNNNNNNNNNNNNNNNNNNNNNNNNNNNNNNNNNNNNNNNNNNNNNNNNNNNNNNNNNNNNNNNNNNNNNNNNNNNNNNNNNNNNNNNNNNNNNNNNNNNNNNNNNNNNNNNNNNNNNNNNNNNNNNNNNNNNNNNNNNNNNNNNNNNNNNNNNNNNNNNNNNNNNNNNNNNNNNNNNNNNNNNNNNNNNNNNNNNNNNNNNNNNNNNNNNNNNNNNNNNNNNNNNNNNNNNNNNNNNNNNNNNNNNNNNNNNNNNNNNNNNNNNNNNNNNNNNNNNNNNNNNNNNNNNNNNNNNNNNNNNNNNNNNNNNNNNNNNNNNNNNNNNNNNNNNNNNNNNNNNNNNNNNNNNNNNNNNNNNNNNNNNNNNNNNNNNNNNNNNNNNNNNNNNNNNNNNNNNNNNNNNNNNNNNNNNNNNNNNNNNNNNNNNNNNNNNNNNNNNNNNNNNNNNNNNNNNNNNNNNNNNNNNNNNNNNNNNNNNNNNNNNNNNNNNNNNNNNNNNNNNNNNNNNNNNNNNNNNNNNNNNNNNNNNNNNN-----NNNNNNNNNNNNNNNNNNNNNNNNNCGGTTCAGAAGAATAATAAGAGGAATAATTCTTTTTTTTTAATTGTTTATTTCAAGATTAACAATATTTATAGCGGGTTTAATCGCTAATTTTGAATATGATTTAAAAAAGATTATTGCTCTTTCTACTTTAAGTCAATTAGGTTTAATAATAANAATTTTAGGGTTAGGAGAAAGTTTATTATCATTTTTTCATTTATTAATGCATGCATTATTTAAGGCTTTACTTTTCATATGTGCTGGTTGTNTAATTCATGTTCTTAGAAATTGCCAGGATATCCGTTATATAGGATCTTTAGTATTTTTTATTCCTTTAACAAGAACATTTTTTAATATTTGTAATTTATCTCTGTGTGGGTTACCATTTTTATCTGGGTTTTATTCTAAGGATTTAATTTTAGAATATATATCTATAAGTTACATGAATTTATATATTTATTTTGTTTTTTATATTTCAATTGGTTTAACTGTTATATATTCATTTCGTTTAATATATTACACTATAATAGGAGATTATAATGGTTTTACTTATTTTTCTTTAAATGATTCAGGAAAAATAATGTTAAAAGGTATAGGGGGTTTGATTTTTTTTGTAATTTTTAGTGGGAGTTTAATAAGATGATTAATATTTCCTACACCTTATATAATTTGTTTAACTTTAATAATAAAATTATTAGTTTAAATTTTTATTTTAATTGGTGTTATTCTAGGATATTTGATTTCATTAATTAATTTTAATGATTATTCTAAAACTTTAAAATTTTATAGCTTATCTTATTATTTTATAACAATATGAAATTTAAACTATATTTCTACTTTAGGAGTTACTTATAATTTTTTATTATTTGGTAATAAATACAATACTATTATTGATCAAGGTTGGTCAGAATACTTTGGCAGACAAAATATATTTATGAATATAAAAAATATTTCTATTTTTTTACAAAAAATATTTTTAAATAATTTAAAAATGTTTTTGACTTTGTTTTTAATTTGAATTAGTTTACTATTTTTTTA-TTTTAATAGCTTATA--TAAAGTATAATATTGAAGATATTAAGAAAGCA-TAAT-----T--GTTTTAAAATATTTATAAAACGAGT----TGTTTAATTTTACAATGAAAATATAATG-----TTTTA-ATTAAACTATAT--AAAT-----------------------------------------------A-AGAAATATAAACATATTTATGC-TTAATTAAAAGTTAGAAGC-TTTTA-TA-AAAATATTTCTTTNNNNNNNNNNNNNNNNNNNNNNNNNNNNNNNNNNNNNNNNNNN
LB0055 NNNNNNNNNNNNNNNNNNNNNNNNNNNNNNNNNNNNNNNNNNNNNNNNNNNNNNNNNNNNNNNNNNNNNNNNNNNNNNNNNNNNNNNNNNNNNNNNNNNNNNNNNNNNNNNNNNNNNNNNNNNNNNNNNNNNNNNNNNNNNNNNNNNNNNNNNNNNNNNNNNNNNNNNNNNNNNNNNNNNNNNNNNNNNNNNNNNNNNNNNNNNNNNNNNNNNNNNNNNNNNNNNNNNNNNNNNNNNNNNNNNNNNNNNNNNNNNNNNNNNNNNNNNNNNNNNNNNNNNNNNNNNNNNNNNNNNNNNNNNNNNNNNNNNNNNNNNNNNNNNNNNNNNNNNNNNNNNNNNNNNNNNNNNNNNNNNNNNNNNNNNNNNNNNNNNNNNNNNNNNNNNNNNNNNNNNNNNNNNNNNNNNNNNNNNNNNNNNNNNNNNNNNNNNNNNNNNNNNNNNNNNNNNNNNNNNNNNNNNNNNNNNNNNNNNNNNNNNNNNNNNNNNNNNNNNNNNNNNNNNNNNNNNNNNNNNNNNNNNNNNNNNNNNNNNNNNNNNNNNNNNNNNNNNNNNNNNNNNNNNNNNNNNNNNNNNNNNNNNNNNNNNNNNNNNNNNNNNNNNNNNNNNNNNNNNNNNNNNNNNNNNNNNNNNNNNNNNNNNNNNNNNNNNNNNNNNNNNNNNNNNNNNNNNNNNNNNNNNNNNNNNNNNNNNNNNNNNNNNNNNNNNNNNNNNNNNNNNNNNNNNNNNNNNNNNNNNNNNNNNNNNNNNNNNNNNNNNNNNNNNNNNNNNNNNNNNNNNNNNNNNNNNNNNNNNNNNNNNNNNNNNNNNNNNNNNNNNNNNNNNNNNNNNNNNNNNNNNNNNNNNNNNNNNNNNNNNNNNNNNNNNNNNNNNNNNNNNNNNNNNNNNNNNNNNNNNNNNNNNNNNNNNNNNNNNNNNNNNNNNNNNNNNNNNNNNNNNNNNNNNNNNNNNNNNNNNNNNNNNNNNNNNNNNNNNNNNNNNNNNNNNNNNNNNNNNNNNNNNNNNNNNNNNNNNNNNNNNNNNNNNNNNNNNNNNNNNNNNNNNNNNNNNNNNNNNNNNNNNNNNNNNNNNNNNNNNNNNNNNNNNNNNNNNNNNNNNNNNNNNNNNNNNNNNNNNNNNNNNNNNNNNNNNNNNNNNNNNNNNNNNNNNNNNNNNNNNNNNNNNNNNNNNNNNNNNNNNNNNNNNNNNNNNNNNNNNNNNNNNNNNNNNNNNNNNNNNNNNNNNNNNNNNNNNNNNNNNNNNNNNNNNNNNNNNNNNNNNNNNNNNNNNNNNNNNNNNNNNNNNNNNNNNNNNNNNNNNNNNNNNNNNNNNNNNNNNNNNNNNNNNNNNNNNNNNNNNNNNNNNNNNNNNNNNNNNNNNNNNNNNNNNNNNNNNNNNNNNNNNNNNNNNNNNNNNNNNNNNNNNNNNNNNNNNNNNNNNNNNNNNNNNNNNNNNNNNNNNNNNNNNNNNNNNNNNNNNNNNNNNNNNNNNNNNNNNNNNNNNNNNNNNNNNNNNNNNNNNNNNNNNNNNNNNNNNNNNNNNNNNNNNNNNNNNNNNNNNNNNNNNNNNNNNNNNNNNNNNNNNNNNNNNNNNNNNNNNNNNNNNNNNNNNNNNNNNNNNNNNNNNNNNNNNNNNNNNNNNNNNNNNNNNNNNNNNNNNNNNNNNNNNNNNNNNNNNNNNNNNNNNNNNNNNNNNNNNNNNNNNNNNNNNNNNNNNNNNNNNNNNNNNNNNNNNNNNNNNNNNNNNNNNNNNNNNNNNNNNNNNNNNNNNNNNNNNNNNNNNNNNNNNNNNNNNNNNNNNNNNNNNNNNNNNNNNNNNNNNNNNNNNNNNNNNNNNNNNNNNNNNNNNNNNNNNNNNNNNNNNNNNNNNNNNNNNNNNNNNNNNNNNNNNNNNNNNNNNNNNNNNNNNNNNNNNN-----NNNNNNNNNNNNNNNNNNNNNNNNNCGTTTTAGAAGTTTAATAAGAGGTTGAGTTTTATTTTTTTTATTATTTGTGTCTAGTTTAACAATATTTATAGCGGGATTAGTTGCTAATTTCGAATATGATTTGAAAAAAATTATTGCTTTATCTACTTTGAGTCAATTAGGGTTAATAATAAGAATTTTAGGATTAGGGGAGAGATTACTTGCTTTTTTTCATTTATTAATGCATGCATTATTTAAGGCTTTGCTTTTTATATGTGCAGGGTCAATAATTCATAGATTAAGAAACTGTCAAGATATCCGTTATATAGGTTCATTAGTTATATTTATTCCTCTAACAAGAAGATTTTTTAATATTTGTAATTTATCATTATGTGGTTTACCTTTTTTGTCTGGGTTTTATTCAAAGGATTTAATTTTAGAATATATATCTATAAATTATATAAATCTTTATATTTATTTTATTTTTTATATTTCTATTGGGTTAACTGTTATATATTCTTTTCGTTTAATTTATTACACTATATTTGGTGAATATAATGGTTTTTCTTATTTTTCTTTAGCTGATAGAAGATTTAAAATGTTAAAGGGGATAGGGGGATTAATTTTTTTAGTTATTTTTGGGGGTAGGGTATTAAGGTGATTAATTTTTCCTACCCCGTATTTAGTTTGTTTACCAATTTTTATAAAATTATTGGTTCTGTTTTGTATTATTACAGGAATTATTTTAGGTTATTTAATATCATTGGTAAGGTTAAGTGATTATCCTAAGTCTTTGAAAATTTTTAATGTGTCTTATTTTTTAAGTTCTATATGAAATTTACATTATTTATCTACCTTTGGTGTTAATTATGGTTTTTTATTTGTTGGTAATAAATATAATGTTCTTCTTGATCAAGGTTGATCAGAATATTTTGGTAGGCAAAATATATTCTTAATTATTAAAAATAAGTCTGTTTATTTACAGAAAATATTTTTAAATAATTTAAAACTTTTTTTAACTTTATTTTTAATTTGGATTTGTTTATTATTTTTTTA-TTTTAATAGCTTATTTATAAAGTTTAATATTGAAGATATTAAGAAAGCG--TTT-----A--GCTTTAAAATATTTATAAAACAAAT----TGTTTAATTTTACAATGAAAATATAATG-----TTTTT-ATTAAACTATAT--AAAT-------------------------------------------ACAAA-AGAAATATAAACATTTTCATGC-TTGTTTAAAAGTTAGAAGC-TTTT--TT-CAGATATTTCTTTNNNNNNNNNNNNNNNNNNNNNNNNNNNNNNNNNNNNNNNNNNN
LB0056 TTCTCATATTATTACTCAAGAAAGTGGAAAAAAAGAAACATTTGGCCATATAGGAATAATTTATGCCATAGCTGCAATTGGAATTTTAGGATTTATTGTTTGAGCCCATCATATATTTACAGTTGGAATAGATGTTGACACTCGAGCATATTTTACATCAGCTACTATAATTATTGCCGTACCAACAGGAATTAAAATCTTTAGTTGACTTGCAACTATATATGGAAGTATAATTAATTTTTCACCTCAAATATTGTGAACAATAGGATTTATTATACTTTTCTCAATAGGAGGTTTAACTGGAGTAATTTTAGCTAACTCATCTATTGATATTATTCTACATGACACTTACTATGTAGTTGCCCATTTCCATTATGTATTATCTATAGGAGCAGTATTTACTATTATAGCTGGTATTATCCATTGATTTCCTTTATTTACAGGATTAACAATAAATAACAAGCTATTAAAAATCCAATTCTTTACAATATTTATTGGTGTTAATACTACTTTCTTCCCTCAACACTTTTTAGGTCTAATAGGGATACCTCGACGATATTCTGACTTCCCCGACGCCTATTTATCATGAAATGTGTTATCATCTATTGGATCAATAATTTCGACCTGTAGAATTTTTATATTCCTGTATATTTTATGAGACGCATTTTCCTCAAAAAATAAATCAATTATCTCTAATCATATAACAACAAATATTGAATGATTACAAAAATACCCACCTATAGAGCATAGATACAGAGAATTGCCAATTTTATCAACTTTCTAATGTGACAG-AAAAGTGTGATAAATTTAAGATTTATTTATAAAGATAATCTTTCTTTAGAAATTACCACCTGATCCAATGCATTATTAATTAATGCATCTTCCCCATTAATAGAATATTTAACATTATTTCATGACTACACTATATTAATTTTAATTGTAATTTTTACAATAATATTTTATTTAATAATTATAATCACAAAAAATAAATTTATTAATAAAATGTTAATAGAAGGTCAAACTATCGAAATTTTATGAACAATCATCCCCATAATCACCTTACTTTTTATCGCNNNNNNNNNNNNNNNNNNNNNNNNNNNNNNCATGTCC-TTTTG--A-TAAAAATTTAAGGTCTGATCTGCTCAATGAT-ATT--TAAATAGCCGCAGTATTTTGACTGTGCAAAGGTAGCATAATAATTAGTTTCTTGATTAGGAGCTGGAATGAATGATTGGACAAGAAAATTTCTGTCTCTTTCTTAA-TTTTATTGAATTTTATTTTTAAGTGAAAAAGCTTAAATTTTTATAAAAGACGAGAAGACCCTATAGAGTTTAATAT-ATAATTTTAATAAGAGTTTAGAATATTTT-TTTA-TATTTATATATTTAGTTGGGGTGTCTAAAAGATTAAAAAAATTCTTTTATAA-TAAAATTGATTATATTCAAATTCTAAATCTATAATTAAT-AAATTTAAAATAAATTACCTTAGGGATAACAGCGTAATTTTTCTTTAAAGATCTTATTACAAGAAAAGTTTGCGACCTCGATGTTGGATTAAAA-TTAATTTTTGGTGCAATAACTTAAAAATTAGGTCTGTTCGACCTTTAAAATTTTACATGATCTGAGTTTAGACCGGTGTGAGCCAGGTCGGATTCTATCTTTAGTAA--AT-TT-TTATATTTTAGTACGAAAGGACCAAATATAAATTAAAT-TAATTGTTATTTTGGCAGATTAGTGTATTTGATTTAGAATCATTTTAAGTAAA---ATTTTATTACAAGTAATATTTG---ATTATGTATGATTATTTAATATTATTTTTATGTATGATTATTTTAATTTTATTTGTGTTGATTGGTGTAGCCTTTTTTACTTTATTAGAGCGAAAAATTTTAGGATATATTCAAATTCGTANNNNNNNNNNNNNNNNNNNNNNNNNNNNNNNNNNNNNNNNNNNNNNNNNNNNNNNNNNNNNNNNNNNNNNNNNNNNNNNNNNNNNNNNNNNNNNNNNNNNNNNNNNNNNNNNNNNNNNNNNNNNNNNNNNNNNNNNNNNNNNNNNNNNNNNNNNNNATTTTAGGTTTAGGGGAAAGTTTATTATCATTTTTTCATCTATTAATGCATGCATTATTTAAGGCTTTACTTTTTATATGTGCTGGTTGTATAATTCATGTCCTAAGAAATTGCCAGGATATTCGTTATATAGGATCTTTAGTATTTTTTATTCCTTTAACAAGAACATTTTTTAATATTTGTAACCTATCTTTGTGTGGATTACCATTTTTATCTGGATTTTATTCTAAGGATTTAATTTTAGAATATATATCTATAAGTTACATGAATTTATATATTTATTTTGTTTTTTATATTTCAATCGGTTTAACTGTTATATATTCATTTCGTTTAATATATTACACTATAATGGGAGATTATAATGGTTTTACTTATTTTTCTTTAAATGATTCAGGAAAAATAATGTTAAAAGGTATAGGGGGTTTGATTTTTTTTGTTATTTTTAGTGGAAGTTTAATAAGATGATTAATATTTCCTACACCCTATATAATTTGTTTACCTTTAATAATAAAATTATTAGTTTTAATTTTTATTTTAATTGGTGTTATTCTAGGATATTTGATTTCATTAATTAATTTAAATGATTATTCTAAAACTTTAAAATTTTATAGCTTATCTTATTATTTTATAACAATATGAAATTTAAACTACATTTCTACTTTAGGAGTTACTTATAATTTTTTATTATTTGGTAATAAATACAATACTATTATTGATCAAGGTTGGTCGGAATACTTTGGTAGACAAAATATATTTATGAATATAAAAAATATTTCTATTTTTTTACAAAAAATATTTTTAAATAATCTAAAAATATTTTTGACTTTGTTTTTAATTTGAATTAGTTTATTATTTTTTTA-TTTTAATAGCTTATA--TAAAGTATAATATTGAAGATATTAAGAAAGCA-TAAT-----T--GTTTTAAAATATTTATAAAACGAAT----TGTTTAATTTTACAATGAAAATATAATG-----TTTTA-ATTAAACTATAT--AAAT-----------------------------------------------A-AGAAATATAAACATATTTATGC-TTAATTAAAAGTTAGAAGC-TTTTA-TA-AAAATATTTCTTTNNNNNNNNNNNNNNNNNNNNNNNNNNNNNNNNNNNNNNNNNNN
LB0057 NNNNNNNNNNNNNNNNNNNNNNNNNNNNNNNNNNNNNNNNNNNNNNNNNNNNNNNNNNNNNNNNNNNNNNNNNNNNNNNNNNNNNNNNNNNNNNNNNNNNNNNNNNNNNNNNNNNNNNNNNNNNNNNNNNNNNNNNNNNNNNNNNNNNNNNNNNNNNNNNNNNNNNNNNNNNNNNNNNNNNNNNNNNNNNNNNNNNNNNNNNNNNNNNNNNNNNNNNNNNNNNNNNNNNNNNNNNNNNNNNNNNNNNNNNNNNNNNNNNNNNNNNNNNNNNNNNNNNNNNNNNNNNNNNNNNNNNNNNNNNNNNNNNNNNNNNNNNNNNNNNNNNNNNNNNNNNNNNNNNNNNNNNNNNNNNNNNNNNNNNNNNNNNNNNNNNNNNNNNNNNNNNNNNNNNNNNNNNNNNNNNNNNNNNNNNNNNNNNNNNNNNNNNNNNNNNNNNNNNNNNNNNNNNNNNNNNNNNNNNNNNNNNNNNNNNNNNNNNNNNNNNNNNNNNNNNNNNNNNNNNNNNNNNNNNNNNNNNNNNNNNNNNNNNNNNNNNNNNNNNNNNNNNNNNNNNNNNNNNNNNNNNNNNNNNNNNNNNNNNNNNNNNNNNNNNNNNNNNNNNNNNNNNNNNNNNNNNNNNNNNNNNNNNNNNNNNNNNNNNNNNNNNNNNNNNNNNNNNNNNNNNNNNNNNNNNNNNNNNNNNNNNNNNNNNNNNNNNNNNNNNNNNNNNNNNNNNNNNNNNNNNNNNNNNNNNNNNNNNNNNNNNNNNNNNNNNNNNNNNNNNNNNNNNNNNNNNNNNNNNNNNNNNNNNNNNNNNNNNNNNNNNNNNNNNNNNNNNNNNNNNNNNNNNNNNNNNNNNNNNNNNNNNNNNNNNNNNNNNNNNNNNNNNNNNNNNNNNNNNNNNNNNNNNNNNNNNNNNNNNNNNNNNNNNNNNNNNNNNNNNNNNNNNNNNNNNNNNNNNNNNNNNNNNNNNNNNNNNNNNNNNNNNNNNNNNNNNNNNNNNNNNNNNNNNNNNNNNNNNNNNNNNNNNNNNNNNNNNNNNNNNNNNNNNNNNNNNNNNNNNNNNNNNNNNNNNNNNNNNNNNNNNNNNNNNNNNNNNNNNNNNNNNNNNNNNNNNNNNNNNNNNNNNNNNNNNNNNNNNNNNNNNNNNNNNNNNNNNNNNNNNNNNNNNNNNNNNNNNNNNNNNNNNNNNNNNNNNNNNNNNNNNNNNNNNNNNNNNNNNNNNNNNNNNNNNNNNNNNNNNNNNNNNNNNNNNNNNNNNNNNNNNNNNNNNNNNNNNNNNNNNNNNNNNNNNNNNNNNNNNNNNNNNNNNNNNNNNNNNNNNNNNNNNNNNNNNNNNNNNNNNNNNNNNNNNNNNNNNNNNNNNNNNNNNNNNNNNNNNNNNNNNNNNNNNNNNNNNNNNNNNNNNNNNNNNNNNNNNNNNNNNNNNNNNNNNNNNNNNNNNNNNNNNNNNNNNNNNNNNNNNNNNNNNNNNNNNNNNNNNNNNNNNNNNNNNNNNNNNNNNNNNNNNNNNNNNNNNNNNNNNNNNNNNNNNNNNNNNNNNNNNNNNNNNNNNNNNNNNNNNNNNNNNNNNNNNNNNNNNNNNNNNNNNNNNNNNNNNNNNNNNNNNNNNNNNNNNNNNNNNNNNNNNNNNNNNNNNNNNNNNNNNNNNNNNNNNNNNNNNNNNNNNNNNNNNNNNNNNNNNNNNNNNNNNNNNNNNNNNNNNNNNNNNNNNNNNNNNNNNNNNNNNNNNNNNNNNNNNNNNNNNNNNNNNNNNNNNNNNNNNNNNNNNNNNNNNNNNNNNNNNNNNNNNNNNNNNNNNNNNNNNNNNNNNNNNNNNNNNNNNNNNNNNNNNNNNNNNNNNNNNNNNNNNNNNNNNNNNNNNNNNNNNNNNNNNNNNNNNNNNNNNNNNNNNNNNNNNNNNNNNNNNNNN-----NNNNNNNNNNNNNNNNNNNNNNNNNCGGTTCAGAAGAATAATAAGAGGAATAATTCTTTTTTTTTAATTGTTTATTTCAAGATTAACAATATTTATAGCGGGTTTAATCGCTAATTTTGAATATGATTTAAAAAAGATTATTGCTCTTTCTACTTTAAGTCAATTAGGTTTAATAATAAGAATTTTAGGGTTAGGAGAAAGTTTATTATCATTTTTTCATTTATTAATGCATGCATTATTTAAGGCTTTACTTTTCATATGTGCTGGTTGTATAATTCATGTTCTTAGAAATTGCCAGGATATCCGTTATATAGGATCTTTAGTATTTTTTATTCCTTTAACAAGAACATTTTTTAATATTTGTAATTTATCTCTGTGTGGGTTACCATTTTTATCTGGGTTTTATTCTAAGGATTTAATTTTAGAATATATATCTATAAGTTACATGAATTTATATATTTATTTTGTTTTTTATATTTCAATTGGTTTAACTGTTATATATTCATTTCGTTTAATATATTACACTATAATAGGAGATTATAATGGTTTTACTTATTTTTCTTTAAATGATTCAGGAAAAATAATGTTAAAAGGTATAGGGGGTTTGATTTTTTTTGTAATTTTTAGTGGGAGTTTAATAAGATGATTAATATTTCCTACACCTTATATAATTTGTTTACCTTTAATAATAAAATTATTAGTTTAATTTTTTATTTTAATTGGTGTTATTCTAGGATATTTGATTTCATTAATTAATTTTAATGATTATTCTAAAACTTTAAAATTTTATAGCTTATCTTATTATTTTATAACAATATGAAATTTAAACTATATTTCTACTTTAGGAGTTACTTATAATTTTTTATTATTTGGTAATAAATACAATACTATTATTGATCAAGGTTGGTCAGAATACTTTGGCAGACAAAATATATTTATGAATATAAAAAATATTTCTATTTTTTTACAAAAAATATTTTTAAATAATTTAAAAATGTTTTTGACTTTGTTTTTAATTTGAATTAGTTTACTATTTTTTTA-TTTTAATAGCTTATA--TAAAGTATAATATTGAAGATATTAAGAAAGCA-TAAT-----T--GTTTTAAAATATTTATAAAACGAGT----TGTTTAATTTTACAATGAAAATATAATG-----TTTTA-ATTAAACTATAT--AAAT-----------------------------------------------A-AGAAATATAAACATATTTATGC-TTAATTAAAAGTTAGAAGC-TTTTA-TA-AAAATATTTCTTTNNNNNNNNNNNNNNNNNNNNNNNNNNNNNNNNNNNNNNNNNNN
LB0058 TTCCCATATTGTCACCCAAGAAAGAGGAAAAAAAGAAACCTTTGGCCATATTGGTATAATTTATGCTATAGCCGCAATTGGAATTTTAGGATTCATTGTATGAGCCCACCACATGTTCACAGTAGGAATAGATGTAGATACGCGAGCCTACTTTACATCAGCTACTATAATTATTGCTGTCCCAACAGGAATTAAAATTTTTAGTTGACTAGCAACAATACATGGTACTCAAATTGATTTCTCGCCCCAAATATTATGAACACTAGGATTCATTTTTCTATTCACAGTAGGAGGACTAACAGGAGTCATTTTAGCAAATTCATCAATTGATATTATTCTCCATGATACATACTACGTAGTTGCTCACTTTCATTATGTTTTATCCATAGGAGCAGTATTTGCTATTATAGCAGGAATTATTCACTGATTTCCTCTATTCACTGGAATAACAATAAATAACAAACTACTAAAAATCCAATTCACTACTATATTTGTTGGTGTAAACACCACATTCTTCCCCCAACATTTCCTTGGATTAATAGGAATACCTCGACGATACTCAGATTATCCTGATGCATACTTGCCATGAAACGTTTTATCATCAATTGGGTCTATAATTTCAACATGCAGAATCTTTATATTCATATACATCTTATGGGATGCTCTAGCATCAAAAAATAAATCTATTTTCTCTAACCAAACAGAAACTAGAATTGAATGATTCCAAAAAACTCCACCTATAGAGCACTCCTATAGAGAACTTCCAATCTTATCAACATTCTAATGTGACAG-AAAAGTGTGATAAATTTAAGATTTATATATAAAGG-TATCTTTCTTTAGAAATTACTACTTGATCAAGATTTTTATTAATAGACTCTACATCACCATTAATAGAAAATTTAAATTTCTTCCACGACTATACTATACTTATCCTAATCTCCATTTTAATAATCATCACCTATACTATAATCACAGTTATAAAAAACAAATTTATCAATAAAACCCTAGTAGAAGGCCAAACAATTGAAATTATTTGAACCATTATTCCAATAATCACCCTTCTTTTTATTGCNNNNNNNNNNNNNNNNNNNNNNNNNNNNNNNNNNNNNNNNNNNNNNNNNNNNNNNNNNNNNNNNNNNNNNNNNNNNNNNNNNNNNNNNNNNNNNNNNNNNNNNNNNNNNNNNNNNNNNNNNNNNNNNNNNNNNNNNNNNNNNNNNNNNNNNNNNNNNNNNNNNNNNNNNNNNNNNNNNNNNNNNNNNNNNNNNNNNNNNNNNNNNNNNNNNNNNNNNNNNNNNNNNNNNNNNNNNNNNNNNNNNNNNNNNNNNNNNNNNNNNNNNNNNNNNNNNNNNNNNNNNNNNNNNNNNNNNNNNNNNNNNNNNNNNNNNNNNNNNNNNNNNNNNNNNNNNNNNNNNNNNNNNNNNNNNNNNNNNNNNNNNNNNNNNNNNNNNNNNNNNNNNNNNNNNNNNNNNNNNNNNNNNNNNNNNNNNNNNNNNNNNNNNNNNNNNNNNNNNNNNNNNNNNNNNNNNNNNNNNNNNNNNNNNNNNNNNNNNNNNNNNNNNNNNNNNNNNNNNNNNNNNNNNNNNNNNNNNNNNNNNNNNNNNNNNNNNNNNNNNNNNNNNNNNNNNNNNNNNNNNNNNNNNNNNNNNNNNNNNNNNNNNNNNNNNNNNNNNNNNNNNNNNNNNNNNNNNNNNNNNNNNNNNNNNNNNNNNNNNNNNNNNNNNNNNNNNNNNNNNNNNNNNNNNNNNNNNNNNNNNNNNNNNNNNNNNNNNNNNNNNNNNNNNNNNNNNNNNNNNNNNNNNNNNNNNNNNNNNNNNNNNNNNNNNNNNNNNNNNNNNNNNNNNNNNNNNNNNNNNNNNNNNNNNNNNNNNNNNNNNNNNNNNNNNNNNNNN-----NNNNNNNNNNNNNNNNNNNNNNNNNCGGTTTAGAAATTCATTAAGAGACGAGGTTTTAATAGTTTTACTGTTTACTTCAAGTTTAACTATGTTTATAGCTGGGTTAGTCGCAAATTTTGAATATGATTTAAAAAAAATTATTGCTTTTTCTACTTTAAGACAATTAGGGTTAATAATGAGAATTTTAAGGTTAGGAGAAAGAAAGTTAGCTTTTTTCCATTTATTGATACATGCATTATTTAAGGCTTTATTATTTATATGTGCTGGGTGTATAATTCATATAATAAATAACTGTCAAGATATTCGTTATATAGGTTCAATAGTTAAATTTATTCCATTAACTAGAAGATTTTTTAATATTTGTAATTTATCTTTATGTGGCCTTCCATTTTTGGCGGGGTTTTATTCAAAAGATTTAATTTTGGAAGTAGCATCAATGAGATATATAAATTTTTATATTTATTTAATTTTTTATATTTCAACAGGTCTAACAGTTACATATACATTACGATTAATTTATTATACAATAATTGGTGATTTTAACAGAATTAGTTATTTTTCATTGACGGATTCTAGTGAGTATATACTAAAGGGTATGGGAGGTTTAATTTTATTAGTTATTTTTGGTGGAAGAATTACAACTTGGTTGATTTTTCCAACGCCTTTCATGATTTGCCTACCTTTTTCAATAAAATTGATAGTTTTATTAGTTATTTTCTTAGGTGTTTTTTTTGGTTATCTGATTTCATTAGTTGGATTAGGCGATAAATCTAAGACTTTAATTTATTATAATTTATCTTCTTTTGTAAGTTCAATTTGAAATTTAAATTATATTTCTACTTTAGGCGTTAATTATTATTTTTTAGTTTTTGGTAATAAGTATAATTTCATTATTGATCAAGGCTGATCAGAATATTATGGAAGACAAAATATTTTTAATTTAATAAGAAAAACTTCCTCTTTTTTACAAAAGATGTTTTTTAATAATATTAAAATTTTTTTAGTATTATTTTTAATTTGAATTTGTATTTTACTTTTTTA-TTTTAATAGCTTATATTTAAAGTTTAATATTGAAGATATTAAGAGGAC---ATT-----T--GTCTTAAAATATTTATAAAATAGTAA--ATATTTATTTTTACATTGAAAATATAATG------TTTT-CTTAAACTATAT--AAAA-------------------------------------------------AGAATCACAAACATGTTGGTGC-TTTATTAAAAGTTAGAAGC-TTTT--TA-TGGATGATTCTTTNNNNNNNNNNNNNNNNNNNNNNNNNNNNNNNNNNNNNNNNNNN
LB0059 CTCGCACATTGTTACCCAAGAAAGAGGAAAAAAAGAAACCTTTGGTCATATTGGTATAATTTATGCCATAGCAGCTATTGGAATTCTTGGATTCATCGTTTGAGCCCACCACATATTTACAGTAGGAATGGATGTTGATACACGAGCTTACTTTACATCAGCCACTATAATTATTGCAGTCCCAACGGGAATTAAAATTTTTAGTTGACTAGCAACAATACACGGAACCCAAATTAATTTCTCCCCACAAATACTGTGAACGCTAGGATTTATCTTTCTATTCACTGTAGGTGGGCTTACAGGTATTATTCTAGCTAACTCATCAATTGACATCATTCTTCATGACACTTACTACGTTGTAGCACATTTTCATTATGTTCTATCAATAGGAGCCGTATTTGCTATTATAGCTGGCATTATTCACTGATTCCCGCTCTTTACTGGATTAACAATAAATAACAAACTACTAAAAATCCAATTCACTACCATATTTGTAGGAGTAAACACCACATTCTTCCCCCAACACTTTCTCGGATTAATAGGAATACCGCGGCGATACTCAGATTATCCAGATGCATATATTGCATGAAATATCCTATCCTCAATAGGATCAATAATCTCAACATGCAGAATTTTTATATTTATATACATTTTATGAGATGCCCTATCATCAAAAAATAAATCAATTTTCTCAAACAATACAGAAACTAGTATTGAATGATTTCAAAAAACACCACCAATAGAGCACTCTTATAGACAATTACCAATTTTATCAACATTCTAATGTGACAG-AAAAGTGTGATAAATTTAAGATTTATATATAAAGG-TATCTTTCTTTAGAAATCCCTACCTGATCAAGATTTTTATTAATAGATTCAATCTCACCATTAATAGAAAATTTAAATTTATTCCACGACTACACTATACTGATTTTACTCTCTATTCTAACAATCATTTCATATACAATAATTATAATCATAAAAAATAAATTTATTAACAAAACCTTAATAGAAGGGCAAACAATTGAAATCATCTGAACTATTATCCCAATAATTACCTTATTATTCATTGCNNNNNNNNNNNNNNNNNNNNNNNNNNNNNNNNNNNNNNNNNNNNNNNNNNNNNNNNNNNNNNNNNNNNNNNNNNNNNNNNNNNNNNNNNNNNNNNNNNNNNNNNNNNNNNNNNNNNNNNNNNNNNNNNNNNNNNNNNNNNNNNNNNNNNNNNNNNNNNNNNNNNNNNNNNNNNNNNNNNNNNNNNNNNNNNNNNNNNNNNNNNNNNNNNNNNNNNNNNNNNNNNNNNNNNNNNNNNNNNNNNNNNNNNNNNNNNNNNNNNNNNNNNNNNNNNNNNNNNNNNNNNNNNNNNNNNNNNNNNNNNNNNNNNNNNNNNNNNNNNNNNNNNNNNNNNNNNNNNNNNNNNNNNNNNNNNNNNNNNNNNNNNNNNNNNNNNNNNNNNNNNNNNNNNNNNNNNNNNNNNNNNNNNNNNNNNNNNNNNNNNNNNNNNNNNNNNNNNNNNNNNNNNNNNNNNNNNNNNNNNNNNNNNNNNNNNNNNNNNNNNNNNNNNNNNNNNNNNNNNNNNNNNNNNNNNNNNNNNNNNNNNNNNNNNNNNNNNNNNNNNNNNNNNNNNNNNNNNNNNNNNNNNNNNNNNNNNNNNNNNNNNNNNNNNNNNNNNNNNNNNNNNNNNNNNNNNNNNNNNNNNNNNNNNNNNNNNNNNNNNNNNNNNNNNNNNNNNNNNNNNNNNNNNNNNNNNNNNNNNNNNNNNNNNNNNNNNNNNNNNNNNNNNNNNNNNNNNNNNNNNNNNNNNNNNNNNNNNNNNNNNNNNNNNNNNNNNNNNNNNNNNNNNNNNNNNNNNNNNNNNNNNNNNNNNNNNNNNNNNNNNNNNNNNNNNNNNNN-----NNNNNNNNNNNNNNNNNNNNNNNNNCGGTTTAGTAATTCATTAAGAGATGAGGTTTTGATAATTTTATTATTTATTTCTAGTTTAACTATATTTATAGCCGGATTAGTTGCTAATTTTGAATATGATTTAAAAAAAATTATTGCTTTTTCAACATTAAGACAATTAGGTTTAATAATAAGAGTTTTAAGGTTGGGAGAAAGTAAGTTAGCTTTTTTTCATTTATTAATACATGCTTTATTTAAGGCTTTATTATTTATGTGTGCTGGTTGTATGATTCATATAATAAACAATTGTCAAGATATTCGTTATATAGGATCAATAATGAAATTTATTCCTTTAACTAGAAGGTTTTTTAATATTTGTAATTTATCTTTATGTGGTCTTCCATTTTTATCTGGTTTTTATTCAAAAGATTTAATTTTAGAATTTATATCTATAAGTTATATAAATTTTTATATTTATGTAATTTTTTATATTTCCACTGGTTTAACAGTTATATATACGTTGCGTTTAGTTTATTATACAATAATTGGTGATTTTAATATAATTACTTATTTTTCATTAATTGATCTTGGAGATAATATATTAAAGGGTATAGGTGGTTTGATTTTTTTGGTTATTTTTGGGGGAAGAATTACGATATGATTAATTTTTCCAACTCCTTATATAATTTGTTTACCTTTTTCAATAAAGTTAATGGTTTTGTTTACTATTTTTACTGGTGTTTTTTTAGGTTATTTGATTTCAATAATAGGTTTGAATGATAGATCAAAAACTTTAATTTTTTATAATTTATCTTTTTATATTAGTTCAATTTGAAATTTAAATTTTTTATCTTCCCTAGGAGTAAATTATTATTTTTTAGTTTTTGGTAATAAGTATAATTTTATTATTGATCAGGGTTGATCTGAGTATTATGGGAGTCAAAATATATTTAATTTTATAAGAAGGGCTTCTAAGTTTTTACAAAAGATGTTTTTTAATAATATTAAAGTTTTTTTAGTGTTATTTTTGATTTGAATTTGTATTTTACTTTTTTA-TTTTAATAGCTTATATTTAAAGTTTAATATTGAAGATATTAAGAAGAC---ATT-----A--GTCTTAAAATATTTATAAAATAGTAG--ATATTTATTTTTACATTGAAAATGTAATG-----TTTTA-ATTAAACTATGT--AAAA-----------------------------------------------G-AGAATCATAAACATGTTAATGC-TTTTGAAAAAGTTAGAAGC-TTTT--TA-TGGATGATTCTTTNNNNNNNNNNNNNNNNNNNNNNNNNNNNNNNNNNNNNNNNNNN
LB0060 TTCCCATATTGTCTCACAAGAAAGAGGAAAAAAAGAAACTTTTGGTCATATTGGAATAATTTACGCTATGGCAGCAATTGGAATCCTAGGATTCATTGTTTGAGCTCATCACATATTCACAGTGGGAATAGATGTTGATACACGAGCTTACTTCACATCAGCCACAATAATTATTGCAGTCCCAACTGGAATTAAAATTTTTAGATGATTGGCAACAATACATGGAACTCAAATCAATTTTTCCCCTCAAATATTATGAACAATTGGCTTTATTTTCCTATTTACTGTTGGTGGCTTAACAGGGGTTATTCTAGCCAATTCATCAATTGACATTATTCTTCACGACACCTACTACGTAGTTGCCCATTTTCACTATGTTCTATCAATAGGAGCAGTATTTGCAATTATAGCAGGAATAATCCATTGATTCCCTCTATTCACAGGAATAACAATAAATAACAAAATATTAAAAATTCAATTCACTACTATATTCATTGGTGTAAACACAACCTTTTTTCCACAACATTTCCTTGGATTAATGGGAATACCTCGACGATACTCTGATTACCCAGATGCTTACCTTCCATGAAATATTTTATCTTCAGTAGGATCTATAATCTCAACATGTAGAATTTTTATATTCATATACATCCTTTGAGACGCATTAACCTCAAAAAATAAATCAATTTTCTCAAACCAAATAGAAACTAATATCGAATGATTCCAAAAAACCCCCCCTATAGAACACTCTTATAGAGAATTACCAATTTTATCAACATTCTAATGTGACAG-AAAAGTGTGATAAATTTAAGATTTATATATAAAGG-TATCTTTCTTTAGAAATTCCTACTTGATCCAGATTTATATTAATAGACTCAACTTCACCATTAATAGAAAATTTAAATTTTTTCCACGACTATACCATATTAATTCTTTTATCAATTTTAGTAATTATTTCATACACCATAATTATAATTATAAAAAATAAATTCATCAATAAAACACTAATAGAAGGACAAATAATCGAAATTATTTGAACTATCATCCCAATAATTACTCTACTTTTTATTGCNNNNNNNNNNNNNNNNNNNNNNNNNNNNNNNATGTCC-TTTTG--T-GATTAATTTAAGGTTTGACCTGCTCAATGAA-AGT--TAAATAGCCGCAGTATTTTGACTGTGCAAAGGTAGCATAATAATTAGTTTCTTAATTAGGAACTGGAATGAATGGTTGGACAAGAGAATTACTGTCTCTTTTTTAATATTT-TTGAATTTTATTTTTAAGTGAAAAAGCTTAAATTTTTATAAAAGACGAGAAGACCCTATAGAGTTTAATA-TTTTTTTAATATAATATATTAGTATATTAA-TTTTTAAATAAAATATTTGGTTGGGGTGACTGAGAGAAATAAATAATTCTTTTAA-TTTTAAATTGATAATTTTCAATTTTTAAATCTATAATTTAT-AAAATTAAAATAAATTACCTTAGGGATAACAGCGTAATTTTTCTTTAAAGTTCTTATTAAAAGGAAAGTTTGCGACCTCGATGTTGGATTAAAA-TTAATTTTTGGTGCAGTAACTTAAAAATTAGGTCTGTTCGACCTTTAAAATTTTACATGATCTGAGTTTAAACCGGTGTGAGCCAGGTTGGATTCTATCTTTAGAAA--A-TTT-TTATATTTTAGTACGAAAGGACCAAATATAAATTAAAT-TAATTGTTATTTTGGCAGATTAGTGTATTTGATTTAGAATCATTTTAAGTAAA--ATTTTTATTACAAGTAATATTTG---AAATTTTTAGATATAATTTTATTTTTTTTATGTATGTTTATTTTAATTATTTTTGTTTTAGTTGGAGTTGCTTTTTTTACTTTATTGGAACGTAAAGTTTTAGGATATATTCAAATTCGTANNNNNNNNNNNNNNNNNNNNNNNNNNNNNNNNNNNNNNNNNNNNNNNNNNNNNNNNNNNNNNNNNNNNNNNNNNNNNNNNNNNNNNNNNNNNNNNNNNNNNNNNNNNNNNNNNNNNNNNNNNNNNNNNNNNNNNNNNNNNNNNNNNNNNNNNNNNAATTTTAAGTTTAGGAGAGAGAAAGTTAGCTTTTTTTCATTTGTTAATACATGCATTATTTAAGGCTTTATTATTTATATGTGCTGGGTATATAATTCATATAATAATTAATTGTCAAGATATCCGGTATATGGGTTCAATAGGTCAATTTATTCCTCTAACTAGAAGTTTTTTTAATATTTGTAATTTGTCTTTATGTGGTTTACCTTTTCTTTCAGGGTTTTATTCAAAAGATTTAGTTTTAGAGTTTATATCTATGAATTATACTAATTTTTATATTTATTTAATTTTTTATATTTCAACAGGTTTAACTGTTATATATACATTACGCTTAATTTATTATACTATATTGGGTGATTTTAATAGAATTACTTATTTATCATTGATTGATTCTGGAAAATTTATATTAAAGGGAATAGGAGGTTTGATTTTTTTAGTTATTTTTGGTGGAAGAATTATGAGATGATTAGTTTTTCCTACTCCATATATAATTTGTTTACCTTTTTCAATAAAATTGATAGTATTGTTAACTATTATTTTAGGGGGGTTTTTAGGTTATTTAGTTTCATTAGTTGGTTTAAATGATAATTCTAAAACTTTAATATTATATAATTTTTCTTTTTATGTTAGTTCTATTTGGAATTTAAATTTTCTTTCTACTTTAGGCGTAAGTTATTATTTTTTAGTTTTTGGTAACAAGTATAATTTTATTATTGATCAAGGGTGATCTGAATATTATGGAAGACAGAATATTTTTAATTTAATAAAAATAACTTCTTCTTTCTTGCAAAAAATGTTTTTTAATAATATTAAAATTTTTTTAGTATTATTTTTAATCTGAATTTGTATTTTATTTTTTTA-TTTTAATAGCTTATATTTAAAGTTTAATATTGAAGATATTAAGAGGGC---ATT-----A--GTCTTAAAATATTTATAAAATAATAA--ATATTTGTTTTTATATTGAAAATATAATG------TTTT-TTTAAACTATAT--AAAA-----------------------------------------------G-AGAATCATAAACATGTTAATGC-TTGTTTTAAAGTTAGAAGC-TTTT--TA-TGGACGATTCTTTNNNNNNNNNNNNNNNNNNNNNNNNNNNNNNNNNNNNNNNNNNN
LB0061 NNNNNNNNNNNNNNNNNNNNNNNNNNNNNNNNNNNNNNNNNNNNNNNNNNNNNNNNNNNNNNNNNNNNNNNNNNNNNNNNNNNNNNNNNNNNNNNNNNNNNNNNNNNNNNNNNNNNNNNNNNNNNNNNNNNNNNNNNNNNNNNNNNNNNNNNNNNNNNNNNNNNNNNNNNNNNNNNNNNNNNNNNNNNNNNNNNNNNNNNNNNNNNNNNNNNNNNNNNNNNNNNNNNNNNNNNNNNNNNNNNNNNNNNNNNNNNNNNNNNNNNNNNNNNNNNNNNNNNNNNNNNNNNNNNNNNNNNNNNNNNNNNNNNNNNNNNNNNNNNNNNNNNNNNNNNNNNNNNNNNNNNNNNNNNNNNNNNNNNNNNNNNNNNNNNNNNNNNNNNNNNNNNNNNNNNNNNNNNNNNNNNNNNNNNNNNNNNNNNNNNNNNNNNNNNNNNNNNNNNNNNNNNNNNNNNNNNNNNNNNNNNNNNNNNNNNNNNNNNNNNNNNNNNNNNNNNNNNNNNNNNNNNNNNNNNNNNNNNNNNNNNNNNNNNNNNNNNNNNNNNNNNNNNNNNNNNNNNNNNNNNNNNNNNNNNNNNNNNNNNNNNNNNNNNNNNNNNNNNNNNNNNNNNNNNNNNNNNNNNNNNNNNNNNNNNNNNNNNNNNNNNNNNNNNNNNNNNNNNNNNNNNNNNNNNNNNNNNNNNNNNNNNNNNNNNNNNNNNNNNNNNNNNNNNNNNNNNNNNNNNNNNNNNNNNNNNNNNNNNNNNNNNNNNNNNNNNNNNNNNNNNNNNNNNNNNNNNNNNNNNNNNNNNNNNNNNNNNNNNNNNNNNNNNNNNNNNNNNNNNNNNNNNNNNNNNNNNNNNNNNNNNNNNNNNNNNNNNNNNNNNNNNNNNNNNNNNNNNNNNNNNNNNNNNNNNNNNNNNNNNNNNNNNNNNNNNNNNNNNNNNNNNNNNNNNNNNNNNNNNNNNNNNNNNNNNNNNNNNNNNNNNNNNNNNNNNNNNNNNNNNNNNNNNNNNNNNNNNNNNNNNNNNNNNNNNNNNNNNNNNNNNNNNNNNNNNNNNNNNNNNNNNNNNNNNNNNNNNNNNNNNNNNNNNNNNNNNNNNNNNNNNNNNNNNNNNNNNNNNNNNNNNNNNNNNNNNNNNNNNNNNNNNNNNNNNNNNNNNNNNNNNNNNNNNNNNNNNNNNNNNNNNNNNNNNNNNNNNNNNNNNNNNNNNNNNNNNNNNNNNNNNNNNNNNNNNNNNNNNNNNNNNNNNNNNNNNNNNNNNNNNNNNNNNNNNNNNNNNNNNNNNNNNNNNNNNNNNNNNNNNNNNNNNNNNNNNNNNNNNNNNNNNNNNNNNNNNNNNNNNNNNNNNNNNNNNNNNNNNNNNNNNNNNNNNNNNNNNNNNNNNNNNNNNNNNNNNNNNNNNNNNNNNNNNNNNNNNNNNNNNNNNNNNNNNNNNNNNNNNNNNNNNNNNNNNNNNNNNNNNNNNNNNNNNNNNNNNNNNNNNNNNNNNNNNNNNNNNNNNNNNNNNNNNNNNNNNNNNNNNNNNNNNNNNNNNNNNNNNNNNNNNNNNNNNNNNNNNNNNNNNNNNNNNNNNNNNNNNNNNNNNNNNNNNNNNNNNNNNNNNNNNNNNNNNNNNNNNNNNNNNNNNNNNNNNNNNNNNNNNNNNNNNNNNNNNNNNNNNNNNNNNNNNNNNNNNNNNNNNNNNNNNNNNNNNNNNNNNNNNNNNNNNNNNNNNNNNNNNNNNNNNNNNNNNNNNNNNNNNNNNNNNNNNNNNNNNNNNNNNNNNNNNNNNNNNNNNNNNNNNNNNNNNNNNNNNNNNNNNNNNNNNNNNNNNNNNNNNNNNNNNNNNNNNNNNNNNNNNNNNNNNNNNNNNNNNNNNNNNNNNNNNNNNNNNNNNNNNNNNNNNNNNNNNNNNNNNNNNNNNNNNNNNNN-----NNNNNNNNNNNNNNNNNNNNNNNNNCGGTTTAGTGATGCTTTAAATTGTTGAGTTCTTTTAATTTTATTATTTATTTCTAGTTTAACTATATTTATAGCTGGATTAGTGGCTAATTTTGAATATGATTTAAAAAAAATTATTGCTTTTTCAACTTTAAGGCAGTTAGGGTTAATAATAGGGGTTTTAGGTCTAGGAGAAAAAATGTTAGCTTTTTTTCATTTATTAATACATGCTTTATTCAAGGCTTTACTTTTTATATGTGCAGGATGTATAATTCATAATATAATAAATTGTCAAGATATTCGTTATATGGGTTCTTTAATTAATTTTATACCTTTAACAAGAAGATTTTTTAATATTTGTAATTTATCGTTATGTGGTTTACCTTTTTTGGCTGGATTTTATTCTAAGGATTTAATTTTGGAGTTTATATGTATAAATTATATAAATTTTTATATTTATTTTATTTTTTATATTTCTACTGGTTTAACAGCAATATATACTTTTCGTTTATTATATTATACTATGTTAGGAGATTATAATGGGGTTTCATGTTTTTCTCTAAGAGATTCTAGTGAATTAATGTTAAAGGGAATAGGGGGATTAATTTTATTAGTTATTTTTGGTGGTAGTGTATCTATATGATTAATATTTCCTACTCCTTATATAATTTGTTTACCTTTAATAATAAAATTAATAGTTTTAGGATGTGTTATTTTTGGGGCTTTTTTAGGCTATATAGTTTCTAATATTATAATTGGCGATTTTTCTAAAAGGGTTAATTTTTATCAGTTAACATTTTTTTTTAGTTCAATTTGAAATTTAAATTTATTATCTACATGGGGGGTTTCTTTTTATCCATTATTTGTAGGTGAAAAATATAATACTTTAATTGATCAAGGTTGATTGGAGTATTATGGTAGTTATAATATTTTTAATATTATAAAAAAAACTTCATTATTAATGCAGGAATTTTTTTTAAATAATATTAAAATTTTTTTGACTTTATTTTTAATTTGAGTTTGTATATTATTTTTATAATTTTAATAGCTTATATTTAAAGTATAATATTGAAGATATTAGGAAAGTT-TTTT-----T--ACTTTAAAATATTTATAAAATAATTA--TTATTTAATTTTACAATGAAAATGTAATG-----TTTTT--TTAAACTATAT--AAAT---------------------------------------------TAA-AGAAATATAAACAAGGTATTGC-TTTTAAAAAAGTTAGAAGC-TTTTTACA-AAAATATTTCTTTNNNNNNNNNNNNNNNNNNNNNNNNNNNNNNNNNNNNNNNNNNN
LB0070 NNCCCACATTGTTGCACAAGAAAGAGGAAAAAAAGAAACATTTGGCCACATAGGAATAATTTATGCAATAGCAGCAATTGGTATTTTAGGGTTTATCGTATGAGCTCACCACATATTCACTGTTGGGATAGATGTTGATACACGAGCATACTTTACATCAGCCACAATAATCATTGCTGTACCAACTGGAATTAAGATTTTTAGATGACTAGCAACAATACATGGAACACAAATTAATTTCTCCCCACAAATACTATGAGCATTAGGATTTATTTTCCTATTCACAATTGGTGGATTAACAGGTGTAATTCTAGCAAACTCCTCAATTGATATTATTTTACACGACACCTATTACGTAGTAGCTCATTTTCACTATGTATTATCAATAGGTGCTGTTTTCGCAATTATAGCAGGAATCATTCACTGATTTCCTTTATTCACAGGACTAACAATAAATAAAAAATTATTAAAAATTCAATTTACCACAATATTTATTGGAGTAAACATTACATTCTTCCCACAACACTTCCTTGGTTTAATAGGAATACCACGACGATACTCAGACTACCCAGACGCCTACCTACCATGAAATATGCTTTCATCAATTGGATCAATAATCTCCACCTGTAGAATCTTTATATTTATATATATTGTATGAAACGCTTTAACATCAAAAAATAAATCTATTATATCAAACCATATACAAACCAATATTGAGTGATTTCAAAAAACTCCCCCTATAAGACACAGCTATAGAGAACTGCCAATTTTATCAACTTTCTAATGTGACAG-AAAAGTGTGATAAATTTAAGATTTATTTATAAAGAAAGCCTTTCTTTAGAAATAACCACTTGATCAAGCGCCCTACTAATAAATCCAAACTCCCCAACTATGGAACAATTAACATTATTCCACGACTACACAATACTAATCCTAACCTCCATTATAATAATATTATCTTACATTATAATAAAAATATTAAAAAATAAATTTATTAATAAAACATTAATAGAAGGACAAACAATCGAAATCATTTGAACATTAATTCCCATATCAACCTTAATTTTTATTGCAACCCCATCACTTAACCTCCTATACCTNNNCATGGCCTTATTG--A-TAATAATTTAAGGTCTGATCTGCTCAATGAA-TTT--TAAATAGCCGCAGTATTTTGACTGTGCGAAGGTAGCATAATAATTAGTTTCTTAATTAGGAACTGGAATGAATGATTGGACAAGAAAATTACTGTCTCTTTTTTAG--TTG-TTGAATTTTATTTTTAAGTGAAAAAGCTTAAATGTTTATAAAAGACGAGAAGACCCTATAGAGTTTAATA-TTTTTTTTTAATTTGTTATTAGTATAA-TT-TTTTAGACAAAATTATTTGGTTGGGGTGATTGAAAGATATAATTAATTCTTTTAA-ATTTTAATTAAAAATTTTTAAATTTTTAATCTATAATTTGT-AAAATTAAAATAAATTACCTTAGGGATAACAGCGTAATTTTTCTTAAAAGTTCTTATTGTAAGGAAAGTTTGCGACCTCGATGTTGGATTAAAA-TAAATTTTTGGTGCAATAACTGAAAAATTGGGTCTGTTCGACCTTTAAAATTTTACATGATCTGAGTTTAGACCGGTGTGAACCAGGTTGGATTCTATCTTTATATT--TATTTCTTATATTTTAGTACGAAAGGACCAAATATGAATTAAAT-TAATTGTTATTTTGGCAGATTAGTGTATTTGATTTAGAATCATTTTAAGTAAA-----TTTATTACAAGTAATATTTG---ACTTTTTTTGATTTGTTTTTATTATTTTTTTGTATACTAGTTTTTATTATTTTTGTTTTAGTGGGTGTTGCCTTTTTTACGTTATTGGAGCGCAAGATTTTAGGATATATTCAAATTCGTANNNTTTAGTAGGTCGTTAACAAATGAAGTTGTTTTAGTTCTATTATTTACTTCTAGACTTACTATGTTTATGGCTGGGTTAGTAGCTAATTTTGAGTACGATTTAAAGAAAATCATTGCTCTTTCTACTCTTAGTCAGCTTGGTTTAATAATAAGAGTTTTAAGGTTAGGTGAGAGAATACTAGCTTTTTTTCATTTATTAATGCATGCTTTATTTAAAGCTTTGCTTTTTATATGTGCTGGCTGTATAATTCATAGTTTAATAAATTGTCAAGATATTCGTTTTATAGGTTCATTAGTGAATTTTCTTCCTTTAACAAGTAGATTTTTTAATATTTGTAATTTATCTTTATGTGGATTGCCTTTTTTATCGGGATTTTATTCAAAGGACTTAATTTTAGAGAGAGTTTCTATGAGATACATAAATTTTTATATTTATTTTATTTTTTATATTTCTACAGGTTTAACTATAATATATACTTTTCGTTTAATATATTATACTATAATTTTAAATTATAATGGGGTTTCTTATTTTTCTTTGTTAGATTCTAGGGAGTTAATATTGAAGGGTATGGGGGGTTTAATTTTTTTTGTTATCTTTGGTGGCAGATTAATTAGGTGATTAGTTTTTCCTACTCCTTATTTAATTTGTTTACCTATAATAATAAAGTTAATAGTATTATTAGTAATTTTATTAGGGGCTTGATTAGGGTATTTAGTTTCTTTAGTTAGTCTAAGTGATTTTTCTAATACTTTAAAGTTTAATAATTTATCTTTTTTTTTTAGGTCTCTGTGGAATTTGAATTATTTATCTACTTTTGGGGTAGTTTATTATTTTTTATCTTTTGGTGAGAAGTATAATTCTTTAATTGATCAAGGTTGATCAGAATACTTCGGTAGACAAAATATTTATTTAAATTTAAGGAGAACTTCCTCTTTAGCTCAAAAATTATTCTTTAATAATATTAAGATTTTTTTAACATTGTTTTTAATTTGAATTTGTTTAATATTTATTTAATTTTAATAGCTTATTTTTAAAGTGTGATATTGAAGATATTAAGAAGACA-TTTA-----T--GTTTTAAAATATTTATAAAATAATTA--ATATTTAATTTTGCAATGAAAATGGAATG--TTTTTTTT-ATTAAACTATAT--AAAT-----------------------------------------------T-AGAAATATAAACATTAATATGC-TTTGTTAAAAGTTAGAAGC-TTTTTTAA-AAAATCTTTCTTNNNNNNNNNNNNNNNNNNNNNNNNNNNNNNNNNNNNNNNNNNNN
LB0072 NNNNNNNNNNNNNNNNNNNNNNNNNNNNNNNNNNNNNNNNNNNNNNNNNNNNNNNNNNNNNNNNNNNNNNNNNNNNNNNNNNNNNNNNNNNNNNNNNNNNNNNNNNNNNNNNNNNNNNNNNNNNNNNNNNNNNNNNNNNNNNNNNNNNNNNNNNNNNNNNNNNNNNNNNNNNNNNNNNNNNNNNNNNNNNNNNNNNNNNNNNNNNNNNNNNNNNNNNNNNNNNNNNNNNNNNNNNNNNNNNNNNNNNNNNNNNNNNNNNNNNNNNNNNNNNNNNNNNNNNNNNNNNNNNNNNNNNNNNNNNNNNNNNNNNNNNNNNNNNNNNNNNNNNNNNNNNNNNNNNNNNNNNNNNNNNNNNNNNNNNNNNNNNNNNNNNNNNNNNNNNNNNNNNNNNNNNNNNNNNNNNNNNNNNNNNNNNNNNNNNNNNNNNNNNNNNNNNNNNNNNNNNNNNNNNNNNNNNNNNNNNNNNNNNNNNNNNNNNNNNNNNNNNNNNNNNNNNNNNNNNNNNNNNNNNNNNNNNNNNNNNNNNNNNNNNNNNNNNNNNNNNNNNNNNNNNNNNNNNNNNNNNNNNNNNNNNNNNNNNNNNNNNNNNNNNNNNNNNNNNNNNNNNNNNNNNNNNNNNNNNNNNNNNNNNNNNNNNNNNNNNNNNNNNNNNNNNNNNNNNNNNNNNNNNNNNNNNNNNNNNNNNNNNNNNNNNNNNNNNNNNNNNNNNNNNNNNNNNNNNNNNNNNNNNNNNNNNNNNNNNNNNNNNNNNNNNNNNNNNNNNNNNNNNNNNNNNNNNNNNNNNNNNNNNNNNNNNNNNNNNNNNNNNNNNNNNNNNNNNNNNNNNNNNNNNNNNNNNNNNNNNNNNNNNNNNNNNNNNNNNNNNNNNNNNNNNNNNNNNNNNNNNNNNNNNNNNNNNNNNNNNNNNNNNNNNNNNNNNNNNNNNNNNNNNNNNNNNNNNNNNNNNNNNNNNNNNNNNNNNNNNNNNNNNNNNNNNNNNNNNNNNNNNNNNNNNNNNNNNNNNNNNNNNNNNNNNNNNNNNNNNNNNNNNNNNNNNNNNNNNNNNNNNNNNNNNNNNNNNNNNNNNNNNNNNNNNNNNNNNNNNNNNNNNNNNNNNNNNNNNNNNNNNNNNNNNNNNNNNNNNNNNNNNNNNNNNNNNNNNNNNNNNNNNNNNNNNNNNNNNNNNNNNNNNNNNNNNNNNNNNNNNNNNNNNNNNNNNNNNNNNNNNNNNNNNNNNNNNNNNNNNNNNNNNNNNNNNNNNNNNNNNNNNNNNNNNNNNNNNNNNNNNNNNNNNNNNNNNNNNNNNNNNNNNNNNNNNNNNNNNNNNNNNNNNNNNNNNNNNNNNNNNNNNNNNNNNNNNNNNNNNNNNNNNNNNNNNNNNNNNNNNNNNNNNNNNNNNNNNNNNNNNNNNNNNNNNNNNNNNNNNNNNNNNNNNNNNNNNNNNNNNNNNNNNNNNNNNNNNNNNNNNNNNNNNNNNNNNNNNNNNNNNNNNNNNNNNNNNNNNNNNNNNNNNNNNNNNNNNNNNNNNNNNNNNNNNNNNNNNNNNNNNNNNNNNNNNNNNNNNNNNNNNNNNNNNNNNNNNNNNNNNNNNNNNNNNNNNNNNNNNNNNNNNNNNNNNNNNNNNNNNNNNNNNNNNNNNNNNNNNNNNNNNNNNNNNNNNNNNNNNNNNNNNNNNNNNNNNNNNNNNNNNNNNNNNNNNNNNNNNNNNNNNNNNNNNNNNNNNNNNNNNNNNNNNNNNNNNNNNNNNNNNNNNNNNNNNNNNNNNNNNNNNNNNNNNNNNNNNNNNNNNNNNNNNNNNNNNNNNNNNNNNNNNNNNNNNNNNNNNNNNNNNNNNNNNNNNNNNNNNNNNNNNNNNNNNNNNNNNNNNNNNNNNNNNNNNNNNNNNNNNNNNNNNNNNNNNNNNNNNNNNNNN-----NNNNNNNNNNNNNNNNNNNNNNNNNCGTTTTAGAGGTTCATTAAGAGAGAGAGTTTTATTAATTTTATTATTTATTTCAAGTTTTACAATATTTATGGCTGGATTAATTGCTAATTTTGAATATGATTTAAAAAAAATTATTGCCTTTTCTACACTAAGACAATTAGGGTTAATAATAAGAGTATTAAGATTAGGAGAAAGTAAACTAGCTTTTTTTCATTTATTAATACACGCTTTGTTTAAGGCATTATTGTTTATATGTGCTGGGTGTATAATTCATTTTATAAATAATTGTCAAGATATTCGTTATATAGGTTCAATAGTAAAGTTTATTCCGTTAACTAGAAGATTTTTTAATATTTGTAATTTATCTTTATGTGGTTTACCTTTTTTATCAGGATTTTATTCTAAAGATTTAATTTTAGAATTTATATCGATAAGATATATAAATTTTTATATTTATTTAATTTTTTATGTTTCTACTGGTTTAACAGTTATATATACTTTACGTTTAATTTATTATACAATAATTGGAGATTTTAATAGAGGTACTTACTTTTCTTTAATTGATTCAAGAGAATACATATTAAAAGGTATAGGTGGATTAATTTTTTTAGTTATTTTTGGGGGAAGAATTTCAATATGATTAATTTTTCCTACTCCTTTAATAATTTGTTTGCCTTTTTCTATGAAATTAATAGTTTTATTAACTATTTTTTTAGGAATTTTTTTAGGTTATTTAATTTCATTAATTAGATTAAATGATAAATCAAAGACAATAATTTTCTATAATTTATCTTTTTATATTAGATCAATTTTAAATTTGAATTTTTTATCTAGTTTAGGATTAAATTATTATTTTTTAGTTTTTGGTAATAAATATAATTTAATTGTTGATCAAGGTTGGTCTGAATACTATGGAAGTCAAAATATTTATAATTGTATAAAGAGATCTTCTTCTTTTTTACAAAATTTATTTATAAATAATATAAAAATTTTTTTAGTATTATTTTTAATTTGAATTTGTATCTTACTTTTTTA-TTTTAATAGCTTATATTTAAAGTTTAATATTGAAGATATTAAGAGGAC---ATT-----A--GTCTTAAAATATTTATAAAATTATAA---AATTTATTTTTACATTGAAAATGTAATG-----TTTTA-ATTAAACTATAT--AAAA-----------------------------------------------A-AGAATCATAAACATGTTAATGC-TTTATTTAAAGTTAGAAGC-TTTA--T--TGGACGATTCTTTNNNNNNNNNNNNNNNNNNNNNNNNNNNNNNNNNNNNNNNNNNN
LB0088 NNCTCATATTGTAACTCAAGAAAGAGGAAAAAAAGAAACTTTTGGCCATATTGGTATAATCTACGCAATAGCAGCTATTGGTATATTAGGATTTATTGTATGAGCTCACCATATATTTACAGTAGGAATAGATGTTGATACTCGAGCTTACTTCACCTCAGCCACAATAATTATTGCAGTTCCAACAGGCATTAAAATTTTTAGTTGACTAGCAACTATACATGGTTGCAAAATTAATTTTTCTCCTCAAATACTATGATCTATAGGATTTATTTTTCTTTTTACAGTTGGGGGATTAACTGGTGTAATCCTTGCAAATTCATCAATTGACATTATTTTACATGATACATATTATGTTGTAGCCCATTTCCATTATGTTCCATCTATAGGAGCTGTATTTGCTATTATAGCAGGAATAATCCATTGATTTCCTCTATTCACTGGAATAACAATAAATAACAAATTATTAAAAATCCAATTCACTTCAATATTTATTGGAGTTAACACTACATTTTTCCCTCAACATTTTCTTGGTTTAATAGGAATGCCACGACGATACTCAGACTATCCAGACGCCTACCTATCATGAAATATTTTATCCTCAATAGGAAGAATAATATCTACATGCAGAATTTTTATATTCATATATATTGTATGAGACTCATTAATTTCTAAAAACAAAAGAATTTTCTCCAATCAAATAAATACTAATATTGAATGATTCCAAAAAACTCCACCTATAGAGCACTCATATAGAGAACTTCCTATTTTATCACATTTCTAATGTGACAG-AAAAGTGTGATAAATTTAAGATTTATATATAAAGTTTATCTTTCTTTAGAAATCCCTACTTGATCAAATTATATACTAATAGATTCTGCATCCCCACTTATAGAACACTTAAATCTTTTCCATGATTATACTATATTAATTCTTGCCTCAATTTTAACATTAATTTCTTATATAATAATCATAATTACAAAAAATAAATTTATTCATAAAACACTAATAGAAGGACAAACTATTGAAATCATCTGAACCATTATTCCAATAGTAACCCTTCTATTTATTGCAACACCCTCATTAAATCTATTATACTTNNNCATGTCC-TTTTG--A-TTTTAATTTAAGGTTTAACCTGCTCAATGAT-AAA--TAAATAGCCGCAGTATTTTGACTGTGCAAAGGTAGCATAATAATTAGTTTCTTAATTAGGAACTGGTATGAATGGTTGGACAAGAAAATTTCTGTCTCTTTTTTAATATTT-TTGAATTTTATTTTTAAGTGAAAAAGCTTAAATTTTTATAAAAGACGAGAAGACCCTATAGAGTTTAATA-TTGAATTACAATAAATAATTAGTA-ATTGTGTTTTTA-ATAAAATATTTGATTGGGGTGATTGATAGAAATATATAATTCTCTTAA-AGTTAAGTTGATAATTTTCAATTTTTTAATCTAAAGTTTTT-AAAATTAAAATAAATTACCTTAGGGATAACAGCGTAATTTTTCTTTAAAGTTCTTATTAAAAGGAAAGTTTGCGACCTCGATGTTGGATTAAAA-TTAATTTTTGGTGCAGTAACTGAAAAATTAGGTCTGTTCGACCTTTAAAATTTTACATGATCTGAGTTTAAACCGGTGTGAGCCAGGTTGGATTCTATCTTTAGAAA--T-TTA-TTATATTTTAGTACGAGAGGACCAAATATAAGTTAAAA-TAATTGTTATTTTGGCAGATTAGTGTATTTGATTTAGAATCATTTTAAGTAAT---TTTTTATTACAGGTAATATTTG---TGGTTTTTTGATATTATTATTTTATTATGTGTAATAGCAATTTTTTTAGTATTTATTTTAGTTGGTGTAGCTTTTTTTACATTATTGGAACGTAAAGTTCTAGGATATATTCAAATTCGTANNNTTCAGTGAAGGAATTAGAAATAATATTATGATAATTTTGCTATTTATTTCTAGATTTACTATATTTATAGCAGGATTAGTAGCTAATTTTGATTATGATTTAAAAAAAATTATTGCTTTTTCTACATTAAGTCAATTAGGATTAATATTGAGAATTTTAAGATTAGGTGAAAGAAAGTTAGCTTTTTTTCATTTATTAATACATGCTTTATTTAAAGCTTTATTATTTATATGTGCAGGGTTTATAATTCATTCTGTATTGAATTGTCAAGATATTCGTTATATAGGTTCAATATTTAAATTTATTCCTTTAACAAGAAGATTTTTTAATATTTGTAATTTATCTTTATGTGGATTACCTTTTTTATCAGGATTTTATTCTAAAGATTTAATTTTGGAAATTATATCTATAAGTTACATTAATTTTTATATTTATTTTATTTTTTATATTTCTACAGGTTTAACTGTTATATATACATTACGTTTGATGTATTATACAATAGTTGGAGATTTTAATAGAATTTCTTATTTTTCTTTAGGCGAATCTTATGATTTAATAGTAAAAGGTATAGGAGGATTGATTTTATTTGTTATTTTTGGCGGAAGAGTTATAATTTGATTAATCTTTCCTACTCCTTATATAATTTGTTTACCATTAATAATAAAGTTAATAGTTTTATTAATTATCTCTTTAGGAATTTACTTTGGCTATTTAATAATGTTGATTAGATTTAATAATAGGTCTTATATTTTAATATATTATAATATATCTTTTTTTATTAGTTCTATTTTTAATTTAAATTATTTATCTACATTTGGTTTAATTTATTATTTTTTGAGTTTTGGGAATAAATATTATTATATAATGGATCAAGGTTGATCAGAATATTATGGAAGTCAAAATTTATTTAAATTAGTAAAAAATACTTCATTATTTATAGAAAAATTAATTTTTAATAATTTAAAAATTTTTTTGGTTTTATTCTTATTATGAATTTGTATTTTATTTATTTA-TTTTAATAGCTTATT-TTAAAGTGTAATATTGAAGATATTAAGAAGGT---AAA-----A--ACCTTAAAATATTTAAAAAATAG-AA---TATTTAATTTTACATTGAAAATGTAATG-----TTTTT-ATTAAACTATAT--AAAA-----------------------------------------------A-AGAATCATAAACATATTAATGTTTTTATTTAAAGTTAGAAGC-TTTT--TT--TAATGATTCTTTNNNNNNNNNNNNNNNNNNNNNNNNNNNNNNNNNNNNNNNNNNN
LB0121 TTCTCATATTGTTCTACAAGAAAGAGGAAAAAAAGAAGTATTTGGTCATATAGGAATAATTTATGCAATAGCAGCAATTGGAATTTTAGGATTTATTGTATGAGCACATCACATATTTACAGTAGGAATAGATGTTGATACACGAGCATATTTTACATCAGCAACTATAATTATTGCAGTACCAACAGGAATTAAAATTTTTAGTTGAATTGCTACCCTTCATGGAAATCATATAACTTTATCCCCACAATCTTATTGAACCCTAGGATTTATTTTTCTATTTACAGTAGGAGGATTAACTGGAGTAATTCTTGCAAATTCATCAATTGATATTATTTTACATGATACCTATTATGTTGTAGCTCACTTCCATTATGTTTTATCCATAGGAGCAGTATTTGCTATTATAGCAGGAATTATTAACTGATTCCCTTTATTTACTGGAATAACTATAAATAAAAAAATATTAAAAATCCAATTCTTTTCCATATTCATTGGAGTAAACTTAACTTTCTTCCCACAACATTTTTTAGGACTAAGAGGAATACCTCGTCGATATTCAGATTATCCAGATGCATATTTACAATGAAATATCTTATCCTCAATAGGAAGAATAATTTCAACAATTAGAATTATTTTTTTCCTATTTATTTTATGAAATTCATTCTCTTCTAAAAATAAATCAATTTTTAAAAACCAAATAGTTACAAATATTGAATGACTACAAAAAACTCCACCTATAGAACACTCTTATAGAAATCTACCTATTATTTCATTATTCTAATGTGACAG-AATAGTGTGATAAATTTAAGATTTATAAATAAAGT-TATCTTTCTTTAGAAATAGCAACGTGAACAAGATTCTTATTAATAGATGCGTCATCACCATTAATAGAACAATTACTTTATTTCCACGATTATACAATCATAATTCTATTAAGAACCTTAATAATCATTTCATATGTAATAATAATAATAATAAAAAATAAATTTATTAATAAAATATTAATAGAAGGACAAACTATTGAATTAATTTGAACTATTTTACCAATAATTACTTTAATTTTTATTGCNNNNNNNNNNNNNNNNNNNNNNNNNNNNNNCATGTCC-TTTTG--A-AAATAATTTAAGGTCTGATCTGCTCAATGAA-AAT--TAAATAGCCGCAGTATTTTAACTGTGCAAAGGTAGCATAGTAATTAGTTTATTAATTATAAACTGGAATGAATGATTTGACAAGAAAATTTCTGTCTCTTTATTAGTTTTTTTTAAATTTTATTTTTAAGTGAAAAAGCTTAAATTTATTTAAAAGACGAGAAGACCCTATAGAGTTTAATA--TATTATAATATTTGTTATTAGAATATTTA---TTAATATAATATATTTGGTTGGGGTGATTTAAAAATTTAATTAATTTTTTAAT-TTTTTGATTGGTGATTTCTAAATTTAATATCTATAATTTAT-AATTATAAAATAAATTACCTTAGGGATAACAGCGTAATTATTTTTAAAAGATCTAATTTAAAAAATAGTTTGCGACCTCGATGTTGGATTAAAA-TTAATTTTTGGTGAAGTAGCTAAAATATTTGGTCTGTTCGACCTTTAAAATTTTACATGATCTGAGTTTAGACCGGTGTAAACCAGGTCGGATTCTATCTTTAGGAA--AATTT--TATATTTTAGTACGAAAGGACCAAATATAAATTATAT-TAATTGTTATTTTGGCAGATTAGTGTGTATGATTTAGAATCATTTTAAGTAAT----ATTTATTACAGGTAATATTTG---AATATAAAGGATATATTTTTAATATTATTTTGTATATTAATTTTTTTGTTATTTATTTTAGTAGGAGTAGCTTTTTTTACTTTNTTGGAACGAAAGGTCTTAGGATATATTCAAATTCGTANNNNNNNNNNNNNNNNNNNNNNNNNNNNNNNNNNNNNNNNNNNNNNNNNNNNNNNNNNNNNNNNNNNNNNNNNNNNNNNNNNNNNNNNNNNNNNNNNNNNNNNNNNNNNNNNNNNNNNNNNNNNNNNNNNNNNNNNNNNNNNNNNNNNNNNNNNNNNNTTTAGCTTTAGGTGAAATAATATTATCATTTTTTCATTTGTTAATGCATGCTTTATTTAAAGCATTATTATTTATATGTGCAGGGTGTGTGATTCATAATTTAAATAATTGTCAGGATATTCGTTTTATAGGTTCAATAGTAAATTTTATACCTTTAACAATAAGATTTTTTAATATTTGTAATTTATCTTTATGTGGTTTACCATTTTTATCTGGATTTTATTCAAAGGATTTAATTTTAGAATTTATATCTATAAGATATATTAATATTTATGTTTATTTAATTTTTTATTTATCAACAGGATTAACAGTAGTATATTCAGTACGGTTAATATATTACACTATAATAGGAGATTTTAATGGAACTAATATAATTATATTAAGAGATTCTGGTGAAATAATAATAAAAAGAATAGGTGGTTTAATTGTATTAGTAATTTTTGGGGGGGGAGTAATAAGATGAATTATTTTTCCAACACCTTATTTTATTTGTTTACCAATATTGATAAAATTTATAGTTTTATTGGTAATTATTATAGGAATTAATCTGGGATTTTTAATTACTAGAATTGGATTTATAGATTTATCTAAAACTTTAATTTTTTATAATTTATCTTTTTTTTTAAGTTCAATATTTAATTTAAATTATTTAACTACATTTGGAACATTATTTTATTTTATGAAATTTGGAGAAAAATTAAATTATAGTATGGATCAAGGATGATTAGAATATTATGGTAGACAAAATATTTATTTTTCTATAAAACAAATGTCATTATTTATACAAGATTTATTTTTTAATAATATAAAGATGTTTATAACTTTATTTATTTTATGAATTTGTTTTATTATATTTTA-TTTTAATAGCTTATA--TAAAGTATAATATTGAAGATATTAAGAAAGTA--ATT--------TATTTAAAATATTTATAAA--AATAA--AAATTTAATTTTACAATGAAAATGTAATG-----TTTTT--TAAAACCATAT--AAAT-----------------------------------------------T-AGAAATATAAACATATAAGTGC-TTATTAAAAAGTTAGAAGC-TTTTA----AAAATATTTCTTTNNNNNNNNNNNNNNNNNNNNNNNNNNNNNNNNNNNNNNNNNNN
LB0123 NNNNNNNNNNNNNNNNNNNNNNNNNNNNNNNNNNNNNNNNNNNNNNNNNNNNNNNNNNNNNNNNNNNNNNNNNNNNNNNNNNNNNNNNNNNNNNNNNNNNNNNNNNNNNNNNNNNNNNNNNNNNNNNNNNNNNNNNNNNNNNNNNNNNNNNNNNNNNNNNNNNNNNNNNNNNNNNNNNNNNNNNNNNNNNNNNNNNNNNNNNNNNNNNNNNNNNNNNNNNNNNNNNNNNNNNNNNNNNNNNNNNNNNNNNNNNNNNNNNNNNNNNNNNNNNNNNNNNNNNNNNNNNNNNNNNNNNNNNNNNNNNNNNNNNNNNNNNNNNNNNNNNNNNNNNNNNNNNNNNNNNNNNNNNNNNNNNNNNNNNNNNNNNNNNNNNNNNNNNNNNNNNNNNNNNNNNNNNNNNNNNNNNNNNNNNNNNNNNNNNNNNNNNNNNNNNNNNNNNNNNNNNNNNNNNNNNNNNNNNNNNNNNNNNNNNNNNNNNNNNNNNNNNNNNNNNNNNNNNNNNNNNNNNNNNNNNNNNNNNNNNNNNNNNNNNNNNNNNNNNNNNNNNNNNNNNNNNNNNNNNNNNNNNNNNNNNNNNNNNNNNNNNNNNNNNNNNNNNNNNNNNNNNNNNNNNNNNNNNNNNNNNNNNNNNNNNNNNNNNNNNNNNNNNNNNNNNNNNNNNNNNNNNNNNNNNNNNNNNNNNNNNNNNNNNNNNNNNNNNNNNNNNNNNNNNNNNNNNNNNNNNNNNNNNNNNNNNNNNNNNNNNNNNNNNNNNNNNNNNNNNNNNNNNNNNNNNNNNNNNNNNNNNNNNNNNNNNNNNNNNNNNNNNNNNNNNNNNNNNNNNNNNNNNNNNNNNNNNNNNNNNNNNNNNNNNNNNNNNNNNNNNNNNNNNNNNNNNNNNNNNNNNNNNNNNNNNNNNNNNNNNNNNNNNNNNNNNNNNNNNNNNNNNNNNNNNNNNNNNNNNNNNNNNNNNNNNNNNNNNNNNNNNNNNNNNNNNNNNNNNNNNNNNNNNNNNNNNNNNNNNNNNNNNNNNNNNNNNNNNNNNNNNNNNNNNNNNNNNNNNNNNNNNNNNNNNNNNNNNNNNNNNNNNNNNNNNNNNNNNNNNNNNNNNNNNNNNNNNNNNNNCACGTCC-TTTTG--A-ATTTAATTTAAGGTCTAATCTGCTCAATGAT-ATT--TAAATAGCCGCAGTATTTTGACTGTGCAAAGGTAGCATAATAATTAGTTTCTTAATTGGGAGCTGGAATGAATGATTGGACAAGAAAATTTCTGTCTCTTTCTTAA-TTTTATTGAATTTTATTTTTAAGTGAAAAAGCTTAAATTTTTATAAAAGACGAGAAGACCCTATAGAGTTTAATAG-TTAATTCTAATAAGAGTTTAGTATTATTA-TTTAGAATTAAATTATTTGGTTGGGGTGACTAAAAGATTAAAAAAATTCTTTTATAAATTTAATTGAATATTTTCAATTTTTAAATCTATAATTTAT-AAAATTAAAATAAATTACCTTAGGGATAACAGCGTAATTTTTCTTTAAAGTTCTTATTAATAGAAAAGTTTGCGACCTCGATGTTGGATTAAAA-TTAATTTTTGGTGCAGTAACTAAAAAATTAGGTCTGTTCGACCTTTAAAATTTTACATGATCTGAGTTTAGACCGGTGTGAGCCAGGTCGGATTCTATCTTTAGAAA--TT-TT-TTATATTTTAGTACGAAAGGACCAAATATGAGTTAAAT-TAATTGTTATTTTGGCAGATTAGTGTATTTGATTTAGAATCATTTTAAGTAAA---ATTTTATTACAAGTAATATTTG---AATATTTTAGATTTATTAATAATAGTGGTTTGTTTATTAATTTTGGTTGTTTTTGTTTTAATTGGGGTTGCTTTTTTTACATTATTGGAGCGTAAAATTTAAGGATATATTCAAATTCGTANNNNNNNNNNNNNNNNNNNNNNNNNNNNNNNNNNNNNNNNNNNNNNNNNNGTCCAGTCTGACAATGTTTATAGCAGGATTAGTTGCTAACTTTGAGTATGATTTAAAAAAAATTATTGCTTTATCTACTTTAAGTCAATTAGGTTTAATAATAAGAATTTTAGGGTTAGGAGAGAGATTACTTGCTTTTTTTCATTTACTAATACATGCATTATTTAAGGCTTTACTTTTTATATGTGCAGGGTCAATAATTCATAGATTAAGAAACTGTCAGGATATCCGTTATATAGGTTCATTAATTATGTTTATTCCTTTAACAAGAAGATTTTTTAATATTTGTAATTTATCATTATGTGGTTTACCTTTTTTGTCTGGATTTTATTCAAAGGACTTAATTTTAGAATATATATCTATAAATTACATAAATCTTTATATTTATTTTATTTTTTATATTTCTATTGGGTTAACTGTTATATATTCTTTTCGTTTACTTTACTATACAATATTAGGTGAATATAACGGTTTTTCTTATTTTTCTTTAGCTGATTCAAGAGAAAAAATGTTAAAGGGAATAGGTGGGTTAATTTTTTTAGTTATTTTTGGTGGAAGTGCAATAAGATGATTGATTTTTCCTACTCCTTATTTAGTTTGTTTACCAGTTTTAATAAAATTGTTGGTTTTATTTTGTATTTTTATAGGAATTATTTTAGGGTATTTAATATCAATAGTGAGACTAAGAGATTATTCTAAGTCTTTAAAAATTTTCAATGTTTCTTATTTTTTAGGTTCTATATGAAATTTACATTATTTATCTACCTTTGGAGTCAATTATGGTTTTTTACTTGTGGGTAATAAATATAATGTTCTTCTCGATCAGGGGTGATCCGAATATTTTGGTAGACAAAATATATTTTTAATTATTAAAAATAAGTCTATTTATTTACAGAAAATATTTTTGAATAATTTAAAACTTTTTTTAACTTTATTTTTAATTTGGATTTGTTTATTATTTTTTTA-TTTTAATAGCTTATTTATAAAGTTTAATATTGAAGATATTAAGAAAGCG--TTT-----A--GCTTTAAAATATTTATAAAACAAAT----TGTTTAATTTTACAATGAAAATATAATG-----TTTTT-ATTAAACTATAT--AAAT-------------------------------------------ACAAA-AGAAATATAAACATTTTCATGC-TTGTTTAAAAGTTAGAAGC-TTTT--TT-AAGATATTTCTTTNNNNNNNNNNNNNNNNNNNNNNNNNNNNNNNNNNNNNNNNNNN
LB0131 TTCCCATATTGTTACCCAAGAAAGAGGAAAAAAAGAAATTTTCGGTCATATAGGAATAATTTATGCAATAGCAGCAATTGGAATTTTAGGATTTATTGTATGAGCCCACCATATATTTACTGTAGGAATAGATGTAGATACACGAGCTTATTTTACATCAGCAACTATAATTATTGCTGTCCCAACAGGAATTAAAATTTTTAGCTGACTAGCAACTATACATGGAACCCAAATTTCCTTCTCCCCTCAAATTTTATGAGCAATAGGATTCATTTTCTTATTTACATTAGGAGGTTTAACAGGAGTTGTTCTCGCTAACTCTTCAATTGATATTATTCTTCATGACACATATTATGTTGTAGCTCATTTCCATTATGTGTTATCTATAGGAGCAGTATTTGCAATTATAGCAGGAATTATCCACTGATTCCCTTTATTTACAGGATTAACAATAAATAATAAATTATTAAAAATCCAATTTACAACTATATTTATTGGAGTAAATACAACTTTTTTCCCGCAACACTTCCTTGGGTTAAGAGGGATACCTCGACGATACTCTGATTACCCAGATGCTTATCTATCATGGAATATTTTATCATCCATTGGGTCAATAATTTCTACAAGAAGAATTATTTTTTTTATATATATTATATGAGATGCATTCACATCAAAAAATAAATCAATCTTCTCAAATCAAATAGATACTAACATTGAATGGTTTCAAAAAACCCCACCTATAGAGCATAGATATAGAGAACTTCCTATTCTTTCTAACTTCTAATGTGACAG-AATAGTGTGATAAATTTAAGATTTATTTAAAAAGTTTTACTTTCTTTAGAAATATCATCTTGATCGAATTGTTTATTACTAGATGCTACATCTCCTTTAATAGAATACTTAATATTGTTTCATGATTATACAATATTAATTCTTCTATCAATTCTGATAATTGTAGCCTATATTATAACTATAATAATTAAAAATAAATTCATTAATAAAATTTTATTAGAAGGGCAAACAATTGAGATTATTTGAACTATTATCCCCATAATTACATTAATATTCATCGCNNNNNNNNNNNNNNNNNNNNNNNNNNNNNNCATGTCC-TTTAG--A-AAATAATTTAAGGTCTAATCTGCTCAATGATTAAT--TAAATAGCCGCAGTATTTTAACTGTGCAAAGGTAGCATAATAATTAGTTTCTTAATTAGAGACTGGTATGAATGATTGGACAAGAAAATTTCTGTCTCTTTTTCAATTTTTATTGAATTTTATTTTTAAGTGAAAAAGCTTAAATTTATATAAAAGACGAGAAGACCCTATAGAGTTTAATA-AATTTTTTTAGTATGTTATTAGAATAGATA-TTTAATTAAAATTTATTTAGTTGGGGTGACTTAAAGATTAAAAAAATTCTTTAAT-AAATTAATTAGTGATTTCTAAATTGATAATCTATAATTTAT-AAAATTAAAATAAATTACCTTAGGGATAACAGCGTAATTTTTCTTTAAAGCTCTTATTAAAAGAAAAGTTTGCGACCTCGATGTTGGATTAAAA-TTAATTTTTGGTGCAGTAACTTAAAAATTAGGTCTGTTCGACCTTTAAAATTTTACATGATCTGAGTTTAAACCGGTGTAAACCAGGTTGGATTCTATCTTTAGATA--T-ATA-ATATATTTTAGTACGAAAGGACCAATTATATATTAAAT-TAATTGTTATTTTGGCAGATTAGTGTATTTGATTTAGAATCATTTTAAGTAAA---ATTTTATTACAGGTAATATTTG---AATTTTCTTGATTTATTAATAGTTTTGATTTGTTTATTAATTTTTTTAGTTTTTATTCTTGTAGGGGTAGCTTTTTTCACATTATTAGAACGAAAAGTATTAGGATATATTCAAATTCGTANNNNNNNNNNNNNNNNNNNNNNNNNNNNNNNNNNNNNNNNNNNNNNNNNNNNNNNNNNNNNNNNNNNNNNNNNNNNNNNNNNNNNNNNNNNNNNNNNNNNNNNNNNNNNNNNNNNNNNNNNNNNNNNNNNNNNNNNNNNNNNNNNNNNNNNNNAGAATTTTAATACTTGGAGAGAGTATATTAGCTTTTTTTCATTTATTAATACATGCTTTATTTAAGGCATTGTTATTTATATGTGCTGGTTGTATCATTCATAATTTGAATAATTGTCAAGATATTCGTTATATAGGATCTTTAGTAAACTTTCTTCCGTTAACAAGAAGATATTTTAATATTTGTAATTTATCTCTATGTGGATTGCCATTTTTATCAGGATTTTATTCAAAGGATTTAATTTTAGAGTTTATGTCAATAAATTATATAAACTTTTATATTTATTTTATTTTTTATTTTTCTACTGGTTTAACTTCTATATACACAATTCGTTTATTATATTACAGAATTATTGGGGATTATAGGGGATTAAGTTATTTTTCTATAAAGGATTCAAGAAATAAAATATTAAAAGGGATAGGAGGATTAATTTTTTTAGTAATTTTGGGGGGGAGAATTATAAGGTGATTAATATTTCCGACTCCTTATTTTATTTGTTTACCAATATACATAAAAATAATAGTTTTAATTGTGGTTTTCTTAGGGGTCTTAATAGGTTATATAATTTCCAATGTTAAATTACATGATTTATCTAAAACTTTATTAACTTATAAAATATCATTTTTTTTTAGATCAATATGGAATTTGAATTATTTATCAACCTTTGGAACTTCATATTATTTTTTAGTTTATGGTGATAAATTATATTCTTTTATTGACCAAGGATGATTAGAATATTACGGGAGACAGATAATTTTTATTAATATAAAATTAACCTCAAGTTTTTTACAGAAGTTTTTTATAAATAATTTAAAAATTTTTTTAACATTATTCCTTATTTGGATTTGTATAATATTTTTATAATTTTAATAGCTTATAAACAAAGTTTAATATTGAAGATATTAAGAAGGTA--ATT-----T--ACCTTAAAATATTTATAAAATAA-----ATATTTAATTTTACAATGAAAATGTAATG-----TTTTT--TTAAACTATAT--AAAC-------------------------------------------------AGAAATAAAAACAATTTAATGC-TTAATAAAAAGTTAGAAGC-TTTTT-TT-TAATTATTTCTTTNNNNNNNNNNNNNNNNNNNNNNNNNNNNNNNNNNNNNNNNNNN
[truncated: 920,034 more chars]
